# Supplementary material for: Lipid-Inspired Low Melting Ionic Liquids via Synergistic Cyclopropanation and Branching of Terpenoids
Source: ACS Mater Au. 2025 Jul 21;5(5):878–85. doi: 10.1021/acsmaterialsau.5c00089 (PMC12426778; doi:10.1021/acsmaterialsau.5c00089)
Supplement: Supplementary file 2 [file mg5c00089_si_002.cif]

 
data_MM_IL1_BPh4_cyclopropyl_0m

_publ_section_references
;
Bruker (2023). Apex5 v2023.9-2, SAINT V8.40B, Bruker AXS 
Inc.: Madison (WI), USA, 2023.

H\"ubschle, C. B., Sheldrick, G. M. and Dittrich, B. (2011). J. Appl. Cryst. 
44, 1281--1284.

Krause, L., Herbst-Irmer, R., Sheldrick G.M. & Stalke D. (2015). J. Appl. 
Cryst. 48, 3--10.

Sheldrick, G.M. (2008). Acta Cryst. A64, 112--122.

Sheldrick, G. M. (2019). SHELXL2019. University of G\"ottingen, Germany.

Sheldrick, G. M. (2015a). Crystal structure refinement with SHELXL, Acta Cryst. 
C71, 3--8.

Sheldrick, G. M. (2015b). SHELXT--Integrated space-group and
crystal-structure determination, Acta Cryst. A71 3--8.
;

_publ_section_acknowledgements
;
This material is based upon work supported by the National Science Foundation 
through the Major Research Instrumentation Program under Grant No. CHE 1625543.
(Funding for the single crystal X-ray diffractometer).

We thank the College of Science, Purdue University, for support for X-ray 
source and detector upgrades through the 2020 and 2023 Laboratory and 
University Core Facility Research Equipment Program.
;
 
# start Validation Reply Form
_vrf_PLAT088_MM_IL1_BPh4_cyclopropyl_0m
;
PROBLEM: Poor Data / Parameter Ratio ....................       5.87 Note  
RESPONSE: Extensive disorder is present in this structure, which is well 
enough resolved to require modelling. An approximation of a rigid body 
refinement (with large numbers of chemically reasonable restraints) was 
used to refine the disorder and bolster data to parameter ratio. 
;
# end Validation Reply Form 

_audit_creation_method            'SHELXL-2019/3'
_shelx_SHELXL_version_number      '2019/3'
_chemical_name_systematic         ?
_chemical_name_common             ?
_chemical_melting_point           ?
_chemical_formula_moiety          
 'C24 H20 B, C15 H27 N2'
_chemical_formula_sum
 'C39 H47 B N2' 
_chemical_formula_weight          554.59

loop_
 _atom_type_symbol
 _atom_type_description
 _atom_type_scat_dispersion_real
 _atom_type_scat_dispersion_imag
 _atom_type_scat_source
 'C'  'C'   0.0181   0.0091
 'International Tables Vol C Tables 4.2.6.8 and 6.1.1.4'
 'H'  'H'   0.0000   0.0000
 'International Tables Vol C Tables 4.2.6.8 and 6.1.1.4'
 'B'  'B'   0.0090   0.0039
 'International Tables Vol C Tables 4.2.6.8 and 6.1.1.4'
 'N'  'N'   0.0311   0.0180
 'International Tables Vol C Tables 4.2.6.8 and 6.1.1.4'
 
_space_group_crystal_system       monoclinic
_space_group_IT_number            14
_space_group_name_H-M_alt         'P 21/n'
_space_group_name_Hall            '-P 2yn'
 
_shelx_space_group_comment
;
The symmetry employed for this shelxl refinement is uniquely defined
by the following loop, which should always be used as a source of
symmetry information in preference to the above space-group names.
They are only intended as comments.
;
 
loop_
 _space_group_symop_operation_xyz
 'x, y, z'
 '-x+1/2, y+1/2, -z+1/2'
 '-x, -y, -z'
 'x-1/2, -y-1/2, z-1/2'
 
_cell_length_a                    11.2099(5)
_cell_length_b                    37.121(2)
_cell_length_c                    16.4619(9)
_cell_angle_alpha                 90
_cell_angle_beta                  102.007(4)
_cell_angle_gamma                 90
_cell_volume                      6700.2(6)
_cell_formula_units_Z             8
_cell_measurement_temperature     150(2)
_cell_measurement_reflns_used     9975    
_cell_measurement_theta_min       2.9903   
_cell_measurement_theta_max       79.4296
 
_exptl_crystal_description        wedge
_exptl_crystal_colour             colourless
_exptl_crystal_density_meas       ?
_exptl_crystal_density_method     ?
_exptl_crystal_density_diffrn     1.100          
_exptl_crystal_F_000              2400
_exptl_transmission_factor_min    ?
_exptl_transmission_factor_max    ?
_exptl_crystal_size_max           0.320
_exptl_crystal_size_mid           0.190
_exptl_crystal_size_min           0.090
_exptl_absorpt_coefficient_mu     0.469
_shelx_estimated_absorpt_T_min    0.865
_shelx_estimated_absorpt_T_max    0.959
_exptl_absorpt_correction_type    multi-scan
_exptl_absorpt_correction_T_min   0.6029
_exptl_absorpt_correction_T_max   0.7543
_exptl_absorpt_process_details
;
 SADABS 2016/2: Krause, L., Herbst-Irmer, R., Sheldrick G.M. & Stalke D.,
 J. Appl. Cryst. 48 (2015) 3-10
;
_exptl_absorpt_special_details    ?
_diffrn_ambient_temperature       150(2)
_diffrn_radiation_wavelength      1.54178
_diffrn_radiation_type            CuK\a
_diffrn_source                    'I-mu-S 3.0 microsource X-ray tube'
_diffrn_source_current            '1.1 mA'
_diffrn_source_voltage            '50 kV'
_diffrn_radiation_monochromator   'HELIOS multilayer Montel optics'
_diffrn_measurement_device        'four circle diffractometer'
_diffrn_measurement_device_type   'Bruker AXS D8 Quest' 
_diffrn_detector_type             'PhotonIII_C14 charge-integrating and photon counting pixel array'
_diffrn_measurement_method        'omega and phi scans'
_diffrn_detector_area_resol_mean  7.4074
_diffrn_reflns_number             54636
_diffrn_reflns_av_unetI/netI      0.0457
_diffrn_reflns_av_R_equivalents   0.0347
_diffrn_reflns_limit_h_min        -14
_diffrn_reflns_limit_h_max        10
_diffrn_reflns_limit_k_min        -46
_diffrn_reflns_limit_k_max        46
_diffrn_reflns_limit_l_min        -21
_diffrn_reflns_limit_l_max        19
_diffrn_reflns_theta_min          2.991
_diffrn_reflns_theta_max          80.247
_diffrn_reflns_theta_full         67.679
_diffrn_measured_fraction_theta_max   0.971
_diffrn_measured_fraction_theta_full  0.999
_diffrn_reflns_Laue_measured_fraction_max    0.971
_diffrn_reflns_Laue_measured_fraction_full   0.999
_diffrn_reflns_point_group_measured_fraction_max   0.971
_diffrn_reflns_point_group_measured_fraction_full  0.999
_reflns_number_total              14223
_reflns_number_gt                 11040
_reflns_threshold_expression      'I > 2\s(I)'
_reflns_Friedel_coverage          0.000
_reflns_Friedel_fraction_max      .
_reflns_Friedel_fraction_full     .
 
_reflns_special_details
;
 Reflections were merged by SHELXL according to the crystal
 class for the calculation of statistics and refinement.
 
 _reflns_Friedel_fraction is defined as the number of unique
 Friedel pairs measured divided by the number that would be
 possible theoretically, ignoring centric projections and
 systematic absences.
;
 
_computing_data_collection         'Apex5 v2023.9-2 (Bruker, 2023)' 
_computing_cell_refinement        'SAINT V8.40B (Bruker, 2020)' 
_computing_data_reduction         'SAINT V8.40B (Bruker, 2020)'
_computing_structure_solution     'SHELXT (Sheldrick, 2015b)' 
_computing_structure_refinement   
;  
SHELXL-2019/2 (Sheldrick, 2015a, 2019), 
SHELXLE Rev1613 (H\"ubschle et al., 2011)
; 
_computing_molecular_graphics     ?
_computing_publication_material   ?
_refine_special_details           
;
The structure, and especially the cations, show extensive disorder. 
For both cations, several orientations are clearly resolved, and 
several more are apparent but assingment of exact conformation is 
ambiguous. Five orientations were refined for each cation. Additional 
disorder is apparent, but was not modeled. 

Anions were refined as disordered over each two domains. For the anions, 
the four disordered moieties were restrained to have similar geometries. 
Uij components of ADPs for disordered atoms closer to each other than 
2.0 Angstrom were restrained to be similar. Subject to these conditions 
the occupancy ratio refined to 0.526(9) to 0.474(9) fopr anion1,
and to 0.719(4) to 0.281(4) for anion 2. 

For the cations, disordered moieties were restrained to have similar 
geometries. In addition, all alkyl bond lengths and some bond angles 
that are expected to be similar in length (chemically equivalent) were 
restrained to be similar. The imidazolium segments were restrained to 
be close to planar. Uij components of ADPs for disordered atoms 
closer to each other than 2.0 Angstrom were restrained to be similar. 
Atoms C4 to C4E of cation 1 were constrained to have identical ADPs. 
Subject to these conditions the occupancy ratio refined to 0.445(3) 
to 0.216(3) to 0.113(2) to 0.140(2) to 0.086(2) for cation 1, and to 
0.297(2) to 0.230(2) to 0.182(2) to 0.161(2) to 0.131(2) for cation 2.
;
_refine_ls_structure_factor_coef  Fsqd
_refine_ls_matrix_type            full
_refine_ls_weighting_scheme       calc
_refine_ls_weighting_details
'w=1/[\s^2^(Fo^2^)+(0.1643P)^2^+0.2573P] where P=(Fo^2^+2Fc^2^)/3'
_atom_sites_solution_primary      dual 
_atom_sites_solution_secondary    difmap
_atom_sites_solution_hydrogens    geom
_refine_ls_hydrogen_treatment     constr
_refine_ls_extinction_method      'SHELXL-2019/2 (Sheldrick 2019)'
_refine_ls_extinction_coef        0.0011(2)
_refine_ls_extinction_expression
 'Fc^*^=kFc[1+0.001xFc^2^\l^3^/sin(2\q)]^-1/4^'
_refine_ls_number_reflns          14223
_refine_ls_number_parameters      2421
_refine_ls_number_restraints      14659
_refine_ls_R_factor_all           0.0782
_refine_ls_R_factor_gt            0.0692
_refine_ls_wR_factor_ref          0.2419
_refine_ls_wR_factor_gt           0.2258
_refine_ls_goodness_of_fit_ref    1.079
_refine_ls_restrained_S_all       1.117
_refine_ls_shift/su_max           0.002
_refine_ls_shift/su_mean          0.000
 
loop_
 _atom_site_label
 _atom_site_type_symbol
 _atom_site_fract_x
 _atom_site_fract_y
 _atom_site_fract_z
 _atom_site_U_iso_or_equiv
 _atom_site_adp_type
 _atom_site_occupancy
 _atom_site_site_symmetry_order  
 _atom_site_calc_flag
 _atom_site_refinement_flags_posn
 _atom_site_refinement_flags_adp
 _atom_site_refinement_flags_occupancy
 _atom_site_disorder_assembly
 _atom_site_disorder_group
N1_1 N 1.0330(11) 0.5889(4) 0.4209(6) 0.0684(17) Uani 0.445(3) 1 d D U P A 1
N2_1 N 0.9919(6) 0.5875(2) 0.2881(4) 0.0755(14) Uani 0.445(3) 1 d D U P A 1
C1_1 C 0.9468(9) 0.5939(3) 0.3542(5) 0.075(2) Uani 0.445(3) 1 d D U P A 1
H1_1 H 0.865301 0.601002 0.353848 0.090 Uiso 0.445(3) 1 calc R U P A 1
C2_1 C 1.1108(10) 0.5753(3) 0.3150(7) 0.0775(19) Uani 0.445(3) 1 d D U P A 1
H2_1 H 1.162760 0.566300 0.280908 0.093 Uiso 0.445(3) 1 calc R U P A 1
C3_1 C 1.1380(11) 0.5787(3) 0.3959(8) 0.076(2) Uani 0.445(3) 1 d D U P A 1
H3_1 H 1.215695 0.574797 0.430897 0.092 Uiso 0.445(3) 1 calc R U P A 1
C4_1 C 1.0225(17) 0.5974(5) 0.5059(7) 0.0814(13) Uani 0.445(3) 1 d D U P A 1
H4A_1 H 1.052289 0.576971 0.542308 0.122 Uiso 0.445(3) 1 calc R U P A 1
H4B_1 H 0.936821 0.602003 0.507254 0.122 Uiso 0.445(3) 1 calc R U P A 1
H4C_1 H 1.071224 0.618805 0.525166 0.122 Uiso 0.445(3) 1 calc R U P A 1
C5_1 C 0.9295(7) 0.59149(18) 0.2002(4) 0.0943(16) Uani 0.445(3) 1 d D U P A 1
H5A_1 H 0.850849 0.604014 0.197611 0.113 Uiso 0.445(3) 1 calc R U P A 1
H5B_1 H 0.980190 0.606757 0.171424 0.113 Uiso 0.445(3) 1 calc R U P A 1
C6_1 C 0.9066(6) 0.5571(2) 0.1566(4) 0.1119(16) Uani 0.445(3) 1 d D U P A 1
H6A_1 H 0.855000 0.542234 0.185604 0.134 Uiso 0.445(3) 1 calc R U P A 1
H6B_1 H 0.985555 0.544408 0.161746 0.134 Uiso 0.445(3) 1 calc R U P A 1
C7_1 C 0.8459(8) 0.5584(3) 0.0654(5) 0.148(3) Uani 0.445(3) 1 d D U P A 1
H7_1 H 0.893653 0.574769 0.035947 0.177 Uiso 0.445(3) 1 calc R U P A 1
C8_1 C 0.8546(12) 0.5188(3) 0.0326(7) 0.202(5) Uani 0.445(3) 1 d D U P A 1
H8A_1 H 0.940112 0.511167 0.043639 0.303 Uiso 0.445(3) 1 calc R U P A 1
H8B_1 H 0.807800 0.502536 0.061026 0.303 Uiso 0.445(3) 1 calc R U P A 1
H8C_1 H 0.821141 0.518056 -0.027344 0.303 Uiso 0.445(3) 1 calc R U P A 1
C9_1 C 0.7196(8) 0.5705(3) 0.0498(6) 0.148(3) Uani 0.445(3) 1 d D U P A 1
H9A_1 H 0.716432 0.594938 0.073395 0.178 Uiso 0.445(3) 1 calc R U P A 1
H9B_1 H 0.671998 0.554188 0.078542 0.178 Uiso 0.445(3) 1 calc R U P A 1
C10_1 C 0.6609(8) 0.5714(4) -0.0431(5) 0.151(3) Uani 0.445(3) 1 d D U P A 1
H10A_1 H 0.715416 0.584387 -0.073340 0.181 Uiso 0.445(3) 1 calc R U P A 1
H10B_1 H 0.651032 0.546475 -0.064718 0.181 Uiso 0.445(3) 1 calc R U P A 1
C11_1 C 0.5419(6) 0.5892(2) -0.0585(4) 0.146(2) Uani 0.445(3) 1 d D U P A 1
H11_1 H 0.548568 0.615602 -0.046603 0.175 Uiso 0.445(3) 1 calc R U P A 1
C12_1 C 0.4293(8) 0.5730(3) -0.0382(5) 0.153(2) Uani 0.445(3) 1 d D U P A 1
H12A_1 H 0.375780 0.588909 -0.013121 0.184 Uiso 0.445(3) 1 calc R U P A 1
H12B_1 H 0.433274 0.547715 -0.018947 0.184 Uiso 0.445(3) 1 calc R U P A 1
C13_1 C 0.4380(8) 0.5803(3) -0.1298(6) 0.160(3) Uani 0.445(3) 1 d D U P A 1
C14_1 C 0.4411(14) 0.5462(4) -0.1780(7) 0.192(5) Uani 0.445(3) 1 d D U P A 1
H14A_1 H 0.496551 0.528943 -0.144174 0.287 Uiso 0.445(3) 1 calc R U P A 1
H14B_1 H 0.358991 0.535839 -0.192191 0.287 Uiso 0.445(3) 1 calc R U P A 1
H14C_1 H 0.469920 0.551416 -0.228991 0.287 Uiso 0.445(3) 1 calc R U P A 1
C15_1 C 0.3613(12) 0.6110(4) -0.1664(7) 0.213(5) Uani 0.445(3) 1 d D U P A 1
H15A_1 H 0.370706 0.630823 -0.126274 0.319 Uiso 0.445(3) 1 calc R U P A 1
H15B_1 H 0.386606 0.619013 -0.216916 0.319 Uiso 0.445(3) 1 calc R U P A 1
H15C_1 H 0.275676 0.603436 -0.180116 0.319 Uiso 0.445(3) 1 calc R U P A 1
N1B_1 N 1.0361(19) 0.5826(6) 0.4180(10) 0.070(3) Uani 0.216(3) 1 d D U P B 2
N2B_1 N 0.9878(10) 0.5704(3) 0.2885(6) 0.0775(19) Uani 0.216(3) 1 d D U P B 2
C1B_1 C 0.9452(13) 0.5812(3) 0.3530(8) 0.075(2) Uani 0.216(3) 1 d D U P B 2
H1B_1 H 0.862508 0.586931 0.352733 0.090 Uiso 0.216(3) 1 calc R U P B 2
C2B_1 C 1.1113(14) 0.5651(7) 0.3126(13) 0.076(3) Uani 0.216(3) 1 d D U P B 2
H2B_1 H 1.166060 0.558973 0.277817 0.091 Uiso 0.216(3) 1 calc R U P B 2
C3B_1 C 1.1386(19) 0.5701(9) 0.3932(13) 0.069(3) Uani 0.216(3) 1 d D U P B 2
H3B_1 H 1.215845 0.565835 0.428477 0.083 Uiso 0.216(3) 1 calc R U P B 2
C4B_1 C 1.028(3) 0.5888(6) 0.5046(11) 0.0814(13) Uani 0.216(3) 1 d D U P B 2
H4D_1 H 1.110517 0.588548 0.539698 0.122 Uiso 0.216(3) 1 calc R U P B 2
H4E_1 H 0.990356 0.612306 0.509450 0.122 Uiso 0.216(3) 1 calc R U P B 2
H4F_1 H 0.979060 0.569829 0.522666 0.122 Uiso 0.216(3) 1 calc R U P B 2
C5B_1 C 0.9047(11) 0.5642(3) 0.2064(6) 0.097(2) Uani 0.216(3) 1 d D U P B 2
H5C_1 H 0.819809 0.568862 0.211925 0.117 Uiso 0.216(3) 1 calc R U P B 2
H5D_1 H 0.909980 0.538483 0.191230 0.117 Uiso 0.216(3) 1 calc R U P B 2
C6B_1 C 0.9316(8) 0.5869(3) 0.1373(5) 0.100(2) Uani 0.216(3) 1 d D U P B 2
H6C_1 H 1.018199 0.583587 0.134227 0.120 Uiso 0.216(3) 1 calc R U P B 2
H6D_1 H 0.920259 0.612578 0.150343 0.120 Uiso 0.216(3) 1 calc R U P B 2
C7B_1 C 0.8519(12) 0.5784(4) 0.0526(7) 0.124(3) Uani 0.216(3) 1 d D U P B 2
H7B_1 H 0.875649 0.595817 0.012454 0.149 Uiso 0.216(3) 1 calc R U P B 2
C8B_1 C 0.8845(17) 0.5411(5) 0.0257(9) 0.147(5) Uani 0.216(3) 1 d D U P B 2
H8D_1 H 0.972936 0.539529 0.030253 0.220 Uiso 0.216(3) 1 calc R U P B 2
H8E_1 H 0.858745 0.522911 0.061632 0.220 Uiso 0.216(3) 1 calc R U P B 2
H8F_1 H 0.842945 0.536889 -0.031965 0.220 Uiso 0.216(3) 1 calc R U P B 2
C9B_1 C 0.7213(11) 0.5834(6) 0.0481(12) 0.145(3) Uani 0.216(3) 1 d D U P B 2
H9C_1 H 0.709185 0.608544 0.065043 0.174 Uiso 0.216(3) 1 calc R U P B 2
H9D_1 H 0.697377 0.567491 0.090167 0.174 Uiso 0.216(3) 1 calc R U P B 2
C10B_1 C 0.6347(14) 0.5769(9) -0.0321(12) 0.162(4) Uani 0.216(3) 1 d D U P B 2
H10C_1 H 0.622804 0.599812 -0.063519 0.194 Uiso 0.216(3) 1 calc R U P B 2
H10D_1 H 0.672383 0.559543 -0.064838 0.194 Uiso 0.216(3) 1 calc R U P B 2
C11B_1 C 0.5141(13) 0.5630(6) -0.0251(9) 0.170(3) Uani 0.216(3) 1 d D U P B 2
H11B_1 H 0.484790 0.573154 0.023506 0.205 Uiso 0.216(3) 1 calc R U P B 2
C12B_1 C 0.4524(17) 0.5270(4) -0.0556(10) 0.180(4) Uani 0.216(3) 1 d D U P B 2
H12C_1 H 0.500633 0.509212 -0.079977 0.216 Uiso 0.216(3) 1 calc R U P B 2
H12D_1 H 0.395746 0.516406 -0.023290 0.216 Uiso 0.216(3) 1 calc R U P B 2
C13B_1 C 0.4120(15) 0.5608(6) -0.1048(9) 0.164(3) Uani 0.216(3) 1 d D U P B 2
C14B_1 C 0.451(2) 0.5628(7) -0.1855(9) 0.165(6) Uani 0.216(3) 1 d D U P B 2
H14D_1 H 0.532060 0.552200 -0.179775 0.247 Uiso 0.216(3) 1 calc R U P B 2
H14E_1 H 0.392618 0.549376 -0.227528 0.247 Uiso 0.216(3) 1 calc R U P B 2
H14F_1 H 0.452653 0.588000 -0.202706 0.247 Uiso 0.216(3) 1 calc R U P B 2
C15B_1 C 0.2918(15) 0.5748(7) -0.0935(14) 0.199(6) Uani 0.216(3) 1 d D U P B 2
H15D_1 H 0.284151 0.570946 -0.035868 0.298 Uiso 0.216(3) 1 calc R U P B 2
H15E_1 H 0.286071 0.600607 -0.106133 0.298 Uiso 0.216(3) 1 calc R U P B 2
H15F_1 H 0.226036 0.561983 -0.130955 0.298 Uiso 0.216(3) 1 calc R U P B 2
N1C_1 N 1.026(2) 0.5885(7) 0.3975(10) 0.073(3) Uani 0.113(2) 1 d D U P C 3
N2C_1 N 0.9962(17) 0.5953(6) 0.2693(9) 0.081(3) Uani 0.113(2) 1 d D U P C 3
C1C_1 C 0.949(2) 0.6009(7) 0.3337(10) 0.076(3) Uani 0.113(2) 1 d D U P C 3
H1C_1 H 0.872283 0.611850 0.334000 0.092 Uiso 0.113(2) 1 calc R U P C 3
C2C_1 C 1.1084(19) 0.5802(8) 0.2926(12) 0.077(3) Uani 0.113(2) 1 d D U P C 3
H2C_1 H 1.164062 0.575029 0.257801 0.092 Uiso 0.113(2) 1 calc R U P C 3
C3C_1 C 1.124(2) 0.5742(9) 0.3712(13) 0.075(3) Uani 0.113(2) 1 d D U P C 3
H3C_1 H 1.191817 0.562125 0.404738 0.090 Uiso 0.113(2) 1 calc R U P C 3
C4C_1 C 1.015(3) 0.5914(9) 0.4828(11) 0.0814(13) Uani 0.113(2) 1 d D U P C 3
H4G_1 H 1.084759 0.579812 0.518717 0.122 Uiso 0.113(2) 1 calc R U P C 3
H4H_1 H 1.011757 0.616852 0.497879 0.122 Uiso 0.113(2) 1 calc R U P C 3
H4I_1 H 0.939342 0.579434 0.489834 0.122 Uiso 0.113(2) 1 calc R U P C 3
C5C_1 C 0.937(2) 0.6060(7) 0.1817(11) 0.104(4) Uani 0.113(2) 1 d D U P C 3
H5E_1 H 0.994965 0.604148 0.144158 0.125 Uiso 0.113(2) 1 calc R U P C 3
H5F_1 H 0.904763 0.630921 0.179800 0.125 Uiso 0.113(2) 1 calc R U P C 3
C6C_1 C 0.834(2) 0.5789(8) 0.1586(11) 0.121(3) Uani 0.113(2) 1 d D U P C 3
H6E_1 H 0.868602 0.554270 0.164623 0.145 Uiso 0.113(2) 1 calc R U P C 3
H6F_1 H 0.777927 0.581381 0.197291 0.145 Uiso 0.113(2) 1 calc R U P C 3
C7C_1 C 0.7644(17) 0.5840(8) 0.0715(12) 0.142(4) Uani 0.113(2) 1 d D U P C 3
H7C_1 H 0.774661 0.610184 0.060232 0.170 Uiso 0.113(2) 1 calc R U P C 3
C8C_1 C 0.818(3) 0.5654(11) 0.0081(14) 0.159(6) Uani 0.113(2) 1 d D U P C 3
H8G_1 H 0.906021 0.569797 0.019058 0.238 Uiso 0.113(2) 1 calc R U P C 3
H8H_1 H 0.802795 0.539435 0.010440 0.238 Uiso 0.113(2) 1 calc R U P C 3
H8I_1 H 0.780447 0.574557 -0.047101 0.238 Uiso 0.113(2) 1 calc R U P C 3
C9C_1 C 0.6312(16) 0.5795(7) 0.0621(17) 0.157(4) Uani 0.113(2) 1 d D U P C 3
H9E_1 H 0.589859 0.598901 0.025503 0.189 Uiso 0.113(2) 1 calc R U P C 3
H9F_1 H 0.610303 0.582683 0.117171 0.189 Uiso 0.113(2) 1 calc R U P C 3
C10C_1 C 0.581(2) 0.5440(6) 0.0271(18) 0.165(4) Uani 0.113(2) 1 d D U P C 3
H10E_1 H 0.591535 0.525813 0.072056 0.199 Uiso 0.113(2) 1 calc R U P C 3
H10F_1 H 0.626540 0.535671 -0.014868 0.199 Uiso 0.113(2) 1 calc R U P C 3
C11C_1 C 0.4479(19) 0.5474(8) -0.0124(12) 0.166(4) Uani 0.113(2) 1 d D U P C 3
H11C_1 H 0.395961 0.558842 0.023022 0.199 Uiso 0.113(2) 1 calc R U P C 3
C12C_1 C 0.381(3) 0.5233(7) -0.0810(16) 0.170(5) Uani 0.113(2) 1 d D U P C 3
H12E_1 H 0.292907 0.519673 -0.084975 0.205 Uiso 0.113(2) 1 calc R U P C 3
H12F_1 H 0.425451 0.501972 -0.095653 0.205 Uiso 0.113(2) 1 calc R U P C 3
C13C_1 C 0.423(2) 0.5602(8) -0.1043(15) 0.164(4) Uani 0.113(2) 1 d D U P C 3
C14C_1 C 0.530(3) 0.5587(11) -0.1452(19) 0.183(7) Uani 0.113(2) 1 d D U P C 3
H14G_1 H 0.585629 0.539618 -0.119496 0.275 Uiso 0.113(2) 1 calc R U P C 3
H14H_1 H 0.501546 0.553514 -0.204430 0.275 Uiso 0.113(2) 1 calc R U P C 3
H14I_1 H 0.572348 0.581881 -0.138409 0.275 Uiso 0.113(2) 1 calc R U P C 3
C15C_1 C 0.321(3) 0.5861(10) -0.128(2) 0.181(7) Uani 0.113(2) 1 d D U P C 3
H15G_1 H 0.260960 0.582234 -0.093138 0.272 Uiso 0.113(2) 1 calc R U P C 3
H15H_1 H 0.352019 0.610801 -0.120520 0.272 Uiso 0.113(2) 1 calc R U P C 3
H15I_1 H 0.281217 0.582433 -0.186540 0.272 Uiso 0.113(2) 1 calc R U P C 3
N1D_1 N 1.039(3) 0.5899(10) 0.4279(14) 0.073(3) Uani 0.140(2) 1 d D U P D 4
N2D_1 N 1.0141(18) 0.5905(7) 0.2960(11) 0.079(3) Uani 0.140(2) 1 d D U P D 4
C1D_1 C 0.9711(18) 0.6022(7) 0.3593(13) 0.074(3) Uani 0.140(2) 1 d D U P D 4
H1D_1 H 0.901584 0.617159 0.355778 0.089 Uiso 0.140(2) 1 calc R U P D 4
C2D_1 C 1.116(3) 0.5702(12) 0.3273(15) 0.076(3) Uani 0.140(2) 1 d D U P D 4
H2D_1 H 1.166481 0.558255 0.295821 0.091 Uiso 0.140(2) 1 calc R U P D 4
C3D_1 C 1.131(3) 0.5702(12) 0.4075(15) 0.067(3) Uani 0.140(2) 1 d D U P D 4
H3D_1 H 1.195383 0.558601 0.445339 0.080 Uiso 0.140(2) 1 calc R U P D 4
C4D_1 C 1.019(5) 0.5985(16) 0.5100(18) 0.0814(13) Uani 0.140(2) 1 d D U P D 4
H4J_1 H 1.080897 0.586376 0.551932 0.122 Uiso 0.140(2) 1 calc R U P D 4
H4K_1 H 1.025466 0.624629 0.518642 0.122 Uiso 0.140(2) 1 calc R U P D 4
H4L_1 H 0.937791 0.590373 0.514810 0.122 Uiso 0.140(2) 1 calc R U P D 4
C5D_1 C 0.9617(17) 0.6013(6) 0.2094(10) 0.090(3) Uani 0.140(2) 1 d D U P D 4
H5G_1 H 1.025857 0.600434 0.176265 0.108 Uiso 0.140(2) 1 calc R U P D 4
H5H_1 H 0.931256 0.626355 0.208616 0.108 Uiso 0.140(2) 1 calc R U P D 4
C6D_1 C 0.8584(18) 0.5765(7) 0.1714(10) 0.112(3) Uani 0.140(2) 1 d D U P D 4
H6G_1 H 0.885243 0.551248 0.182150 0.135 Uiso 0.140(2) 1 calc R U P D 4
H6H_1 H 0.788876 0.580688 0.198759 0.135 Uiso 0.140(2) 1 calc R U P D 4
C7D_1 C 0.8168(16) 0.5819(7) 0.0804(10) 0.137(4) Uani 0.140(2) 1 d D U P D 4
H7D_1 H 0.774873 0.558386 0.063989 0.164 Uiso 0.140(2) 1 calc R U P D 4
C8D_1 C 0.914(2) 0.5808(10) 0.0317(14) 0.154(7) Uani 0.140(2) 1 d D U P D 4
H8J_1 H 0.975518 0.562820 0.055768 0.230 Uiso 0.140(2) 1 calc R U P D 4
H8K_1 H 0.878589 0.574215 -0.025950 0.230 Uiso 0.140(2) 1 calc R U P D 4
H8L_1 H 0.952660 0.604511 0.033016 0.230 Uiso 0.140(2) 1 calc R U P D 4
C9D_1 C 0.7170(16) 0.6068(6) 0.0545(12) 0.154(4) Uani 0.140(2) 1 d D U P D 4
H9G_1 H 0.752215 0.631095 0.050822 0.185 Uiso 0.140(2) 1 calc R U P D 4
H9H_1 H 0.669504 0.607789 0.098886 0.185 Uiso 0.140(2) 1 calc R U P D 4
C10D_1 C 0.6307(16) 0.5995(8) -0.0252(11) 0.157(4) Uani 0.140(2) 1 d D U P D 4
H10G_1 H 0.627516 0.621165 -0.060750 0.189 Uiso 0.140(2) 1 calc R U P D 4
H10H_1 H 0.664281 0.579605 -0.053526 0.189 Uiso 0.140(2) 1 calc R U P D 4
C11D_1 C 0.5045(16) 0.5900(8) -0.0200(13) 0.169(3) Uani 0.140(2) 1 d D U P D 4
H11D_1 H 0.485674 0.591908 0.036624 0.202 Uiso 0.140(2) 1 calc R U P D 4
C12D_1 C 0.444(2) 0.5582(6) -0.0725(19) 0.169(4) Uani 0.140(2) 1 d D U P D 4
H12G_1 H 0.393898 0.541467 -0.047105 0.203 Uiso 0.140(2) 1 calc R U P D 4
H12H_1 H 0.490072 0.546789 -0.111182 0.203 Uiso 0.140(2) 1 calc R U P D 4
C13D_1 C 0.3968(17) 0.5967(7) -0.0920(12) 0.166(4) Uani 0.140(2) 1 d D U P D 4
C14D_1 C 0.426(3) 0.6095(11) -0.1721(15) 0.181(8) Uani 0.140(2) 1 d D U P D 4
H14J_1 H 0.510725 0.603015 -0.173407 0.271 Uiso 0.140(2) 1 calc R U P D 4
H14K_1 H 0.370961 0.597998 -0.218832 0.271 Uiso 0.140(2) 1 calc R U P D 4
H14L_1 H 0.416761 0.635677 -0.176271 0.271 Uiso 0.140(2) 1 calc R U P D 4
C15D_1 C 0.2751(18) 0.6027(10) -0.0725(18) 0.211(11) Uani 0.140(2) 1 d D U P D 4
H15J_1 H 0.273701 0.592534 -0.017810 0.316 Uiso 0.140(2) 1 calc R U P D 4
H15K_1 H 0.258518 0.628632 -0.072138 0.316 Uiso 0.140(2) 1 calc R U P D 4
H15L_1 H 0.212719 0.590953 -0.114699 0.316 Uiso 0.140(2) 1 calc R U P D 4
N1E_1 N 1.036(3) 0.5898(12) 0.4257(17) 0.073(3) Uani 0.086(2) 1 d D U P E 5
N2E_1 N 0.970(2) 0.5785(9) 0.2983(14) 0.080(3) Uani 0.086(2) 1 d D U P E 5
C1E_1 C 0.944(3) 0.5941(12) 0.3631(17) 0.072(3) Uani 0.086(2) 1 d D U P E 5
H1E_1 H 0.870532 0.606489 0.364657 0.086 Uiso 0.086(2) 1 calc R U P E 5
C2E_1 C 1.086(2) 0.5644(12) 0.3192(19) 0.077(3) Uani 0.086(2) 1 d D U P E 5
H2E_1 H 1.129097 0.552687 0.283115 0.092 Uiso 0.086(2) 1 calc R U P E 5
C3E_1 C 1.124(4) 0.570(2) 0.399(2) 0.072(4) Uani 0.086(2) 1 d D U P E 5
H3E_1 H 1.198782 0.562380 0.431593 0.086 Uiso 0.086(2) 1 calc R U P E 5
C4E_1 C 1.044(3) 0.6052(11) 0.5078(18) 0.0814(13) Uani 0.086(2) 1 d D U P E 5
H4M_1 H 1.121875 0.598105 0.543720 0.122 Uiso 0.086(2) 1 calc R U P E 5
H4N_1 H 1.040144 0.631514 0.503647 0.122 Uiso 0.086(2) 1 calc R U P E 5
H4O_1 H 0.976588 0.596312 0.531492 0.122 Uiso 0.086(2) 1 calc R U P E 5
C5E_1 C 0.894(3) 0.5793(11) 0.2119(14) 0.092(3) Uani 0.086(2) 1 d D U P E 5
H5I_1 H 0.807226 0.574529 0.213742 0.110 Uiso 0.086(2) 1 calc R U P E 5
H5J_1 H 0.898561 0.603312 0.186851 0.110 Uiso 0.086(2) 1 calc R U P E 5
C6E_1 C 0.938(3) 0.5510(10) 0.1603(15) 0.114(4) Uani 0.086(2) 1 d D U P E 5
H6I_1 H 1.025310 0.555865 0.160349 0.137 Uiso 0.086(2) 1 calc R U P E 5
H6J_1 H 0.933788 0.527272 0.186681 0.137 Uiso 0.086(2) 1 calc R U P E 5
C7E_1 C 0.870(2) 0.5491(10) 0.0731(14) 0.136(4) Uani 0.086(2) 1 d D U P E 5
H7E_1 H 0.904816 0.526341 0.055264 0.163 Uiso 0.086(2) 1 calc R U P E 5
C8E_1 C 0.906(4) 0.5745(13) 0.0143(18) 0.140(8) Uani 0.086(2) 1 d D U P E 5
H8M_1 H 0.994496 0.578849 0.030045 0.210 Uiso 0.086(2) 1 calc R U P E 5
H8N_1 H 0.886492 0.564279 -0.041790 0.210 Uiso 0.086(2) 1 calc R U P E 5
H8O_1 H 0.862678 0.597273 0.015366 0.210 Uiso 0.086(2) 1 calc R U P E 5
C9E_1 C 0.741(2) 0.5390(9) 0.0605(19) 0.152(4) Uani 0.086(2) 1 d D U P E 5
H9I_1 H 0.722120 0.534363 0.115571 0.183 Uiso 0.086(2) 1 calc R U P E 5
H9J_1 H 0.730040 0.516035 0.029222 0.183 Uiso 0.086(2) 1 calc R U P E 5
C10E_1 C 0.652(3) 0.5654(9) 0.016(3) 0.161(4) Uani 0.086(2) 1 d D U P E 5
H10I_1 H 0.694072 0.582565 -0.014302 0.193 Uiso 0.086(2) 1 calc R U P E 5
H10J_1 H 0.617442 0.579302 0.057199 0.193 Uiso 0.086(2) 1 calc R U P E 5
C11E_1 C 0.548(2) 0.5480(9) -0.0447(18) 0.164(4) Uani 0.086(2) 1 d D U P E 5
H11E_1 H 0.555785 0.521303 -0.051105 0.197 Uiso 0.086(2) 1 calc R U P E 5
C12E_1 C 0.425(3) 0.5610(14) -0.024(2) 0.164(4) Uani 0.086(2) 1 d D U P E 5
H12I_1 H 0.364745 0.542480 -0.017580 0.197 Uiso 0.086(2) 1 calc R U P E 5
H12J_1 H 0.427202 0.582557 0.011143 0.197 Uiso 0.086(2) 1 calc R U P E 5
C13E_1 C 0.452(3) 0.5661(9) -0.1110(18) 0.165(4) Uani 0.086(2) 1 d D U P E 5
C14E_1 C 0.373(4) 0.5425(13) -0.174(2) 0.177(8) Uani 0.086(2) 1 d D U P E 5
H14M_1 H 0.369633 0.518273 -0.150485 0.265 Uiso 0.086(2) 1 calc R U P E 5
H14N_1 H 0.290455 0.552601 -0.187726 0.265 Uiso 0.086(2) 1 calc R U P E 5
H14O_1 H 0.406741 0.541075 -0.223942 0.265 Uiso 0.086(2) 1 calc R U P E 5
C15E_1 C 0.475(5) 0.6048(10) -0.129(3) 0.176(7) Uani 0.086(2) 1 d D U P E 5
H15M_1 H 0.528891 0.615571 -0.080216 0.265 Uiso 0.086(2) 1 calc R U P E 5
H15N_1 H 0.513568 0.606324 -0.176789 0.265 Uiso 0.086(2) 1 calc R U P E 5
H15O_1 H 0.397282 0.617850 -0.140574 0.265 Uiso 0.086(2) 1 calc R U P E 5
B1_1 B 0.5429(7) 0.5844(2) 0.3715(5) 0.0691(14) Uani 0.526(9) 1 d D U P F 1
C16_1 C 0.4360(9) 0.5790(3) 0.2865(6) 0.0801(19) Uani 0.526(9) 1 d D U P F 1
C17_1 C 0.4005(9) 0.5463(3) 0.2476(5) 0.104(2) Uani 0.526(9) 1 d D U P F 1
H17_1 H 0.442020 0.525253 0.271291 0.125 Uiso 0.526(9) 1 calc R U P F 1
C18_1 C 0.3089(9) 0.5418(3) 0.1766(5) 0.121(2) Uani 0.526(9) 1 d D U P F 1
H18_1 H 0.287578 0.518406 0.155120 0.145 Uiso 0.526(9) 1 calc R U P F 1
C19_1 C 0.2502(8) 0.5714(3) 0.1383(4) 0.123(3) Uani 0.526(9) 1 d D U P F 1
H19_1 H 0.190735 0.568906 0.088244 0.148 Uiso 0.526(9) 1 calc R U P F 1
C20_1 C 0.2790(6) 0.6056(3) 0.1740(4) 0.116(2) Uani 0.526(9) 1 d D U P F 1
H20_1 H 0.237116 0.626516 0.150113 0.140 Uiso 0.526(9) 1 calc R U P F 1
C21_1 C 0.3705(7) 0.6078(3) 0.2453(4) 0.0875(17) Uani 0.526(9) 1 d D U P F 1
H21_1 H 0.390044 0.631098 0.267907 0.105 Uiso 0.526(9) 1 calc R U P F 1
C22_1 C 0.4743(10) 0.5872(2) 0.4502(5) 0.0653(15) Uani 0.526(9) 1 d D U P F 1
C23_1 C 0.4311(9) 0.6195(2) 0.4775(4) 0.0726(15) Uani 0.526(9) 1 d D U P F 1
H23_1 H 0.442207 0.641147 0.449324 0.087 Uiso 0.526(9) 1 calc R U P F 1
C24_1 C 0.3726(8) 0.6212(2) 0.5440(4) 0.0770(15) Uani 0.526(9) 1 d D U P F 1
H24_1 H 0.343040 0.643671 0.559286 0.092 Uiso 0.526(9) 1 calc R U P F 1
C25_1 C 0.3575(9) 0.5908(3) 0.5876(5) 0.0815(19) Uani 0.526(9) 1 d D U P F 1
H25_1 H 0.318230 0.591990 0.633383 0.098 Uiso 0.526(9) 1 calc R U P F 1
C26_1 C 0.4002(12) 0.5585(3) 0.5639(6) 0.083(2) Uani 0.526(9) 1 d D U P F 1
H26_1 H 0.392662 0.537266 0.594792 0.100 Uiso 0.526(9) 1 calc R U P F 1
C27_1 C 0.4540(12) 0.5565(3) 0.4954(6) 0.0756(18) Uani 0.526(9) 1 d D U P F 1
H27_1 H 0.477847 0.533643 0.478388 0.091 Uiso 0.526(9) 1 calc R U P F 1
C28_1 C 0.6223(8) 0.6210(2) 0.3627(5) 0.0643(13) Uani 0.526(9) 1 d D U P F 1
C29_1 C 0.6897(10) 0.6373(3) 0.4342(6) 0.0805(17) Uani 0.526(9) 1 d D U P F 1
H29_1 H 0.678587 0.629185 0.486905 0.097 Uiso 0.526(9) 1 calc R U P F 1
C30_1 C 0.7725(8) 0.6649(3) 0.4312(6) 0.0917(18) Uani 0.526(9) 1 d D U P F 1
H30_1 H 0.813479 0.675949 0.481330 0.110 Uiso 0.526(9) 1 calc R U P F 1
C31_1 C 0.7956(10) 0.6762(3) 0.3573(6) 0.094(2) Uani 0.526(9) 1 d D U P F 1
H31_1 H 0.856725 0.693773 0.355649 0.112 Uiso 0.526(9) 1 calc R U P F 1
C32_1 C 0.7284(10) 0.6617(2) 0.2849(6) 0.0824(17) Uani 0.526(9) 1 d D U P F 1
H32_1 H 0.739750 0.670423 0.232739 0.099 Uiso 0.526(9) 1 calc R U P F 1
C33_1 C 0.6435(8) 0.6341(2) 0.2875(5) 0.0724(14) Uani 0.526(9) 1 d D U P F 1
H33_1 H 0.599386 0.624211 0.236899 0.087 Uiso 0.526(9) 1 calc R U P F 1
C34_1 C 0.6517(8) 0.5535(2) 0.3896(5) 0.0765(14) Uani 0.526(9) 1 d D U P F 1
C35_1 C 0.7177(6) 0.5457(2) 0.4695(4) 0.0780(12) Uani 0.526(9) 1 d D U P F 1
H35_1 H 0.694111 0.557332 0.515073 0.094 Uiso 0.526(9) 1 calc R U P F 1
C36_1 C 0.8160(6) 0.52185(19) 0.4865(4) 0.0901(14) Uani 0.526(9) 1 d D U P F 1
H36_1 H 0.855760 0.516973 0.542229 0.108 Uiso 0.526(9) 1 calc R U P F 1
C37_1 C 0.8547(6) 0.5055(2) 0.4214(5) 0.0935(17) Uani 0.526(9) 1 d D U P F 1
H37_1 H 0.922370 0.489503 0.432051 0.112 Uiso 0.526(9) 1 calc R U P F 1
C38_1 C 0.7957(7) 0.5123(2) 0.3414(5) 0.1002(17) Uani 0.526(9) 1 d D U P F 1
H38_1 H 0.822010 0.500974 0.296431 0.120 Uiso 0.526(9) 1 calc R U P F 1
C39_1 C 0.6953(7) 0.5362(2) 0.3259(5) 0.0884(15) Uani 0.526(9) 1 d D U P F 1
H39_1 H 0.655778 0.540754 0.269950 0.106 Uiso 0.526(9) 1 calc R U P F 1
B1B_1 B 0.5482(8) 0.5778(3) 0.3599(6) 0.081(2) Uani 0.474(9) 1 d D U P F 2
C16B_1 C 0.4410(11) 0.5700(3) 0.2794(7) 0.082(2) Uani 0.474(9) 1 d D U P F 2
C17B_1 C 0.4035(9) 0.5347(2) 0.2638(6) 0.0905(18) Uani 0.474(9) 1 d D U P F 2
H17B_1 H 0.438135 0.516346 0.301732 0.109 Uiso 0.474(9) 1 calc R U P F 2
C18B_1 C 0.3174(10) 0.5257(2) 0.1948(6) 0.111(2) Uani 0.474(9) 1 d D U P F 2
H18B_1 H 0.297847 0.501118 0.182440 0.133 Uiso 0.474(9) 1 calc R U P F 2
C19B_1 C 0.2594(9) 0.5526(3) 0.1435(6) 0.107(2) Uani 0.474(9) 1 d D U P F 2
H19B_1 H 0.200061 0.546432 0.095313 0.129 Uiso 0.474(9) 1 calc R U P F 2
C20B_1 C 0.2870(8) 0.5882(3) 0.1616(6) 0.103(2) Uani 0.474(9) 1 d D U P F 2
H20B_1 H 0.243747 0.606864 0.128366 0.124 Uiso 0.474(9) 1 calc R U P F 2
C21B_1 C 0.3793(9) 0.5964(3) 0.2297(6) 0.099(2) Uani 0.474(9) 1 d D U P F 2
H21B_1 H 0.400073 0.620930 0.241911 0.118 Uiso 0.474(9) 1 calc R U P F 2
C22B_1 C 0.4802(13) 0.5795(3) 0.4386(7) 0.080(2) Uani 0.474(9) 1 d D U P F 2
C23B_1 C 0.4285(10) 0.6106(3) 0.4627(7) 0.084(2) Uani 0.474(9) 1 d D U P F 2
H23B_1 H 0.433538 0.632036 0.432252 0.101 Uiso 0.474(9) 1 calc R U P F 2
C24B_1 C 0.3695(10) 0.6120(3) 0.5292(6) 0.093(2) Uani 0.474(9) 1 d D U P F 2
H24B_1 H 0.336832 0.634295 0.542962 0.111 Uiso 0.474(9) 1 calc R U P F 2
C25B_1 C 0.3575(13) 0.5818(3) 0.5754(7) 0.088(2) Uani 0.474(9) 1 d D U P F 2
H25B_1 H 0.321941 0.583035 0.622875 0.106 Uiso 0.474(9) 1 calc R U P F 2
C26B_1 C 0.3991(14) 0.5501(3) 0.5498(8) 0.084(2) Uani 0.474(9) 1 d D U P F 2
H26B_1 H 0.386396 0.528385 0.577379 0.101 Uiso 0.474(9) 1 calc R U P F 2
C27B_1 C 0.4600(14) 0.5489(3) 0.4837(8) 0.078(2) Uani 0.474(9) 1 d D U P F 2
H27B_1 H 0.488830 0.526255 0.468725 0.094 Uiso 0.474(9) 1 calc R U P F 2
C28B_1 C 0.6305(10) 0.6137(3) 0.3499(6) 0.082(2) Uani 0.474(9) 1 d D U P F 2
C29B_1 C 0.6911(12) 0.6329(3) 0.4177(7) 0.093(3) Uani 0.474(9) 1 d D U P F 2
H29B_1 H 0.677385 0.627120 0.471192 0.111 Uiso 0.474(9) 1 calc R U P F 2
C30B_1 C 0.7735(10) 0.6612(3) 0.4098(7) 0.104(3) Uani 0.474(9) 1 d D U P F 2
H30B_1 H 0.819204 0.672550 0.458019 0.125 Uiso 0.474(9) 1 calc R U P F 2
C31B_1 C 0.7869(12) 0.6719(4) 0.3333(7) 0.103(3) Uani 0.474(9) 1 d D U P F 2
H31B_1 H 0.836186 0.692202 0.327837 0.124 Uiso 0.474(9) 1 calc R U P F 2
C32B_1 C 0.7299(10) 0.6535(3) 0.2643(7) 0.096(2) Uani 0.474(9) 1 d D U P F 2
H32B_1 H 0.742865 0.659919 0.210912 0.116 Uiso 0.474(9) 1 calc R U P F 2
C33B_1 C 0.6524(9) 0.6253(3) 0.2738(6) 0.085(2) Uani 0.474(9) 1 d D U P F 2
H33B_1 H 0.611715 0.613067 0.225131 0.102 Uiso 0.474(9) 1 calc R U P F 2
C34B_1 C 0.6517(9) 0.5461(3) 0.3688(6) 0.085(2) Uani 0.474(9) 1 d D U P F 2
C35B_1 C 0.7256(8) 0.5382(3) 0.4448(6) 0.0969(19) Uani 0.474(9) 1 d D U P F 2
H35B_1 H 0.708801 0.549232 0.493250 0.116 Uiso 0.474(9) 1 calc R U P F 2
C36B_1 C 0.8234(7) 0.5149(2) 0.4526(7) 0.108(2) Uani 0.474(9) 1 d D U P F 2
H36B_1 H 0.873026 0.510124 0.505716 0.129 Uiso 0.474(9) 1 calc R U P F 2
C37B_1 C 0.8481(9) 0.4987(3) 0.3833(8) 0.118(3) Uani 0.474(9) 1 d D U P F 2
H37B_1 H 0.917070 0.483429 0.387622 0.141 Uiso 0.474(9) 1 calc R U P F 2
C38B_1 C 0.7737(9) 0.5046(3) 0.3083(7) 0.121(2) Uani 0.474(9) 1 d D U P F 2
H38B_1 H 0.789142 0.492467 0.260721 0.145 Uiso 0.474(9) 1 calc R U P F 2
C39B_1 C 0.6762(9) 0.5277(3) 0.2999(7) 0.110(2) Uani 0.474(9) 1 d D U P F 2
H39B_1 H 0.625076 0.531335 0.246804 0.132 Uiso 0.474(9) 1 calc R U P F 2
N1_2 N 0.0719(11) 0.2318(4) 0.1945(6) 0.0831(19) Uani 0.297(2) 1 d D U P G 1
N2_2 N 0.2030(8) 0.2598(3) 0.2884(6) 0.0908(18) Uani 0.297(2) 1 d D U P G 1
C1_2 C 0.1679(13) 0.2528(4) 0.2089(8) 0.089(2) Uani 0.297(2) 1 d D U P G 1
H1_2 H 0.207000 0.261835 0.167088 0.107 Uiso 0.297(2) 1 calc R U P G 1
C2_2 C 0.1286(9) 0.2397(3) 0.3265(5) 0.0923(18) Uani 0.297(2) 1 d D U P G 1
H2_2 H 0.136575 0.236988 0.384808 0.111 Uiso 0.297(2) 1 calc R U P G 1
C3_2 C 0.0442(11) 0.2249(3) 0.2691(7) 0.097(2) Uani 0.297(2) 1 d D U P G 1
H3_2 H -0.024321 0.211684 0.278281 0.117 Uiso 0.297(2) 1 calc R U P G 1
C4_2 C 0.0058(19) 0.2169(6) 0.1175(9) 0.100(4) Uani 0.297(2) 1 d D U P G 1
H4A_2 H -0.061944 0.202166 0.128128 0.150 Uiso 0.297(2) 1 calc R U P G 1
H4B_2 H -0.026278 0.236478 0.079329 0.150 Uiso 0.297(2) 1 calc R U P G 1
H4C_2 H 0.060646 0.201849 0.092741 0.150 Uiso 0.297(2) 1 calc R U P G 1
C5_2 C 0.3168(10) 0.2801(2) 0.3324(8) 0.124(2) Uani 0.297(2) 1 d D U P G 1
H5A_2 H 0.357026 0.265814 0.381290 0.149 Uiso 0.297(2) 1 calc R U P G 1
H5B_2 H 0.374254 0.281597 0.294260 0.149 Uiso 0.297(2) 1 calc R U P G 1
C6_2 C 0.2952(11) 0.3173(2) 0.3609(6) 0.121(3) Uani 0.297(2) 1 d D U P G 1
H6A_2 H 0.365057 0.324291 0.405438 0.146 Uiso 0.297(2) 1 calc R U P G 1
H6B_2 H 0.221420 0.317011 0.385063 0.146 Uiso 0.297(2) 1 calc R U P G 1
C7_2 C 0.2789(11) 0.3454(2) 0.2932(7) 0.130(3) Uani 0.297(2) 1 d D U P G 1
H7_2 H 0.208640 0.338484 0.247811 0.156 Uiso 0.297(2) 1 calc R U P G 1
C8_2 C 0.3941(13) 0.3474(4) 0.2582(8) 0.145(4) Uani 0.297(2) 1 d D U P G 1
H8A_2 H 0.383667 0.365694 0.214302 0.217 Uiso 0.297(2) 1 calc R U P G 1
H8B_2 H 0.463347 0.353977 0.302635 0.217 Uiso 0.297(2) 1 calc R U P G 1
H8C_2 H 0.409353 0.323952 0.235208 0.217 Uiso 0.297(2) 1 calc R U P G 1
C9_2 C 0.2533(14) 0.3830(3) 0.3278(8) 0.140(3) Uani 0.297(2) 1 d D U P G 1
H9A_2 H 0.194643 0.380957 0.364940 0.168 Uiso 0.297(2) 1 calc R U P G 1
H9B_2 H 0.329704 0.393910 0.359318 0.168 Uiso 0.297(2) 1 calc R U P G 1
C10_2 C 0.2013(13) 0.4053(3) 0.2537(8) 0.160(3) Uani 0.297(2) 1 d D U P G 1
H10A_2 H 0.270070 0.414459 0.230360 0.192 Uiso 0.297(2) 1 calc R U P G 1
H10B_2 H 0.152762 0.389191 0.211449 0.192 Uiso 0.297(2) 1 calc R U P G 1
C11_2 C 0.1238(12) 0.4363(4) 0.2640(9) 0.160(3) Uani 0.297(2) 1 d D U P G 1
H11_2 H 0.166817 0.459859 0.277220 0.192 Uiso 0.297(2) 1 calc R U P G 1
C12_2 C 0.0019(14) 0.4329(4) 0.2880(8) 0.163(3) Uani 0.297(2) 1 d D U P G 1
H12A_2 H -0.020856 0.408969 0.306422 0.196 Uiso 0.297(2) 1 calc R U P G 1
H12B_2 H -0.026130 0.453513 0.317359 0.196 Uiso 0.297(2) 1 calc R U P G 1
C13_2 C 0.0015(14) 0.4375(3) 0.1983(8) 0.147(3) Uani 0.297(2) 1 d D U P G 1
C14_2 C -0.0276(17) 0.4753(4) 0.1660(11) 0.213(6) Uani 0.297(2) 1 d D U P G 1
H14A_2 H -0.002078 0.492602 0.211183 0.319 Uiso 0.297(2) 1 calc R U P G 1
H14B_2 H 0.015964 0.480233 0.121389 0.319 Uiso 0.297(2) 1 calc R U P G 1
H14C_2 H -0.115604 0.477495 0.144381 0.319 Uiso 0.297(2) 1 calc R U P G 1
C15_2 C -0.0283(19) 0.4070(5) 0.1421(11) 0.225(7) Uani 0.297(2) 1 d D U P G 1
H15A_2 H -0.024466 0.414446 0.085586 0.337 Uiso 0.297(2) 1 calc R U P G 1
H15B_2 H 0.030329 0.387502 0.159886 0.337 Uiso 0.297(2) 1 calc R U P G 1
H15C_2 H -0.110744 0.398471 0.143010 0.337 Uiso 0.297(2) 1 calc R U P G 1
N1B_2 N 0.0297(14) 0.2212(4) 0.1429(8) 0.095(3) Uani 0.230(2) 1 d D U P H 2
N2B_2 N 0.1223(9) 0.2461(3) 0.2539(5) 0.0929(18) Uani 0.230(2) 1 d D U P H 2
C1B_2 C 0.1014(12) 0.2477(3) 0.1727(6) 0.095(2) Uani 0.230(2) 1 d D U P H 2
H1B_2 H 0.133176 0.265225 0.140860 0.113 Uiso 0.230(2) 1 calc R U P H 2
C2B_2 C 0.0648(13) 0.2162(3) 0.2751(8) 0.093(3) Uani 0.230(2) 1 d D U P H 2
H2B_2 H 0.066402 0.207969 0.329950 0.112 Uiso 0.230(2) 1 calc R U P H 2
C3B_2 C 0.0085(8) 0.2013(3) 0.2083(6) 0.104(2) Uani 0.230(2) 1 d D U P H 2
H3B_2 H -0.039671 0.180039 0.204656 0.124 Uiso 0.230(2) 1 calc R U P H 2
C4B_2 C -0.0146(11) 0.2109(3) 0.0576(7) 0.094(3) Uani 0.230(2) 1 d D U P H 2
H4D_2 H -0.067145 0.189647 0.055263 0.141 Uiso 0.230(2) 1 calc R U P H 2
H4E_2 H -0.061471 0.230816 0.027461 0.141 Uiso 0.230(2) 1 calc R U P H 2
H4F_2 H 0.054572 0.205212 0.031931 0.141 Uiso 0.230(2) 1 calc R U P H 2
C5B_2 C 0.1980(14) 0.2710(3) 0.3149(8) 0.111(3) Uani 0.230(2) 1 d D U P H 2
H5C_2 H 0.275193 0.258566 0.339611 0.133 Uiso 0.230(2) 1 calc R U P H 2
H5D_2 H 0.154297 0.275680 0.360250 0.133 Uiso 0.230(2) 1 calc R U P H 2
C6B_2 C 0.2287(9) 0.3065(3) 0.2809(6) 0.107(2) Uani 0.230(2) 1 d D U P H 2
H6C_2 H 0.153087 0.320846 0.263695 0.129 Uiso 0.230(2) 1 calc R U P H 2
H6D_2 H 0.263189 0.302307 0.230997 0.129 Uiso 0.230(2) 1 calc R U P H 2
C7B_2 C 0.3209(11) 0.3281(3) 0.3451(9) 0.118(3) Uani 0.230(2) 1 d D U P H 2
H7B_2 H 0.290633 0.326297 0.397958 0.142 Uiso 0.230(2) 1 calc R U P H 2
C8B_2 C 0.4445(11) 0.3118(4) 0.3640(13) 0.174(5) Uani 0.230(2) 1 d D U P H 2
H8D_2 H 0.437739 0.286051 0.375713 0.261 Uiso 0.230(2) 1 calc R U P H 2
H8E_2 H 0.483024 0.314772 0.316199 0.261 Uiso 0.230(2) 1 calc R U P H 2
H8F_2 H 0.494135 0.323694 0.412595 0.261 Uiso 0.230(2) 1 calc R U P H 2
C9B_2 C 0.3206(13) 0.3666(3) 0.3267(11) 0.141(3) Uani 0.230(2) 1 d D U P H 2
H9C_2 H 0.332139 0.369407 0.268981 0.170 Uiso 0.230(2) 1 calc R U P H 2
H9D_2 H 0.392467 0.377549 0.363644 0.170 Uiso 0.230(2) 1 calc R U P H 2
C10B_2 C 0.2112(17) 0.3879(4) 0.3349(13) 0.141(3) Uani 0.230(2) 1 d D U P H 2
H10C_2 H 0.211286 0.391599 0.394499 0.169 Uiso 0.230(2) 1 calc R U P H 2
H10D_2 H 0.136568 0.374370 0.309861 0.169 Uiso 0.230(2) 1 calc R U P H 2
C11B_2 C 0.2096(14) 0.4239(4) 0.2928(11) 0.153(3) Uani 0.230(2) 1 d D U P H 2
H11B_2 H 0.280092 0.428338 0.265640 0.184 Uiso 0.230(2) 1 calc R U P H 2
C12B_2 C 0.1538(16) 0.4578(4) 0.3213(10) 0.176(4) Uani 0.230(2) 1 d D U P H 2
H12C_2 H 0.192381 0.481138 0.313408 0.211 Uiso 0.230(2) 1 calc R U P H 2
H12D_2 H 0.120219 0.456146 0.372300 0.211 Uiso 0.230(2) 1 calc R U P H 2
C13B_2 C 0.0842(16) 0.4379(5) 0.2427(10) 0.156(3) Uani 0.230(2) 1 d D U P H 2
C14B_2 C -0.0248(16) 0.4196(7) 0.2633(14) 0.168(6) Uani 0.230(2) 1 d D U P H 2
H14D_2 H -0.001476 0.407845 0.317629 0.252 Uiso 0.230(2) 1 calc R U P H 2
H14E_2 H -0.088621 0.437437 0.264925 0.252 Uiso 0.230(2) 1 calc R U P H 2
H14F_2 H -0.055554 0.401447 0.220833 0.252 Uiso 0.230(2) 1 calc R U P H 2
C15B_2 C 0.087(2) 0.4586(7) 0.1663(10) 0.192(7) Uani 0.230(2) 1 d D U P H 2
H15D_2 H 0.170065 0.467735 0.168821 0.288 Uiso 0.230(2) 1 calc R U P H 2
H15E_2 H 0.063521 0.442952 0.117790 0.288 Uiso 0.230(2) 1 calc R U P H 2
H15F_2 H 0.030454 0.478943 0.161882 0.288 Uiso 0.230(2) 1 calc R U P H 2
N1C_2 N 0.0899(15) 0.2354(5) 0.2208(9) 0.098(2) Uani 0.182(2) 1 d D U P I 3
N2C_2 N 0.2302(14) 0.2699(4) 0.2798(9) 0.105(3) Uani 0.182(2) 1 d D U P I 3
C1C_2 C 0.1744(19) 0.2570(6) 0.2077(9) 0.088(3) Uani 0.182(2) 1 d D U P I 3
H1C_2 H 0.192860 0.262467 0.155327 0.106 Uiso 0.182(2) 1 calc R U P I 3
C2C_2 C 0.1803(15) 0.2563(5) 0.3407(8) 0.112(3) Uani 0.182(2) 1 d D U P I 3
H2C_2 H 0.206620 0.260112 0.398706 0.134 Uiso 0.182(2) 1 calc R U P I 3
C3C_2 C 0.0897(18) 0.2371(6) 0.3042(10) 0.101(3) Uani 0.182(2) 1 d D U P I 3
H3C_2 H 0.031707 0.225825 0.330570 0.122 Uiso 0.182(2) 1 calc R U P I 3
C4C_2 C 0.0159(18) 0.2115(6) 0.1622(13) 0.121(5) Uani 0.182(2) 1 d D U P I 3
H4G_2 H -0.040576 0.198446 0.189696 0.182 Uiso 0.182(2) 1 calc R U P I 3
H4H_2 H -0.030564 0.225570 0.115846 0.182 Uiso 0.182(2) 1 calc R U P I 3
H4I_2 H 0.068453 0.194297 0.141193 0.182 Uiso 0.182(2) 1 calc R U P I 3
C5C_2 C 0.3259(14) 0.2988(4) 0.2913(11) 0.127(3) Uani 0.182(2) 1 d D U P I 3
H5E_2 H 0.368336 0.299212 0.244215 0.152 Uiso 0.182(2) 1 calc R U P I 3
H5F_2 H 0.386750 0.295296 0.343580 0.152 Uiso 0.182(2) 1 calc R U P I 3
C6C_2 C 0.2538(15) 0.3333(4) 0.2942(15) 0.125(3) Uani 0.182(2) 1 d D U P I 3
H6E_2 H 0.190005 0.335390 0.242925 0.150 Uiso 0.182(2) 1 calc R U P I 3
H6F_2 H 0.213154 0.332401 0.342118 0.150 Uiso 0.182(2) 1 calc R U P I 3
C7C_2 C 0.3356(17) 0.3650(4) 0.3021(14) 0.140(3) Uani 0.182(2) 1 d D U P I 3
H7C_2 H 0.391442 0.360835 0.357109 0.168 Uiso 0.182(2) 1 calc R U P I 3
C8C_2 C 0.421(2) 0.3645(6) 0.2437(16) 0.164(6) Uani 0.182(2) 1 d D U P I 3
H8G_2 H 0.452032 0.339938 0.239973 0.246 Uiso 0.182(2) 1 calc R U P I 3
H8H_2 H 0.378145 0.372377 0.188544 0.246 Uiso 0.182(2) 1 calc R U P I 3
H8I_2 H 0.489717 0.380744 0.264117 0.246 Uiso 0.182(2) 1 calc R U P I 3
C9C_2 C 0.2827(14) 0.4002(4) 0.3133(15) 0.154(3) Uani 0.182(2) 1 d D U P I 3
H9E_2 H 0.284037 0.414933 0.263347 0.184 Uiso 0.182(2) 1 calc R U P I 3
H9F_2 H 0.335946 0.412299 0.361039 0.184 Uiso 0.182(2) 1 calc R U P I 3
C10C_2 C 0.1569(14) 0.4001(6) 0.3275(11) 0.157(3) Uani 0.182(2) 1 d D U P I 3
H10E_2 H 0.147248 0.421292 0.362108 0.189 Uiso 0.182(2) 1 calc R U P I 3
H10F_2 H 0.146617 0.378340 0.360193 0.189 Uiso 0.182(2) 1 calc R U P I 3
C11C_2 C 0.0566(14) 0.4007(4) 0.2526(10) 0.148(3) Uani 0.182(2) 1 d D U P I 3
H11C_2 H 0.040226 0.376300 0.227132 0.178 Uiso 0.182(2) 1 calc R U P I 3
C12C_2 C -0.0620(17) 0.4190(6) 0.2686(11) 0.143(4) Uani 0.182(2) 1 d D U P I 3
H12E_2 H -0.138630 0.404857 0.256288 0.172 Uiso 0.182(2) 1 calc R U P I 3
H12F_2 H -0.054320 0.435753 0.316162 0.172 Uiso 0.182(2) 1 calc R U P I 3
C13C_2 C -0.0048(19) 0.4300(4) 0.1960(10) 0.142(4) Uani 0.182(2) 1 d D U P I 3
C14C_2 C 0.048(2) 0.4672(4) 0.2062(15) 0.145(5) Uani 0.182(2) 1 d D U P I 3
H14G_2 H -0.001240 0.483304 0.165292 0.217 Uiso 0.182(2) 1 calc R U P I 3
H14H_2 H 0.047864 0.475966 0.262288 0.217 Uiso 0.182(2) 1 calc R U P I 3
H14I_2 H 0.131886 0.466655 0.197523 0.217 Uiso 0.182(2) 1 calc R U P I 3
C15C_2 C -0.082(2) 0.4188(6) 0.1131(8) 0.159(6) Uani 0.182(2) 1 d D U P I 3
H15G_2 H -0.109151 0.393851 0.116565 0.239 Uiso 0.182(2) 1 calc R U P I 3
H15H_2 H -0.152728 0.434673 0.098780 0.239 Uiso 0.182(2) 1 calc R U P I 3
H15I_2 H -0.033011 0.420511 0.070213 0.239 Uiso 0.182(2) 1 calc R U P I 3
N1D_2 N 0.0601(19) 0.2303(7) 0.1824(11) 0.089(3) Uani 0.161(2) 1 d D U P J 4
N2D_2 N 0.1713(14) 0.2588(5) 0.2767(11) 0.094(2) Uani 0.161(2) 1 d D U P J 4
C1D_2 C 0.1654(19) 0.2459(7) 0.2034(12) 0.094(3) Uani 0.161(2) 1 d D U P J 4
H1D_2 H 0.226200 0.247534 0.171095 0.113 Uiso 0.161(2) 1 calc R U P J 4
C2D_2 C 0.0624(14) 0.2559(5) 0.2996(10) 0.106(3) Uani 0.161(2) 1 d D U P J 4
H2D_2 H 0.039395 0.266131 0.347014 0.128 Uiso 0.161(2) 1 calc R U P J 4
C3D_2 C -0.0032(16) 0.2362(5) 0.2429(10) 0.102(2) Uani 0.161(2) 1 d D U P J 4
H3D_2 H -0.082408 0.227252 0.243478 0.122 Uiso 0.161(2) 1 calc R U P J 4
C4D_2 C 0.013(3) 0.2182(9) 0.0977(13) 0.102(6) Uani 0.161(2) 1 d D U P J 4
H4J_2 H -0.066911 0.207151 0.093891 0.153 Uiso 0.161(2) 1 calc R U P J 4
H4K_2 H 0.006244 0.238839 0.059861 0.153 Uiso 0.161(2) 1 calc R U P J 4
H4L_2 H 0.069617 0.200468 0.082344 0.153 Uiso 0.161(2) 1 calc R U P J 4
C5D_2 C 0.2720(18) 0.2820(5) 0.3207(14) 0.112(3) Uani 0.161(2) 1 d D U P J 4
H5G_2 H 0.350603 0.269249 0.324273 0.135 Uiso 0.161(2) 1 calc R U P J 4
H5H_2 H 0.261147 0.286486 0.377958 0.135 Uiso 0.161(2) 1 calc R U P J 4
C6D_2 C 0.2759(15) 0.3169(5) 0.2774(12) 0.128(3) Uani 0.161(2) 1 d D U P J 4
H6G_2 H 0.199429 0.330251 0.277234 0.154 Uiso 0.161(2) 1 calc R U P J 4
H6H_2 H 0.280742 0.312243 0.218960 0.154 Uiso 0.161(2) 1 calc R U P J 4
C7D_2 C 0.3836(14) 0.3399(3) 0.3182(13) 0.131(3) Uani 0.161(2) 1 d D U P J 4
H7D_2 H 0.395745 0.338197 0.380012 0.157 Uiso 0.161(2) 1 calc R U P J 4
C8D_2 C 0.4963(13) 0.3276(5) 0.2908(16) 0.139(6) Uani 0.161(2) 1 d D U P J 4
H8J_2 H 0.565496 0.342596 0.317418 0.209 Uiso 0.161(2) 1 calc R U P J 4
H8K_2 H 0.512838 0.302412 0.306834 0.209 Uiso 0.161(2) 1 calc R U P J 4
H8L_2 H 0.484265 0.329912 0.230377 0.209 Uiso 0.161(2) 1 calc R U P J 4
C9D_2 C 0.3551(19) 0.3795(4) 0.2895(14) 0.149(4) Uani 0.161(2) 1 d D U P J 4
H9G_2 H 0.431683 0.393304 0.293901 0.179 Uiso 0.161(2) 1 calc R U P J 4
H9H_2 H 0.310111 0.380066 0.230984 0.179 Uiso 0.161(2) 1 calc R U P J 4
C10D_2 C 0.279(3) 0.3954(5) 0.3454(14) 0.153(3) Uani 0.161(2) 1 d D U P J 4
H10G_2 H 0.207737 0.379433 0.344827 0.184 Uiso 0.161(2) 1 calc R U P J 4
H10H_2 H 0.327572 0.395748 0.402885 0.184 Uiso 0.161(2) 1 calc R U P J 4
C11D_2 C 0.2340(19) 0.4318(5) 0.3234(11) 0.157(3) Uani 0.161(2) 1 d D U P J 4
H11D_2 H 0.262160 0.450406 0.367044 0.188 Uiso 0.161(2) 1 calc R U P J 4
C12D_2 C 0.2535(17) 0.4418(5) 0.2347(13) 0.162(4) Uani 0.161(2) 1 d D U P J 4
H12G_2 H 0.293725 0.464980 0.227845 0.195 Uiso 0.161(2) 1 calc R U P J 4
H12H_2 H 0.271476 0.421989 0.198698 0.195 Uiso 0.161(2) 1 calc R U P J 4
C13D_2 C 0.1250(18) 0.4429(5) 0.2554(14) 0.156(3) Uani 0.161(2) 1 d D U P J 4
C14D_2 C 0.049(2) 0.4123(7) 0.2142(17) 0.168(5) Uani 0.161(2) 1 d D U P J 4
H14J_2 H 0.097375 0.390124 0.220855 0.252 Uiso 0.161(2) 1 calc R U P J 4
H14K_2 H -0.022172 0.409077 0.239752 0.252 Uiso 0.161(2) 1 calc R U P J 4
H14L_2 H 0.020791 0.417502 0.154894 0.252 Uiso 0.161(2) 1 calc R U P J 4
C15D_2 C 0.081(2) 0.4806(6) 0.2578(18) 0.170(6) Uani 0.161(2) 1 d D U P J 4
H15J_2 H 0.147300 0.495745 0.288144 0.255 Uiso 0.161(2) 1 calc R U P J 4
H15K_2 H 0.055102 0.489711 0.200959 0.255 Uiso 0.161(2) 1 calc R U P J 4
H15L_2 H 0.012139 0.481286 0.285817 0.255 Uiso 0.161(2) 1 calc R U P J 4
N1E_2 N 0.0314(18) 0.2299(5) 0.1624(13) 0.094(3) Uani 0.131(2) 1 d D U P K 5
N2E_2 N 0.1339(13) 0.2655(4) 0.2476(10) 0.108(2) Uani 0.131(2) 1 d D U P K 5
C1E_2 C 0.1386(17) 0.2440(6) 0.1854(13) 0.092(3) Uani 0.131(2) 1 d D U P K 5
H1E_2 H 0.207605 0.239506 0.161783 0.110 Uiso 0.131(2) 1 calc R U P K 5
C2E_2 C 0.0197(14) 0.2661(5) 0.2624(11) 0.106(3) Uani 0.131(2) 1 d D U P K 5
H2E_2 H -0.007783 0.279177 0.304678 0.127 Uiso 0.131(2) 1 calc R U P K 5
C3E_2 C -0.0444(14) 0.2452(5) 0.2069(11) 0.104(3) Uani 0.131(2) 1 d D U P K 5
H3E_2 H -0.129782 0.241336 0.198725 0.125 Uiso 0.131(2) 1 calc R U P K 5
C4E_2 C 0.000(3) 0.2027(7) 0.0996(19) 0.106(6) Uani 0.131(2) 1 d D U P K 5
H4M_2 H -0.086424 0.196411 0.093337 0.159 Uiso 0.131(2) 1 calc R U P K 5
H4N_2 H 0.014517 0.211905 0.046729 0.159 Uiso 0.131(2) 1 calc R U P K 5
H4O_2 H 0.050114 0.181243 0.115865 0.159 Uiso 0.131(2) 1 calc R U P K 5
C5E_2 C 0.2506(18) 0.2823(5) 0.2966(15) 0.104(3) Uani 0.131(2) 1 d D U P K 5
H5I_2 H 0.274029 0.270823 0.351919 0.125 Uiso 0.131(2) 1 calc R U P K 5
H5J_2 H 0.317932 0.278923 0.266771 0.125 Uiso 0.131(2) 1 calc R U P K 5
C6E_2 C 0.2266(17) 0.3200(5) 0.3051(16) 0.111(3) Uani 0.131(2) 1 d D U P K 5
H6I_2 H 0.180813 0.322538 0.350113 0.134 Uiso 0.131(2) 1 calc R U P K 5
H6J_2 H 0.171592 0.327964 0.253090 0.134 Uiso 0.131(2) 1 calc R U P K 5
C7E_2 C 0.3321(17) 0.3460(5) 0.3230(15) 0.127(3) Uani 0.131(2) 1 d D U P K 5
H7E_2 H 0.355338 0.351020 0.383900 0.152 Uiso 0.131(2) 1 calc R U P K 5
C8E_2 C 0.4409(19) 0.3326(7) 0.291(2) 0.145(6) Uani 0.131(2) 1 d D U P K 5
H8M_2 H 0.506961 0.350315 0.304459 0.218 Uiso 0.131(2) 1 calc R U P K 5
H8N_2 H 0.468361 0.309613 0.318117 0.218 Uiso 0.131(2) 1 calc R U P K 5
H8O_2 H 0.418180 0.329215 0.231136 0.218 Uiso 0.131(2) 1 calc R U P K 5
C9E_2 C 0.282(2) 0.3811(5) 0.2742(16) 0.145(3) Uani 0.131(2) 1 d D U P K 5
H9I_2 H 0.327138 0.402599 0.300232 0.174 Uiso 0.131(2) 1 calc R U P K 5
H9J_2 H 0.291463 0.379640 0.215695 0.174 Uiso 0.131(2) 1 calc R U P K 5
C10E_2 C 0.1463(18) 0.3833(5) 0.2788(19) 0.159(4) Uani 0.131(2) 1 d D U P K 5
H10I_2 H 0.093651 0.380764 0.222864 0.191 Uiso 0.131(2) 1 calc R U P K 5
H10J_2 H 0.125419 0.363975 0.314987 0.191 Uiso 0.131(2) 1 calc R U P K 5
C11E_2 C 0.129(2) 0.4207(4) 0.3157(15) 0.158(3) Uani 0.131(2) 1 d D U P K 5
H11E_2 H 0.128077 0.421745 0.376164 0.190 Uiso 0.131(2) 1 calc R U P K 5
C12E_2 C 0.2452(19) 0.4376(6) 0.288(2) 0.162(4) Uani 0.131(2) 1 d D U P K 5
H12I_2 H 0.310358 0.448045 0.331438 0.194 Uiso 0.131(2) 1 calc R U P K 5
H12J_2 H 0.273547 0.426167 0.240946 0.194 Uiso 0.131(2) 1 calc R U P K 5
C13E_2 C 0.122(2) 0.4561(5) 0.2699(14) 0.161(4) Uani 0.131(2) 1 d D U P K 5
C14E_2 C 0.062(4) 0.4568(11) 0.1803(14) 0.164(7) Uani 0.131(2) 1 d D U P K 5
H14M_2 H 0.068227 0.432897 0.156104 0.246 Uiso 0.131(2) 1 calc R U P K 5
H14N_2 H -0.024062 0.463278 0.174316 0.246 Uiso 0.131(2) 1 calc R U P K 5
H14O_2 H 0.102760 0.474570 0.151454 0.246 Uiso 0.131(2) 1 calc R U P K 5
C15E_2 C 0.124(3) 0.4898(5) 0.3208(19) 0.181(9) Uani 0.131(2) 1 d D U P K 5
H15M_2 H 0.166167 0.484934 0.378132 0.271 Uiso 0.131(2) 1 calc R U P K 5
H15N_2 H 0.167054 0.508845 0.297367 0.271 Uiso 0.131(2) 1 calc R U P K 5
H15O_2 H 0.040232 0.497552 0.320228 0.271 Uiso 0.131(2) 1 calc R U P K 5
B1_2 B 0.1330(4) 0.75613(10) 0.50362(18) 0.0579(7) Uani 0.719(4) 1 d D U P L 1
C16_2 C 0.2540(3) 0.78116(14) 0.5010(4) 0.0588(8) Uani 0.719(4) 1 d D U P L 1
C17_2 C 0.3732(4) 0.77169(11) 0.5404(2) 0.0736(9) Uani 0.719(4) 1 d D U P L 1
H17_2 H 0.385980 0.750469 0.573289 0.088 Uiso 0.719(4) 1 calc R U P L 1
C18_2 C 0.4737(4) 0.79269(14) 0.5324(3) 0.0873(11) Uani 0.719(4) 1 d D U P L 1
H18_2 H 0.553463 0.785839 0.560099 0.105 Uiso 0.719(4) 1 calc R U P L 1
C19_2 C 0.4567(6) 0.82331(15) 0.4842(5) 0.0898(13) Uani 0.719(4) 1 d D U P L 1
H19_2 H 0.524562 0.837845 0.479275 0.108 Uiso 0.719(4) 1 calc R U P L 1
C20_2 C 0.3413(4) 0.83283(14) 0.4432(3) 0.0795(9) Uani 0.719(4) 1 d D U P L 1
H20_2 H 0.329712 0.853501 0.408404 0.095 Uiso 0.719(4) 1 calc R U P L 1
C21_2 C 0.2416(4) 0.81223(12) 0.4526(3) 0.0644(7) Uani 0.719(4) 1 d D U P L 1
H21_2 H 0.162287 0.819593 0.425119 0.077 Uiso 0.719(4) 1 calc R U P L 1
C22_2 C 0.1196(5) 0.73108(13) 0.4197(3) 0.0610(10) Uani 0.719(4) 1 d D U P L 1
C23_2 C 0.1784(6) 0.69838(15) 0.4188(4) 0.0764(13) Uani 0.719(4) 1 d D U P L 1
H23_2 H 0.224599 0.689529 0.469930 0.092 Uiso 0.719(4) 1 calc R U P L 1
C24_2 C 0.1744(5) 0.67749(16) 0.3477(4) 0.0848(12) Uani 0.719(4) 1 d D U P L 1
H24_2 H 0.217616 0.655341 0.350906 0.102 Uiso 0.719(4) 1 calc R U P L 1
C25_2 C 0.1072(6) 0.6894(2) 0.2729(4) 0.0891(16) Uani 0.719(4) 1 d D U P L 1
H25_2 H 0.101410 0.675264 0.224090 0.107 Uiso 0.719(4) 1 calc R U P L 1
C26_2 C 0.0485(7) 0.7221(2) 0.2697(4) 0.0840(18) Uani 0.719(4) 1 d D U P L 1
H26_2 H 0.003176 0.730888 0.218275 0.101 Uiso 0.719(4) 1 calc R U P L 1
C27_2 C 0.0553(6) 0.74250(19) 0.3423(3) 0.0691(14) Uani 0.719(4) 1 d D U P L 1
H27_2 H 0.014327 0.765031 0.338545 0.083 Uiso 0.719(4) 1 calc R U P L 1
C28_2 C 0.1454(2) 0.73180(8) 0.58871(15) 0.0625(6) Uani 0.719(4) 1 d D U P L 1
C29_2 C 0.2092(2) 0.74438(8) 0.66584(13) 0.0730(6) Uani 0.719(4) 1 d D U P L 1
H29_2 H 0.251784 0.766608 0.668103 0.088 Uiso 0.719(4) 1 calc R U P L 1
C30_2 C 0.2124(3) 0.72546(10) 0.73921(14) 0.0920(8) Uani 0.719(4) 1 d D U P L 1
H30_2 H 0.257179 0.734757 0.790301 0.110 Uiso 0.719(4) 1 calc R U P L 1
C31_2 C 0.1507(4) 0.69320(10) 0.73795(16) 0.1080(11) Uani 0.719(4) 1 d D U P L 1
H31_2 H 0.153561 0.680104 0.787899 0.130 Uiso 0.719(4) 1 calc R U P L 1
C32_2 C 0.0845(4) 0.68004(11) 0.66298(19) 0.1047(10) Uani 0.719(4) 1 d D U P L 1
H32_2 H 0.040279 0.658140 0.661677 0.126 Uiso 0.719(4) 1 calc R U P L 1
C33_2 C 0.0830(3) 0.69898(9) 0.58988(17) 0.0812(8) Uani 0.719(4) 1 d D U P L 1
H33_2 H 0.038259 0.689439 0.539034 0.097 Uiso 0.719(4) 1 calc R U P L 1
C34_2 C 0.0126(3) 0.78146(9) 0.50383(17) 0.0597(6) Uani 0.719(4) 1 d D U P L 1
C35_2 C -0.1070(3) 0.77091(10) 0.4676(2) 0.0704(8) Uani 0.719(4) 1 d D U P L 1
H35_2 H -0.119945 0.748638 0.438658 0.085 Uiso 0.719(4) 1 calc R U P L 1
C36_2 C -0.2076(3) 0.79252(11) 0.4731(2) 0.0848(8) Uani 0.719(4) 1 d D U P L 1
H36_2 H -0.287447 0.784718 0.447865 0.102 Uiso 0.719(4) 1 calc R U P L 1
C37_2 C -0.1917(2) 0.82506(10) 0.5148(2) 0.0872(7) Uani 0.719(4) 1 d D U P L 1
H37_2 H -0.260083 0.839743 0.517790 0.105 Uiso 0.719(4) 1 calc R U P L 1
C38_2 C -0.0756(2) 0.83596(9) 0.55192(17) 0.0786(6) Uani 0.719(4) 1 d D U P L 1
H38_2 H -0.063587 0.858027 0.581740 0.094 Uiso 0.719(4) 1 calc R U P L 1
C39_2 C 0.0239(2) 0.81455(8) 0.54561(14) 0.0656(6) Uani 0.719(4) 1 d D U P L 1
H39_2 H 0.103268 0.822750 0.570828 0.079 Uiso 0.719(4) 1 calc R U P L 1
B1B_2 B 0.1374(8) 0.7449(3) 0.5055(6) 0.068(2) Uani 0.281(4) 1 d D U P L 2
C16B_2 C 0.2555(11) 0.7713(4) 0.5025(13) 0.072(3) Uani 0.281(4) 1 d D U P L 2
C17B_2 C 0.3726(9) 0.7590(4) 0.5259(8) 0.093(3) Uani 0.281(4) 1 d D U P L 2
H17B_2 H 0.384691 0.735331 0.548166 0.112 Uiso 0.281(4) 1 calc R U P L 2
C18B_2 C 0.4742(12) 0.7788(4) 0.5190(10) 0.104(4) Uani 0.281(4) 1 d D U P L 2
H18B_2 H 0.552584 0.769073 0.541276 0.124 Uiso 0.281(4) 1 calc R U P L 2
C19B_2 C 0.4668(14) 0.8113(4) 0.4821(15) 0.097(4) Uani 0.281(4) 1 d D U P L 2
H19B_2 H 0.537228 0.823966 0.474327 0.116 Uiso 0.281(4) 1 calc R U P L 2
C20B_2 C 0.3510(14) 0.8252(5) 0.4562(13) 0.114(4) Uani 0.281(4) 1 d D U P L 2
H20B_2 H 0.338930 0.848744 0.433198 0.137 Uiso 0.281(4) 1 calc R U P L 2
C21B_2 C 0.2521(13) 0.8039(4) 0.4648(11) 0.093(4) Uani 0.281(4) 1 d D U P L 2
H21B_2 H 0.173419 0.813148 0.441544 0.112 Uiso 0.281(4) 1 calc R U P L 2
C22B_2 C 0.1057(13) 0.7226(3) 0.4172(7) 0.057(2) Uani 0.281(4) 1 d D U P L 2
C23B_2 C 0.1629(14) 0.6897(4) 0.4089(9) 0.075(3) Uani 0.281(4) 1 d D U P L 2
H23B_2 H 0.213842 0.679169 0.456324 0.090 Uiso 0.281(4) 1 calc R U P L 2
C24B_2 C 0.1470(13) 0.6720(4) 0.3332(8) 0.085(3) Uani 0.281(4) 1 d D U P L 2
H24B_2 H 0.182063 0.648830 0.330346 0.102 Uiso 0.281(4) 1 calc R U P L 2
C25B_2 C 0.0815(17) 0.6876(5) 0.2627(9) 0.083(3) Uani 0.281(4) 1 d D U P L 2
H25B_2 H 0.075308 0.676238 0.210209 0.099 Uiso 0.281(4) 1 calc R U P L 2
C26B_2 C 0.0248(17) 0.7199(5) 0.2689(10) 0.071(3) Uani 0.281(4) 1 d D U P L 2
H26B_2 H -0.023899 0.730404 0.220609 0.085 Uiso 0.281(4) 1 calc R U P L 2
C27B_2 C 0.0370(14) 0.7373(5) 0.3437(9) 0.061(2) Uani 0.281(4) 1 d D U P L 2
H27B_2 H -0.001929 0.759911 0.345810 0.073 Uiso 0.281(4) 1 calc R U P L 2
C28B_2 C 0.1701(6) 0.7177(3) 0.5858(4) 0.079(2) Uani 0.281(4) 1 d D U P L 2
C29B_2 C 0.2446(7) 0.7262(3) 0.6616(5) 0.105(2) Uani 0.281(4) 1 d D U P L 2
H29B_2 H 0.287035 0.748544 0.666624 0.126 Uiso 0.281(4) 1 calc R U P L 2
C30B_2 C 0.2605(9) 0.7038(4) 0.7306(5) 0.120(3) Uani 0.281(4) 1 d D U P L 2
H30B_2 H 0.311681 0.711054 0.781433 0.144 Uiso 0.281(4) 1 calc R U P L 2
C31B_2 C 0.2031(9) 0.6719(4) 0.7251(5) 0.125(3) Uani 0.281(4) 1 d D U P L 2
H31B_2 H 0.217494 0.656091 0.771447 0.150 Uiso 0.281(4) 1 calc R U P L 2
C32B_2 C 0.1258(9) 0.6621(3) 0.6550(5) 0.115(3) Uani 0.281(4) 1 d D U P L 2
H32B_2 H 0.080385 0.640361 0.651679 0.138 Uiso 0.281(4) 1 calc R U P L 2
C33B_2 C 0.1151(9) 0.6853(3) 0.5873(6) 0.102(3) Uani 0.281(4) 1 d D U P L 2
H33B_2 H 0.063797 0.677600 0.536881 0.122 Uiso 0.281(4) 1 calc R U P L 2
C34B_2 C 0.0243(8) 0.7693(3) 0.5195(6) 0.077(2) Uani 0.281(4) 1 d D U P L 2
C35B_2 C -0.0961(8) 0.7594(3) 0.4889(6) 0.079(2) Uani 0.281(4) 1 d D U P L 2
H35B_2 H -0.111089 0.738286 0.455702 0.094 Uiso 0.281(4) 1 calc R U P L 2
C36B_2 C -0.1951(7) 0.7784(3) 0.5036(7) 0.090(2) Uani 0.281(4) 1 d D U P L 2
H36B_2 H -0.275196 0.771066 0.477564 0.108 Uiso 0.281(4) 1 calc R U P L 2
C37B_2 C -0.1796(6) 0.8072(3) 0.5547(7) 0.100(2) Uani 0.281(4) 1 d D U P L 2
H37B_2 H -0.247497 0.819870 0.566727 0.120 Uiso 0.281(4) 1 calc R U P L 2
C38B_2 C -0.0619(6) 0.8176(3) 0.5888(7) 0.111(3) Uani 0.281(4) 1 d D U P L 2
H38B_2 H -0.048067 0.837474 0.625776 0.133 Uiso 0.281(4) 1 calc R U P L 2
C39B_2 C 0.0355(7) 0.7995(3) 0.5700(7) 0.103(3) Uani 0.281(4) 1 d D U P L 2
H39B_2 H 0.115142 0.808233 0.592859 0.124 Uiso 0.281(4) 1 calc R U P L 2
 
loop_
 _atom_site_aniso_label
 _atom_site_aniso_U_11
 _atom_site_aniso_U_22
 _atom_site_aniso_U_33
 _atom_site_aniso_U_23
 _atom_site_aniso_U_13
 _atom_site_aniso_U_12
N1_1 0.047(3) 0.091(4) 0.067(3) -0.002(3) 0.011(3) -0.003(3)
N2_1 0.062(3) 0.097(3) 0.066(2) 0.005(2) 0.0085(19) -0.001(3)
C1_1 0.053(3) 0.101(5) 0.068(3) 0.002(3) 0.008(2) 0.006(3)
C2_1 0.056(3) 0.104(5) 0.077(4) 0.013(3) 0.026(3) -0.003(3)
C3_1 0.048(2) 0.100(5) 0.079(3) -0.002(3) 0.009(2) -0.007(3)
C4_1 0.0717(19) 0.101(4) 0.0713(15) -0.010(2) 0.0143(16) 0.005(3)
C5_1 0.093(4) 0.107(4) 0.076(3) 0.009(2) -0.001(2) -0.002(3)
C6_1 0.102(3) 0.142(4) 0.085(3) -0.019(3) 0.006(2) -0.009(3)
C7_1 0.147(5) 0.168(5) 0.106(4) -0.022(4) -0.027(4) 0.003(4)
C8_1 0.229(10) 0.218(9) 0.133(6) -0.072(7) -0.024(6) 0.012(8)
C9_1 0.138(4) 0.181(5) 0.105(4) -0.027(4) -0.021(3) -0.001(4)
C10_1 0.141(5) 0.197(5) 0.100(4) -0.016(4) -0.009(3) -0.014(4)
C11_1 0.123(4) 0.197(5) 0.112(4) -0.009(4) 0.013(3) -0.029(4)
C12_1 0.136(4) 0.209(6) 0.112(4) -0.015(4) 0.019(4) -0.017(4)
C13_1 0.127(4) 0.221(7) 0.122(5) -0.019(5) 0.004(4) -0.008(5)
C14_1 0.176(9) 0.250(11) 0.132(7) -0.057(7) -0.006(7) 0.016(9)
C15_1 0.187(11) 0.287(12) 0.151(7) 0.018(8) 0.002(7) 0.017(10)
N1B_1 0.054(4) 0.088(5) 0.068(4) 0.007(3) 0.010(4) 0.004(3)
N2B_1 0.063(3) 0.100(4) 0.068(3) 0.008(3) 0.011(3) -0.006(4)
C1B_1 0.051(3) 0.094(5) 0.081(4) 0.008(4) 0.014(3) 0.001(4)
C2B_1 0.052(4) 0.097(6) 0.079(5) 0.005(5) 0.016(4) -0.003(4)
C3B_1 0.043(4) 0.089(5) 0.074(5) 0.010(5) 0.010(4) 0.007(4)
C4B_1 0.0717(19) 0.101(4) 0.0713(15) -0.010(2) 0.0143(16) 0.005(3)
C5B_1 0.090(4) 0.118(5) 0.080(4) 0.003(4) 0.008(4) -0.003(4)
C6B_1 0.090(4) 0.132(5) 0.078(4) 0.019(4) 0.019(3) -0.008(4)
C7B_1 0.120(6) 0.160(6) 0.086(5) 0.008(5) 0.005(5) 0.003(6)
C8B_1 0.156(10) 0.200(12) 0.084(6) -0.021(9) 0.027(7) 0.012(10)
C9B_1 0.132(6) 0.180(7) 0.107(5) -0.012(6) -0.014(5) 0.000(6)
C10B_1 0.154(6) 0.199(7) 0.114(6) -0.007(6) -0.014(6) -0.011(6)
C11B_1 0.157(5) 0.212(6) 0.130(5) -0.019(5) 0.000(5) -0.010(6)
C12B_1 0.169(7) 0.217(7) 0.143(6) -0.019(6) 0.008(6) -0.014(7)
C13B_1 0.156(6) 0.214(7) 0.115(6) -0.019(5) 0.010(5) -0.014(6)
C14B_1 0.155(10) 0.232(13) 0.089(7) 0.025(9) -0.018(8) -0.035(11)
C15B_1 0.196(12) 0.244(13) 0.155(11) -0.013(11) 0.032(10) -0.019(12)
N1C_1 0.054(4) 0.096(5) 0.070(5) 0.005(5) 0.015(4) 0.000(4)
N2C_1 0.067(5) 0.104(5) 0.070(5) 0.001(5) 0.011(4) 0.000(4)
C1C_1 0.057(5) 0.100(6) 0.070(6) 0.007(5) 0.010(5) 0.002(5)
C2C_1 0.059(5) 0.103(6) 0.069(6) 0.005(5) 0.015(5) -0.009(5)
C3C_1 0.053(5) 0.099(5) 0.071(5) 0.003(5) 0.011(5) -0.001(5)
C4C_1 0.0717(19) 0.101(4) 0.0713(15) -0.010(2) 0.0143(16) 0.005(3)
C5C_1 0.093(6) 0.130(7) 0.086(6) 0.001(6) 0.010(6) -0.001(6)
C6C_1 0.110(6) 0.151(6) 0.092(5) -0.004(5) 0.000(5) 0.001(5)
C7C_1 0.133(6) 0.178(7) 0.104(6) -0.006(6) -0.001(6) 0.003(6)
C8C_1 0.160(11) 0.196(11) 0.105(10) 0.004(10) -0.007(10) 0.009(11)
C9C_1 0.147(7) 0.198(7) 0.116(6) -0.017(6) 0.002(6) -0.008(7)
C10C_1 0.158(7) 0.206(7) 0.123(6) -0.009(6) 0.007(6) -0.012(7)
C11C_1 0.158(7) 0.216(8) 0.121(7) -0.023(7) 0.021(7) -0.014(7)
C12C_1 0.157(9) 0.215(9) 0.128(8) -0.010(8) 0.005(8) -0.020(9)
C13C_1 0.152(6) 0.214(7) 0.118(6) -0.018(6) 0.011(6) -0.014(6)
C14C_1 0.166(12) 0.242(13) 0.134(12) -0.026(12) 0.010(12) -0.006(13)
C15C_1 0.155(12) 0.239(13) 0.145(12) 0.009(12) 0.022(11) -0.023(12)
N1D_1 0.052(5) 0.093(6) 0.068(5) 0.004(5) 0.003(5) 0.001(5)
N2D_1 0.061(4) 0.103(5) 0.069(4) 0.009(4) 0.001(4) 0.001(4)
C1D_1 0.058(5) 0.098(6) 0.068(5) -0.002(5) 0.013(4) 0.000(5)
C2D_1 0.050(5) 0.099(6) 0.078(5) 0.004(5) 0.014(5) -0.002(5)
C3D_1 0.048(5) 0.092(6) 0.061(5) 0.009(5) 0.012(4) -0.001(5)
C4D_1 0.0717(19) 0.101(4) 0.0713(15) -0.010(2) 0.0143(16) 0.005(3)
C5D_1 0.075(5) 0.118(6) 0.074(5) 0.001(5) 0.008(5) 0.007(5)
C6D_1 0.103(6) 0.144(6) 0.081(5) 0.003(5) -0.001(5) 0.004(6)
C7D_1 0.123(6) 0.172(6) 0.100(6) -0.006(6) -0.014(6) 0.008(6)
C8D_1 0.165(13) 0.166(13) 0.103(12) 0.005(11) -0.035(11) 0.019(12)
C9D_1 0.148(7) 0.192(8) 0.110(7) -0.005(7) -0.003(7) -0.004(7)
C10D_1 0.146(7) 0.196(8) 0.115(6) -0.014(7) -0.008(6) -0.008(7)
C11D_1 0.156(6) 0.212(6) 0.125(5) -0.017(6) -0.001(5) -0.013(6)
C12D_1 0.155(6) 0.214(7) 0.128(6) -0.008(6) 0.004(6) -0.013(6)
C13D_1 0.153(7) 0.215(7) 0.121(7) -0.015(7) 0.005(6) -0.010(7)
C14D_1 0.132(14) 0.252(16) 0.142(14) -0.009(14) -0.009(13) -0.020(15)
C15D_1 0.23(2) 0.25(2) 0.143(17) 0.012(18) 0.012(17) -0.06(2)
N1E_1 0.052(6) 0.094(6) 0.069(6) 0.003(6) 0.008(5) 0.000(6)
N2E_1 0.062(5) 0.102(5) 0.074(5) 0.004(5) 0.008(5) 0.000(5)
C1E_1 0.056(6) 0.097(6) 0.062(6) -0.002(6) 0.015(5) 0.001(6)
C2E_1 0.059(5) 0.099(6) 0.075(5) 0.004(5) 0.019(5) 0.001(5)
C3E_1 0.051(6) 0.094(6) 0.070(6) 0.007(6) 0.013(6) -0.004(6)
C4E_1 0.0717(19) 0.101(4) 0.0713(15) -0.010(2) 0.0143(16) 0.005(3)
C5E_1 0.079(6) 0.121(6) 0.075(6) -0.003(6) 0.017(5) -0.002(6)
C6E_1 0.106(7) 0.142(7) 0.089(7) -0.005(7) 0.005(7) -0.005(7)
C7E_1 0.129(7) 0.165(7) 0.100(6) -0.006(6) -0.008(6) 0.003(6)
C8E_1 0.147(15) 0.158(15) 0.086(12) -0.032(12) -0.043(12) 0.012(14)
C9E_1 0.145(7) 0.183(7) 0.114(7) -0.011(7) -0.006(7) 0.000(7)
C10E_1 0.150(6) 0.201(7) 0.118(6) -0.013(6) -0.004(6) -0.011(6)
C11E_1 0.150(6) 0.210(7) 0.123(6) -0.023(6) 0.007(6) -0.013(6)
C12E_1 0.152(6) 0.213(7) 0.120(6) -0.017(6) 0.014(6) -0.011(6)
C13E_1 0.149(6) 0.216(7) 0.121(6) -0.020(6) 0.012(6) -0.014(6)
C14E_1 0.156(14) 0.230(14) 0.132(13) 0.000(13) 0.004(13) -0.022(14)
C15E_1 0.159(13) 0.231(13) 0.127(12) -0.004(12) 0.003(12) -0.012(13)
B1_1 0.0446(19) 0.092(3) 0.071(2) -0.0036(18) 0.0130(16) 0.0074(16)
C16_1 0.050(2) 0.122(5) 0.074(2) -0.019(3) 0.0271(17) -0.010(3)
C17_1 0.091(3) 0.138(6) 0.089(3) -0.017(4) 0.034(3) -0.009(4)
C18_1 0.102(4) 0.171(7) 0.092(4) -0.037(5) 0.026(3) -0.014(5)
C19_1 0.088(4) 0.218(8) 0.067(3) -0.026(4) 0.022(2) -0.035(5)
C20_1 0.061(2) 0.212(7) 0.081(3) 0.023(4) 0.0262(19) -0.016(4)
C21_1 0.0460(17) 0.148(5) 0.070(2) 0.012(3) 0.0160(16) -0.004(3)
C22_1 0.0423(17) 0.093(4) 0.0610(19) 0.008(2) 0.0116(13) 0.005(2)
C23_1 0.057(2) 0.091(4) 0.068(2) 0.001(2) 0.0086(15) 0.016(2)
C24_1 0.062(2) 0.106(4) 0.0614(18) -0.001(2) 0.0086(15) 0.018(3)
C25_1 0.061(2) 0.124(5) 0.058(2) 0.003(3) 0.0077(17) 0.010(3)
C26_1 0.072(3) 0.113(6) 0.062(3) 0.013(4) 0.007(2) -0.010(4)
C27_1 0.058(2) 0.093(4) 0.074(3) 0.002(3) 0.0104(19) 0.002(3)
C28_1 0.0402(18) 0.087(3) 0.068(2) -0.0012(18) 0.0166(14) 0.0058(19)
C29_1 0.052(2) 0.115(3) 0.075(2) -0.018(2) 0.0156(18) -0.0054(19)
C30_1 0.059(2) 0.122(3) 0.099(4) -0.033(3) 0.028(2) -0.023(2)
C31_1 0.061(3) 0.112(3) 0.113(6) -0.016(4) 0.028(4) -0.026(2)
C32_1 0.064(2) 0.099(3) 0.089(4) 0.005(2) 0.026(3) -0.009(2)
C33_1 0.0439(19) 0.094(3) 0.080(2) -0.0025(19) 0.0128(14) 0.0033(18)
C34_1 0.0554(19) 0.088(3) 0.092(3) -0.005(2) 0.029(2) 0.0000(17)
C35_1 0.0478(16) 0.090(3) 0.093(3) -0.0074(19) 0.0069(17) 0.0077(14)
C36_1 0.0565(18) 0.102(3) 0.108(3) 0.000(3) 0.010(2) 0.0149(17)
C37_1 0.062(2) 0.103(3) 0.121(5) 0.006(3) 0.032(3) 0.013(2)
C38_1 0.074(3) 0.116(4) 0.121(4) 0.003(3) 0.043(3) 0.017(3)
C39_1 0.070(3) 0.105(3) 0.098(3) 0.005(2) 0.035(2) 0.011(2)
B1B_1 0.056(3) 0.102(4) 0.091(4) 0.018(3) 0.027(2) 0.000(3)
C16B_1 0.058(2) 0.104(4) 0.086(4) 0.004(3) 0.022(3) 0.001(3)
C17B_1 0.071(2) 0.108(4) 0.095(4) 0.002(3) 0.023(2) -0.002(3)
C18B_1 0.104(4) 0.122(4) 0.106(4) -0.010(3) 0.025(3) 0.000(4)
C19B_1 0.082(3) 0.149(6) 0.093(4) -0.002(4) 0.023(3) -0.003(4)
C20B_1 0.068(3) 0.153(6) 0.087(4) 0.017(4) 0.009(3) -0.011(4)
C21B_1 0.059(3) 0.136(5) 0.101(5) 0.021(3) 0.017(3) -0.013(3)
C22B_1 0.050(3) 0.094(4) 0.092(5) 0.006(3) 0.008(3) 0.003(2)
C23B_1 0.061(2) 0.090(5) 0.106(5) 0.009(3) 0.024(3) 0.004(3)
C24B_1 0.068(2) 0.099(4) 0.114(5) -0.015(3) 0.024(3) 0.004(2)
C25B_1 0.078(3) 0.107(5) 0.081(4) -0.010(3) 0.020(3) -0.003(3)
C26B_1 0.071(3) 0.097(4) 0.083(5) 0.003(3) 0.016(3) -0.013(3)
C27B_1 0.066(3) 0.087(4) 0.085(4) 0.006(3) 0.021(2) -0.008(3)
C28B_1 0.048(2) 0.100(4) 0.097(5) 0.015(3) 0.014(3) 0.011(3)
C29B_1 0.059(3) 0.120(5) 0.101(5) 0.023(4) 0.023(4) 0.010(3)
C30B_1 0.063(3) 0.139(5) 0.108(5) -0.002(4) 0.008(3) 0.008(3)
C31B_1 0.066(3) 0.139(6) 0.099(5) 0.022(5) 0.005(4) -0.017(4)
C32B_1 0.059(3) 0.134(6) 0.093(4) 0.021(4) 0.008(3) -0.009(4)
C33B_1 0.050(2) 0.112(5) 0.094(4) 0.030(3) 0.017(3) 0.005(3)
C34B_1 0.057(2) 0.098(4) 0.107(5) 0.012(3) 0.032(3) 0.000(3)
C35B_1 0.067(3) 0.101(4) 0.123(5) 0.004(3) 0.022(3) 0.004(2)
C36B_1 0.075(3) 0.110(5) 0.141(7) 0.014(5) 0.031(4) 0.014(3)
C37B_1 0.078(3) 0.121(5) 0.164(7) 0.021(5) 0.049(5) 0.012(3)
C38B_1 0.096(4) 0.135(5) 0.147(6) 0.004(4) 0.060(4) -0.005(4)
C39B_1 0.080(4) 0.133(5) 0.130(6) 0.001(4) 0.054(4) -0.005(3)
N1_2 0.076(4) 0.115(4) 0.069(4) 0.016(3) 0.041(3) 0.016(3)
N2_2 0.093(4) 0.108(4) 0.086(4) 0.016(3) 0.051(3) 0.017(3)
C1_2 0.086(4) 0.106(5) 0.088(4) 0.004(4) 0.050(4) 0.014(4)
C2_2 0.093(4) 0.124(4) 0.070(3) 0.011(3) 0.040(3) -0.007(4)
C3_2 0.087(4) 0.132(5) 0.086(4) 0.026(4) 0.051(3) 0.001(4)
C4_2 0.092(7) 0.140(8) 0.079(7) 0.015(7) 0.041(6) -0.005(6)
C5_2 0.131(5) 0.126(5) 0.111(5) -0.016(4) 0.016(4) 0.008(4)
C6_2 0.122(5) 0.149(5) 0.088(4) -0.023(4) 0.011(4) 0.012(4)
C7_2 0.121(5) 0.149(5) 0.113(4) -0.020(5) 0.004(4) -0.017(4)
C8_2 0.166(8) 0.166(8) 0.104(6) -0.002(6) 0.032(6) -0.015(7)
C9_2 0.153(6) 0.134(5) 0.129(5) -0.019(4) 0.021(5) 0.009(5)
C10_2 0.175(5) 0.155(5) 0.151(5) 0.009(5) 0.035(5) 0.002(5)
C11_2 0.170(5) 0.153(5) 0.160(5) 0.012(5) 0.046(5) 0.020(5)
C12_2 0.179(7) 0.156(6) 0.161(6) -0.004(6) 0.052(6) 0.019(6)
C13_2 0.162(6) 0.149(6) 0.145(6) 0.000(5) 0.066(5) 0.016(5)
C14_2 0.212(13) 0.232(13) 0.214(13) 0.026(11) 0.090(11) -0.001(11)
C15_2 0.255(16) 0.224(14) 0.208(14) -0.040(12) 0.078(12) 0.050(12)
N1B_2 0.087(5) 0.123(6) 0.090(6) 0.021(5) 0.055(5) -0.003(5)
N2B_2 0.091(4) 0.122(4) 0.078(4) 0.013(3) 0.046(3) -0.001(3)
C1B_2 0.094(5) 0.115(5) 0.084(4) 0.005(4) 0.039(4) 0.003(4)
C2B_2 0.090(5) 0.115(5) 0.087(4) 0.019(4) 0.049(4) 0.007(4)
C3B_2 0.093(4) 0.132(5) 0.096(4) 0.025(4) 0.042(4) -0.010(4)
C4B_2 0.090(6) 0.098(5) 0.091(6) 0.005(5) 0.012(5) -0.014(4)
C5B_2 0.115(5) 0.128(5) 0.095(5) 0.007(4) 0.032(4) 0.003(5)
C6B_2 0.098(4) 0.133(5) 0.098(4) 0.013(4) 0.037(4) 0.010(4)
C7B_2 0.127(5) 0.141(6) 0.084(5) -0.017(5) 0.016(4) 0.010(5)
C8B_2 0.136(9) 0.170(10) 0.185(11) -0.039(9) -0.037(9) -0.024(8)
C9B_2 0.127(6) 0.167(6) 0.125(6) -0.011(6) 0.016(5) -0.005(5)
C10B_2 0.148(6) 0.142(6) 0.130(5) -0.008(5) 0.024(6) -0.002(5)
C11B_2 0.163(6) 0.149(6) 0.147(5) 0.000(5) 0.029(5) 0.012(5)
C12B_2 0.190(7) 0.167(7) 0.165(7) 0.010(6) 0.024(7) 0.021(6)
C13B_2 0.175(6) 0.144(5) 0.152(6) 0.019(5) 0.042(5) 0.016(5)
C14B_2 0.189(12) 0.180(11) 0.133(10) -0.005(9) 0.028(10) -0.012(11)
C15B_2 0.206(12) 0.186(11) 0.194(11) 0.020(10) 0.062(11) 0.015(10)
N1C_2 0.094(4) 0.124(4) 0.090(5) 0.017(4) 0.056(4) 0.008(4)
N2C_2 0.103(5) 0.130(5) 0.090(5) 0.006(5) 0.039(4) 0.015(4)
C1C_2 0.089(5) 0.113(5) 0.078(5) 0.018(4) 0.051(4) -0.001(5)
C2C_2 0.117(6) 0.137(6) 0.092(5) 0.015(5) 0.046(5) 0.008(5)
C3C_2 0.099(5) 0.123(5) 0.094(5) 0.019(5) 0.049(5) 0.005(5)
C4C_2 0.110(8) 0.153(10) 0.110(9) 0.016(9) 0.043(8) -0.014(8)
C5C_2 0.123(5) 0.149(6) 0.108(5) -0.013(5) 0.024(5) 0.009(5)
C6C_2 0.119(6) 0.150(6) 0.103(5) -0.015(5) 0.018(5) 0.013(5)
C7C_2 0.137(6) 0.156(6) 0.124(6) -0.017(6) 0.016(6) 0.001(6)
C8C_2 0.158(12) 0.182(12) 0.147(11) -0.037(11) 0.022(10) -0.006(11)
C9C_2 0.160(6) 0.156(6) 0.144(6) 0.002(6) 0.028(6) 0.004(6)
C10C_2 0.168(6) 0.154(6) 0.150(6) -0.003(6) 0.030(6) 0.012(6)
C11C_2 0.168(6) 0.129(6) 0.147(6) 0.007(6) 0.031(6) 0.016(6)
C12C_2 0.173(9) 0.143(8) 0.124(8) 0.015(7) 0.054(7) 0.017(8)
C13C_2 0.167(7) 0.135(7) 0.136(7) 0.006(6) 0.063(6) 0.025(6)
C14C_2 0.165(11) 0.129(10) 0.156(11) 0.017(9) 0.070(10) 0.023(9)
C15C_2 0.187(15) 0.197(15) 0.102(9) 0.025(9) 0.049(10) 0.046(12)
N1D_2 0.083(5) 0.118(5) 0.082(5) 0.013(5) 0.051(5) 0.011(5)
N2D_2 0.097(5) 0.114(4) 0.083(4) 0.019(4) 0.046(4) 0.010(4)
C1D_2 0.088(5) 0.118(6) 0.092(5) 0.004(5) 0.056(5) 0.015(5)
C2D_2 0.103(5) 0.137(5) 0.094(5) 0.017(5) 0.056(4) 0.011(5)
C3D_2 0.094(5) 0.135(5) 0.091(5) 0.025(5) 0.052(4) 0.002(5)
C4D_2 0.078(9) 0.136(11) 0.096(11) 0.016(11) 0.026(10) 0.020(9)
C5D_2 0.111(6) 0.128(5) 0.101(6) -0.008(5) 0.029(5) 0.012(5)
C6D_2 0.134(6) 0.138(6) 0.108(5) -0.002(5) 0.014(5) 0.014(6)
C7D_2 0.125(6) 0.142(6) 0.116(6) -0.021(6) 0.007(6) 0.001(6)
C8D_2 0.102(10) 0.134(11) 0.168(13) -0.043(10) -0.003(11) 0.001(9)
C9D_2 0.147(7) 0.160(7) 0.133(6) -0.008(6) 0.008(6) -0.001(6)
C10D_2 0.160(6) 0.159(6) 0.137(6) -0.002(6) 0.022(6) 0.008(6)
C11D_2 0.167(6) 0.152(6) 0.152(6) 0.004(6) 0.034(6) 0.007(6)
C12D_2 0.178(7) 0.155(7) 0.157(7) 0.006(7) 0.043(7) 0.028(7)
C13D_2 0.171(6) 0.149(6) 0.154(6) 0.012(5) 0.047(5) 0.023(6)
C14D_2 0.192(10) 0.170(10) 0.142(9) -0.033(9) 0.035(9) -0.002(9)
C15D_2 0.184(12) 0.160(11) 0.181(12) 0.031(11) 0.073(11) 0.025(10)
N1E_2 0.090(5) 0.117(5) 0.090(5) 0.012(5) 0.055(5) 0.006(5)
N2E_2 0.107(4) 0.132(5) 0.094(4) 0.002(4) 0.042(4) 0.009(4)
C1E_2 0.088(6) 0.114(6) 0.087(6) 0.008(5) 0.048(5) 0.016(5)
C2E_2 0.099(5) 0.135(6) 0.095(5) 0.013(5) 0.048(5) 0.020(5)
C3E_2 0.095(5) 0.130(5) 0.099(5) 0.021(5) 0.047(5) 0.011(5)
C4E_2 0.083(9) 0.128(12) 0.114(12) -0.031(10) 0.035(9) 0.000(10)
C5E_2 0.105(5) 0.127(5) 0.087(5) -0.003(5) 0.033(5) 0.009(5)
C6E_2 0.111(6) 0.131(6) 0.092(6) -0.010(5) 0.020(5) 0.008(6)
C7E_2 0.128(6) 0.142(6) 0.109(6) -0.020(6) 0.020(5) -0.003(6)
C8E_2 0.130(12) 0.162(11) 0.137(11) -0.018(10) 0.013(11) 0.007(11)
C9E_2 0.146(6) 0.159(6) 0.128(6) -0.014(6) 0.024(6) 0.010(6)
C10E_2 0.169(7) 0.156(7) 0.150(7) -0.001(7) 0.027(7) 0.006(7)
C11E_2 0.175(6) 0.151(6) 0.148(6) 0.011(5) 0.031(6) 0.010(6)
C12E_2 0.172(7) 0.160(7) 0.151(7) 0.003(6) 0.030(6) 0.013(6)
C13E_2 0.180(7) 0.149(7) 0.154(6) 0.004(6) 0.041(6) 0.018(6)
C14E_2 0.181(13) 0.169(13) 0.160(12) 0.016(12) 0.080(12) 0.017(12)
C15E_2 0.25(2) 0.122(14) 0.169(18) -0.003(14) 0.028(18) -0.018(16)
B1_2 0.0520(12) 0.0767(18) 0.0437(10) 0.0024(9) 0.0069(8) -0.0028(11)
C16_2 0.0431(11) 0.088(2) 0.0467(11) 0.0033(16) 0.0124(8) 0.0001(11)
C17_2 0.0522(12) 0.108(2) 0.0613(13) 0.0143(13) 0.0136(9) 0.0040(13)
C18_2 0.0430(11) 0.140(3) 0.0785(17) 0.015(2) 0.0125(10) -0.0034(17)
C19_2 0.057(2) 0.124(3) 0.0917(19) 0.012(2) 0.0227(15) -0.0152(19)
C20_2 0.0619(14) 0.103(2) 0.0745(18) 0.0189(15) 0.0174(13) -0.0076(12)
C21_2 0.0476(12) 0.0871(18) 0.0587(12) 0.0108(12) 0.0116(10) 0.0044(11)
C22_2 0.0455(18) 0.079(2) 0.0575(12) -0.0009(11) 0.0094(10) -0.0082(14)
C23_2 0.067(2) 0.092(3) 0.0670(14) -0.0033(15) 0.0066(11) 0.0009(17)
C24_2 0.069(2) 0.093(2) 0.091(2) -0.0187(15) 0.0132(16) 0.0047(16)
C25_2 0.070(3) 0.122(3) 0.076(2) -0.0347(18) 0.0176(18) -0.007(2)
C26_2 0.067(4) 0.128(3) 0.0551(15) -0.0121(16) 0.0071(16) -0.006(2)
C27_2 0.056(3) 0.097(3) 0.0543(14) -0.0053(14) 0.0106(13) -0.0044(19)
C28_2 0.0516(11) 0.0846(14) 0.0510(9) 0.0054(9) 0.0100(8) -0.0028(9)
C29_2 0.0662(13) 0.0983(15) 0.0504(9) 0.0107(9) 0.0032(8) -0.0149(11)
C30_2 0.0934(17) 0.123(2) 0.0523(10) 0.0189(11) -0.0018(10) -0.0216(15)
C31_2 0.130(2) 0.124(2) 0.0665(13) 0.0327(14) 0.0129(14) -0.0241(19)
C32_2 0.124(2) 0.111(2) 0.0796(16) 0.0202(15) 0.0207(15) -0.0315(18)
C33_2 0.0816(16) 0.0991(18) 0.0608(11) 0.0087(12) 0.0098(11) -0.0171(14)
C34_2 0.0433(10) 0.0914(16) 0.0459(9) 0.0056(9) 0.0129(7) -0.0010(10)
C35_2 0.0486(11) 0.100(2) 0.0628(14) -0.0065(12) 0.0119(10) -0.0068(12)
C36_2 0.0424(10) 0.127(2) 0.0844(17) -0.0150(15) 0.0118(10) -0.0024(13)
C37_2 0.0536(11) 0.120(2) 0.0901(16) -0.0138(14) 0.0195(10) 0.0105(11)
C38_2 0.0590(11) 0.1004(16) 0.0788(13) -0.0129(11) 0.0198(9) 0.0040(10)
C39_2 0.0488(10) 0.0922(15) 0.0566(10) -0.0044(9) 0.0129(8) -0.0044(9)
B1B_2 0.038(3) 0.088(5) 0.084(4) -0.008(3) 0.023(2) -0.003(3)
C16B_2 0.058(4) 0.094(6) 0.064(4) -0.001(4) 0.017(3) -0.006(3)
C17B_2 0.043(3) 0.136(7) 0.104(6) 0.012(5) 0.023(3) -0.003(4)
C18B_2 0.047(3) 0.151(8) 0.115(7) 0.013(6) 0.020(4) -0.003(5)
C19B_2 0.049(4) 0.145(8) 0.100(6) 0.021(7) 0.020(3) -0.011(5)
C20B_2 0.098(6) 0.128(7) 0.109(7) 0.043(5) 0.004(5) -0.009(5)
C21B_2 0.059(4) 0.109(7) 0.103(7) 0.021(5) -0.003(4) -0.001(4)
C22B_2 0.038(3) 0.084(5) 0.054(3) -0.003(3) 0.020(2) -0.015(4)
C23B_2 0.061(5) 0.088(6) 0.080(6) 0.013(4) 0.024(4) 0.011(4)
C24B_2 0.079(6) 0.103(6) 0.079(6) -0.003(4) 0.028(5) -0.002(4)
C25B_2 0.064(6) 0.114(5) 0.069(5) -0.005(4) 0.012(4) -0.016(4)
C26B_2 0.041(4) 0.105(5) 0.065(4) 0.006(3) 0.003(3) -0.009(3)
C27B_2 0.032(3) 0.083(4) 0.069(4) 0.009(3) 0.012(2) -0.008(3)
C28B_2 0.058(3) 0.123(5) 0.060(3) -0.007(3) 0.023(2) 0.023(3)
C29B_2 0.063(4) 0.165(7) 0.086(4) 0.006(5) 0.013(3) -0.019(4)
C30B_2 0.091(5) 0.188(7) 0.077(4) 0.014(5) 0.008(3) -0.008(5)
C31B_2 0.114(5) 0.179(8) 0.087(4) 0.018(5) 0.033(4) 0.023(6)
C32B_2 0.135(6) 0.138(6) 0.075(4) 0.002(4) 0.032(4) 0.034(5)
C33B_2 0.118(5) 0.113(6) 0.075(4) -0.006(4) 0.022(3) 0.039(4)
C34B_2 0.052(3) 0.109(5) 0.071(4) -0.025(4) 0.013(3) -0.001(3)
C35B_2 0.049(3) 0.105(5) 0.087(5) 0.001(4) 0.023(3) -0.009(3)
C36B_2 0.047(3) 0.114(5) 0.109(5) -0.015(4) 0.019(3) -0.008(3)
C37B_2 0.056(3) 0.124(5) 0.128(5) -0.031(4) 0.036(3) 0.005(3)
C38B_2 0.071(3) 0.134(6) 0.131(6) -0.061(5) 0.029(4) -0.004(4)
C39B_2 0.054(3) 0.139(6) 0.117(6) -0.053(5) 0.018(4) -0.007(4)
 
_geom_special_details
;
 All esds (except the esd in the dihedral angle between two l.s. planes)
 are estimated using the full covariance matrix.  The cell esds are taken
 into account individually in the estimation of esds in distances, angles
 and torsion angles; correlations between esds in cell parameters are only
 used when they are defined by crystal symmetry.  An approximate (isotropic)
 treatment of cell esds is used for estimating esds involving l.s. planes.
;
 
loop_
 _geom_bond_atom_site_label_1
 _geom_bond_atom_site_label_2
 _geom_bond_distance
 _geom_bond_site_symmetry_2
 _geom_bond_publ_flag
N1_1 C1_1 1.316(8) . ?
N1_1 C3_1 1.379(9) . ?
N1_1 C4_1 1.463(8) . ?
N2_1 C1_1 1.312(8) . ?
N2_1 C2_1 1.389(9) . ?
N2_1 C5_1 1.478(7) . ?
C1_1 H1_1 0.9500 . ?
C2_1 C3_1 1.309(9) . ?
C2_1 H2_1 0.9500 . ?
C3_1 H3_1 0.9500 . ?
C4_1 H4A_1 0.9800 . ?
C4_1 H4B_1 0.9800 . ?
C4_1 H4C_1 0.9800 . ?
C5_1 C6_1 1.463(8) . ?
C5_1 H5A_1 0.9900 . ?
C5_1 H5B_1 0.9900 . ?
C6_1 C7_1 1.515(8) . ?
C6_1 H6A_1 0.9900 . ?
C6_1 H6B_1 0.9900 . ?
C7_1 C9_1 1.457(10) . ?
C7_1 C8_1 1.575(10) . ?
C7_1 H7_1 1.0000 . ?
C8_1 H8A_1 0.9800 . ?
C8_1 H8B_1 0.9800 . ?
C8_1 H8C_1 0.9800 . ?
C9_1 C10_1 1.535(9) . ?
C9_1 H9A_1 0.9900 . ?
C9_1 H9B_1 0.9900 . ?
C10_1 C11_1 1.461(10) . ?
C10_1 H10A_1 0.9900 . ?
C10_1 H10B_1 0.9900 . ?
C11_1 C12_1 1.497(10) . ?
C11_1 C13_1 1.508(9) . ?
C11_1 H11_1 1.0000 . ?
C12_1 C13_1 1.555(11) . ?
C12_1 H12A_1 0.9900 . ?
C12_1 H12B_1 0.9900 . ?
C13_1 C15_1 1.478(12) . ?
C13_1 C14_1 1.498(11) . ?
C14_1 H14A_1 0.9800 . ?
C14_1 H14B_1 0.9800 . ?
C14_1 H14C_1 0.9800 . ?
C15_1 H15A_1 0.9800 . ?
C15_1 H15B_1 0.9800 . ?
C15_1 H15C_1 0.9800 . ?
N1B_1 C1B_1 1.317(13) . ?
N1B_1 C3B_1 1.378(13) . ?
N1B_1 C4B_1 1.465(13) . ?
N2B_1 C1B_1 1.313(12) . ?
N2B_1 C2B_1 1.373(12) . ?
N2B_1 C5B_1 1.492(10) . ?
C1B_1 H1B_1 0.9500 . ?
C2B_1 C3B_1 1.312(13) . ?
C2B_1 H2B_1 0.9500 . ?
C3B_1 H3B_1 0.9500 . ?
C4B_1 H4D_1 0.9800 . ?
C4B_1 H4E_1 0.9800 . ?
C4B_1 H4F_1 0.9800 . ?
C5B_1 C6B_1 1.498(10) . ?
C5B_1 H5C_1 0.9900 . ?
C5B_1 H5D_1 0.9900 . ?
C6B_1 C7B_1 1.524(10) . ?
C6B_1 H6C_1 0.9900 . ?
C6B_1 H6D_1 0.9900 . ?
C7B_1 C9B_1 1.463(13) . ?
C7B_1 C8B_1 1.520(13) . ?
C7B_1 H7B_1 1.0000 . ?
C8B_1 H8D_1 0.9800 . ?
C8B_1 H8E_1 0.9800 . ?
C8B_1 H8F_1 0.9800 . ?
C9B_1 C10B_1 1.486(13) . ?
C9B_1 H9C_1 0.9900 . ?
C9B_1 H9D_1 0.9900 . ?
C10B_1 C11B_1 1.474(14) . ?
C10B_1 H10C_1 0.9900 . ?
C10B_1 H10D_1 0.9900 . ?
C11B_1 C12B_1 1.540(15) . ?
C11B_1 C13B_1 1.553(13) . ?
C11B_1 H11B_1 1.0000 . ?
C12B_1 C13B_1 1.512(15) . ?
C12B_1 H12C_1 0.9900 . ?
C12B_1 H12D_1 0.9900 . ?
C13B_1 C14B_1 1.482(13) . ?
C13B_1 C15B_1 1.492(13) . ?
C14B_1 H14D_1 0.9800 . ?
C14B_1 H14E_1 0.9800 . ?
C14B_1 H14F_1 0.9800 . ?
C15B_1 H15D_1 0.9800 . ?
C15B_1 H15E_1 0.9800 . ?
C15B_1 H15F_1 0.9800 . ?
N1C_1 C1C_1 1.298(14) . ?
N1C_1 C3C_1 1.375(14) . ?
N1C_1 C4C_1 1.439(14) . ?
N2C_1 C1C_1 1.298(14) . ?
N2C_1 C2C_1 1.358(14) . ?
N2C_1 C5C_1 1.510(13) . ?
C1C_1 H1C_1 0.9500 . ?
C2C_1 C3C_1 1.288(15) . ?
C2C_1 H2C_1 0.9500 . ?
C3C_1 H3C_1 0.9500 . ?
C4C_1 H4G_1 0.9800 . ?
C4C_1 H4H_1 0.9800 . ?
C4C_1 H4I_1 0.9800 . ?
C5C_1 C6C_1 1.515(14) . ?
C5C_1 H5E_1 0.9900 . ?
C5C_1 H5F_1 0.9900 . ?
C6C_1 C7C_1 1.495(14) . ?
C6C_1 H6E_1 0.9900 . ?
C6C_1 H6F_1 0.9900 . ?
C7C_1 C9C_1 1.479(13) . ?
C7C_1 C8C_1 1.480(14) . ?
C7C_1 H7C_1 1.0000 . ?
C8C_1 H8G_1 0.9800 . ?
C8C_1 H8H_1 0.9800 . ?
C8C_1 H8I_1 0.9800 . ?
C9C_1 C10C_1 1.500(15) . ?
C9C_1 H9E_1 0.9900 . ?
C9C_1 H9F_1 0.9900 . ?
C10C_1 C11C_1 1.503(14) . ?
C10C_1 H10E_1 0.9900 . ?
C10C_1 H10F_1 0.9900 . ?
C11C_1 C12C_1 1.510(15) . ?
C11C_1 C13C_1 1.555(15) . ?
C11C_1 H11C_1 1.0000 . ?
C12C_1 C13C_1 1.521(16) . ?
C12C_1 H12E_1 0.9900 . ?
C12C_1 H12F_1 0.9900 . ?
C13C_1 C15C_1 1.489(14) . ?
C13C_1 C14C_1 1.489(14) . ?
C14C_1 H14G_1 0.9800 . ?
C14C_1 H14H_1 0.9800 . ?
C14C_1 H14I_1 0.9800 . ?
C15C_1 H15G_1 0.9800 . ?
C15C_1 H15H_1 0.9800 . ?
C15C_1 H15I_1 0.9800 . ?
N1D_1 C1D_1 1.305(14) . ?
N1D_1 C3D_1 1.367(14) . ?
N1D_1 C4D_1 1.450(14) . ?
N2D_1 C1D_1 1.308(14) . ?
N2D_1 C2D_1 1.380(14) . ?
N2D_1 C5D_1 1.479(13) . ?
C1D_1 H1D_1 0.9500 . ?
C2D_1 C3D_1 1.294(15) . ?
C2D_1 H2D_1 0.9500 . ?
C3D_1 H3D_1 0.9500 . ?
C4D_1 H4J_1 0.9800 . ?
C4D_1 H4K_1 0.9800 . ?
C4D_1 H4L_1 0.9800 . ?
C5D_1 C6D_1 1.508(14) . ?
C5D_1 H5G_1 0.9900 . ?
C5D_1 H5H_1 0.9900 . ?
C6D_1 C7D_1 1.487(12) . ?
C6D_1 H6G_1 0.9900 . ?
C6D_1 H6H_1 0.9900 . ?
C7D_1 C9D_1 1.448(14) . ?
C7D_1 C8D_1 1.483(14) . ?
C7D_1 H7D_1 1.0000 . ?
C8D_1 H8J_1 0.9800 . ?
C8D_1 H8K_1 0.9800 . ?
C8D_1 H8L_1 0.9800 . ?
C9D_1 C10D_1 1.484(13) . ?
C9D_1 H9G_1 0.9900 . ?
C9D_1 H9H_1 0.9900 . ?
C10D_1 C11D_1 1.478(14) . ?
C10D_1 H10G_1 0.9900 . ?
C10D_1 H10H_1 0.9900 . ?
C11D_1 C13D_1 1.526(14) . ?
C11D_1 C12D_1 1.535(16) . ?
C11D_1 H11D_1 1.0000 . ?
C12D_1 C13D_1 1.538(15) . ?
C12D_1 H12G_1 0.9900 . ?
C12D_1 H12H_1 0.9900 . ?
C13D_1 C15D_1 1.481(14) . ?
C13D_1 C14D_1 1.500(14) . ?
C14D_1 H14J_1 0.9800 . ?
C14D_1 H14K_1 0.9800 . ?
C14D_1 H14L_1 0.9800 . ?
C15D_1 H15J_1 0.9800 . ?
C15D_1 H15K_1 0.9800 . ?
C15D_1 H15L_1 0.9800 . ?
N1E_1 C1E_1 1.306(15) . ?
N1E_1 C3E_1 1.368(15) . ?
N1E_1 C4E_1 1.452(15) . ?
N2E_1 C1E_1 1.299(15) . ?
N2E_1 C2E_1 1.370(15) . ?
N2E_1 C5E_1 1.501(14) . ?
C1E_1 H1E_1 0.9500 . ?
C2E_1 C3E_1 1.305(15) . ?
C2E_1 H2E_1 0.9500 . ?
C3E_1 H3E_1 0.9500 . ?
C4E_1 H4M_1 0.9800 . ?
C4E_1 H4N_1 0.9800 . ?
C4E_1 H4O_1 0.9800 . ?
C5E_1 C6E_1 1.500(15) . ?
C5E_1 H5I_1 0.9900 . ?
C5E_1 H5J_1 0.9900 . ?
C6E_1 C7E_1 1.481(13) . ?
C6E_1 H6I_1 0.9900 . ?
C6E_1 H6J_1 0.9900 . ?
C7E_1 C9E_1 1.465(13) . ?
C7E_1 C8E_1 1.467(14) . ?
C7E_1 H7E_1 1.0000 . ?
C8E_1 H8M_1 0.9800 . ?
C8E_1 H8N_1 0.9800 . ?
C8E_1 H8O_1 0.9800 . ?
C9E_1 C10E_1 1.485(15) . ?
C9E_1 H9I_1 0.9900 . ?
C9E_1 H9J_1 0.9900 . ?
C10E_1 C11E_1 1.509(15) . ?
C10E_1 H10I_1 0.9900 . ?
C10E_1 H10J_1 0.9900 . ?
C11E_1 C13E_1 1.521(15) . ?
C11E_1 C12E_1 1.561(16) . ?
C11E_1 H11E_1 1.0000 . ?
C12E_1 C13E_1 1.528(16) . ?
C12E_1 H12I_1 0.9900 . ?
C12E_1 H12J_1 0.9900 . ?
C13E_1 C15E_1 1.497(15) . ?
C13E_1 C14E_1 1.500(14) . ?
C14E_1 H14M_1 0.9800 . ?
C14E_1 H14N_1 0.9800 . ?
C14E_1 H14O_1 0.9800 . ?
C15E_1 H15M_1 0.9800 . ?
C15E_1 H15N_1 0.9800 . ?
C15E_1 H15O_1 0.9800 . ?
B1_1 C22_1 1.641(8) . ?
B1_1 C28_1 1.648(8) . ?
B1_1 C16_1 1.654(8) . ?
B1_1 C34_1 1.655(8) . ?
C16_1 C21_1 1.391(9) . ?
C16_1 C17_1 1.392(9) . ?
C17_1 C18_1 1.396(9) . ?
C17_1 H17_1 0.9500 . ?
C18_1 C19_1 1.364(11) . ?
C18_1 H18_1 0.9500 . ?
C19_1 C20_1 1.408(10) . ?
C19_1 H19_1 0.9500 . ?
C20_1 C21_1 1.392(8) . ?
C20_1 H20_1 0.9500 . ?
C21_1 H21_1 0.9500 . ?
C22_1 C23_1 1.401(8) . ?
C22_1 C27_1 1.405(9) . ?
C23_1 C24_1 1.389(8) . ?
C23_1 H23_1 0.9500 . ?
C24_1 C25_1 1.366(9) . ?
C24_1 H24_1 0.9500 . ?
C25_1 C26_1 1.380(9) . ?
C25_1 H25_1 0.9500 . ?
C26_1 C27_1 1.387(9) . ?
C26_1 H26_1 0.9500 . ?
C27_1 H27_1 0.9500 . ?
C28_1 C33_1 1.397(8) . ?
C28_1 C29_1 1.397(8) . ?
C29_1 C30_1 1.390(8) . ?
C29_1 H29_1 0.9500 . ?
C30_1 C31_1 1.363(9) . ?
C30_1 H30_1 0.9500 . ?
C31_1 C32_1 1.381(9) . ?
C31_1 H31_1 0.9500 . ?
C32_1 C33_1 1.404(8) . ?
C32_1 H32_1 0.9500 . ?
C33_1 H33_1 0.9500 . ?
C34_1 C35_1 1.399(8) . ?
C34_1 C39_1 1.402(7) . ?
C35_1 C36_1 1.395(7) . ?
C35_1 H35_1 0.9500 . ?
C36_1 C37_1 1.378(7) . ?
C36_1 H36_1 0.9500 . ?
C37_1 C38_1 1.369(9) . ?
C37_1 H37_1 0.9500 . ?
C38_1 C39_1 1.414(7) . ?
C38_1 H38_1 0.9500 . ?
C39_1 H39_1 0.9500 . ?
B1B_1 C16B_1 1.618(9) . ?
B1B_1 C22B_1 1.636(9) . ?
B1B_1 C34B_1 1.637(9) . ?
B1B_1 C28B_1 1.650(9) . ?
C16B_1 C21B_1 1.370(10) . ?
C16B_1 C17B_1 1.383(10) . ?
C17B_1 C18B_1 1.370(10) . ?
C17B_1 H17B_1 0.9500 . ?
C18B_1 C19B_1 1.380(10) . ?
C18B_1 H18B_1 0.9500 . ?
C19B_1 C20B_1 1.379(11) . ?
C19B_1 H19B_1 0.9500 . ?
C20B_1 C21B_1 1.391(10) . ?
C20B_1 H20B_1 0.9500 . ?
C21B_1 H21B_1 0.9500 . ?
C22B_1 C23B_1 1.386(9) . ?
C22B_1 C27B_1 1.402(10) . ?
C23B_1 C24B_1 1.393(10) . ?
C23B_1 H23B_1 0.9500 . ?
C24B_1 C25B_1 1.376(10) . ?
C24B_1 H24B_1 0.9500 . ?
C25B_1 C26B_1 1.366(10) . ?
C25B_1 H25B_1 0.9500 . ?
C26B_1 C27B_1 1.400(10) . ?
C26B_1 H26B_1 0.9500 . ?
C27B_1 H27B_1 0.9500 . ?
C28B_1 C29B_1 1.379(10) . ?
C28B_1 C33B_1 1.394(9) . ?
C29B_1 C30B_1 1.421(10) . ?
C29B_1 H29B_1 0.9500 . ?
C30B_1 C31B_1 1.359(10) . ?
C30B_1 H30B_1 0.9500 . ?
C31B_1 C32B_1 1.364(10) . ?
C31B_1 H31B_1 0.9500 . ?
C32B_1 C33B_1 1.391(10) . ?
C32B_1 H32B_1 0.9500 . ?
C33B_1 H33B_1 0.9500 . ?
C34B_1 C35B_1 1.379(9) . ?
C34B_1 C39B_1 1.399(9) . ?
C35B_1 C36B_1 1.381(9) . ?
C35B_1 H35B_1 0.9500 . ?
C36B_1 C37B_1 1.368(9) . ?
C36B_1 H36B_1 0.9500 . ?
C37B_1 C38B_1 1.356(10) . ?
C37B_1 H37B_1 0.9500 . ?
C38B_1 C39B_1 1.374(10) . ?
C38B_1 H38B_1 0.9500 . ?
C39B_1 H39B_1 0.9500 . ?
N1_2 C1_2 1.311(11) . ?
N1_2 C3_2 1.351(11) . ?
N1_2 C4_2 1.439(12) . ?
N2_2 C1_2 1.311(11) . ?
N2_2 C2_2 1.365(10) . ?
N2_2 C5_2 1.529(11) . ?
C1_2 H1_2 0.9500 . ?
C2_2 C3_2 1.311(12) . ?
C2_2 H2_2 0.9500 . ?
C3_2 H3_2 0.9500 . ?
C4_2 H4A_2 0.9800 . ?
C4_2 H4B_2 0.9800 . ?
C4_2 H4C_2 0.9800 . ?
C5_2 C6_2 1.494(10) . ?
C5_2 H5A_2 0.9900 . ?
C5_2 H5B_2 0.9900 . ?
C6_2 C7_2 1.511(11) . ?
C6_2 H6A_2 0.9900 . ?
C6_2 H6B_2 0.9900 . ?
C7_2 C8_2 1.521(12) . ?
C7_2 C9_2 1.557(11) . ?
C7_2 H7_2 1.0000 . ?
C8_2 H8A_2 0.9800 . ?
C8_2 H8B_2 0.9800 . ?
C8_2 H8C_2 0.9800 . ?
C9_2 C10_2 1.489(12) . ?
C9_2 H9A_2 0.9900 . ?
C9_2 H9B_2 0.9900 . ?
C10_2 C11_2 1.472(12) . ?
C10_2 H10A_2 0.9900 . ?
C10_2 H10B_2 0.9900 . ?
C11_2 C12_2 1.505(14) . ?
C11_2 C13_2 1.560(14) . ?
C11_2 H11_2 1.0000 . ?
C12_2 C13_2 1.485(13) . ?
C12_2 H12A_2 0.9900 . ?
C12_2 H12B_2 0.9900 . ?
C13_2 C15_2 1.458(13) . ?
C13_2 C14_2 1.510(13) . ?
C14_2 H14A_2 0.9800 . ?
C14_2 H14B_2 0.9800 . ?
C14_2 H14C_2 0.9800 . ?
C15_2 H15A_2 0.9800 . ?
C15_2 H15B_2 0.9800 . ?
C15_2 H15C_2 0.9800 . ?
N1B_2 C1B_2 1.300(13) . ?
N1B_2 C3B_2 1.367(12) . ?
N1B_2 C4B_2 1.441(12) . ?
N2B_2 C1B_2 1.309(11) . ?
N2B_2 C2B_2 1.366(12) . ?
N2B_2 C5B_2 1.492(12) . ?
C1B_2 H1B_2 0.9500 . ?
C2B_2 C3B_2 1.275(13) . ?
C2B_2 H2B_2 0.9500 . ?
C3B_2 H3B_2 0.9500 . ?
C4B_2 H4D_2 0.9800 . ?
C4B_2 H4E_2 0.9800 . ?
C4B_2 H4F_2 0.9800 . ?
C5B_2 C6B_2 1.501(12) . ?
C5B_2 H5C_2 0.9900 . ?
C5B_2 H5D_2 0.9900 . ?
C6B_2 C7B_2 1.541(11) . ?
C6B_2 H6C_2 0.9900 . ?
C6B_2 H6D_2 0.9900 . ?
C7B_2 C9B_2 1.461(11) . ?
C7B_2 C8B_2 1.484(12) . ?
C7B_2 H7B_2 1.0000 . ?
C8B_2 H8D_2 0.9800 . ?
C8B_2 H8E_2 0.9800 . ?
C8B_2 H8F_2 0.9800 . ?
C9B_2 C10B_2 1.489(13) . ?
C9B_2 H9C_2 0.9900 . ?
C9B_2 H9D_2 0.9900 . ?
C10B_2 C11B_2 1.503(13) . ?
C10B_2 H10C_2 0.9900 . ?
C10B_2 H10D_2 0.9900 . ?
C11B_2 C12B_2 1.521(14) . ?
C11B_2 C13B_2 1.563(14) . ?
C11B_2 H11B_2 1.0000 . ?
C12B_2 C13B_2 1.552(15) . ?
C12B_2 H12C_2 0.9900 . ?
C12B_2 H12D_2 0.9900 . ?
C13B_2 C15B_2 1.481(13) . ?
C13B_2 C14B_2 1.497(14) . ?
C14B_2 H14D_2 0.9800 . ?
C14B_2 H14E_2 0.9800 . ?
C14B_2 H14F_2 0.9800 . ?
C15B_2 H15D_2 0.9800 . ?
C15B_2 H15E_2 0.9800 . ?
C15B_2 H15F_2 0.9800 . ?
N1C_2 C1C_2 1.293(13) . ?
N1C_2 C3C_2 1.375(14) . ?
N1C_2 C4C_2 1.438(14) . ?
N2C_2 C1C_2 1.312(13) . ?
N2C_2 C2C_2 1.343(13) . ?
N2C_2 C5C_2 1.503(13) . ?
C1C_2 H1C_2 0.9500 . ?
C2C_2 C3C_2 1.284(15) . ?
C2C_2 H2C_2 0.9500 . ?
C3C_2 H3C_2 0.9500 . ?
C4C_2 H4G_2 0.9800 . ?
C4C_2 H4H_2 0.9800 . ?
C4C_2 H4I_2 0.9800 . ?
C5C_2 C6C_2 1.518(13) . ?
C5C_2 H5E_2 0.9900 . ?
C5C_2 H5F_2 0.9900 . ?
C6C_2 C7C_2 1.481(13) . ?
C6C_2 H6E_2 0.9900 . ?
C6C_2 H6F_2 0.9900 . ?
C7C_2 C9C_2 1.463(12) . ?
C7C_2 C8C_2 1.494(13) . ?
C7C_2 H7C_2 1.0000 . ?
C8C_2 H8G_2 0.9800 . ?
C8C_2 H8H_2 0.9800 . ?
C8C_2 H8I_2 0.9800 . ?
C9C_2 C10C_2 1.478(13) . ?
C9C_2 H9E_2 0.9900 . ?
C9C_2 H9F_2 0.9900 . ?
C10C_2 C11C_2 1.486(13) . ?
C10C_2 H10E_2 0.9900 . ?
C10C_2 H10F_2 0.9900 . ?
C11C_2 C13C_2 1.500(14) . ?
C11C_2 C12C_2 1.563(15) . ?
C11C_2 H11C_2 1.0000 . ?
C12C_2 C13C_2 1.526(15) . ?
C12C_2 H12E_2 0.9900 . ?
C12C_2 H12F_2 0.9900 . ?
C13C_2 C14C_2 1.499(14) . ?
C13C_2 C15C_2 1.513(14) . ?
C14C_2 H14G_2 0.9800 . ?
C14C_2 H14H_2 0.9800 . ?
C14C_2 H14I_2 0.9800 . ?
C15C_2 H15G_2 0.9800 . ?
C15C_2 H15H_2 0.9800 . ?
C15C_2 H15I_2 0.9800 . ?
N1D_2 C1D_2 1.296(14) . ?
N1D_2 C3D_2 1.355(14) . ?
N1D_2 C4D_2 1.454(14) . ?
N2D_2 C1D_2 1.287(14) . ?
N2D_2 C2D_2 1.355(13) . ?
N2D_2 C5D_2 1.482(13) . ?
C1D_2 H1D_2 0.9500 . ?
C2D_2 C3D_2 1.289(14) . ?
C2D_2 H2D_2 0.9500 . ?
C3D_2 H3D_2 0.9500 . ?
C4D_2 H4J_2 0.9800 . ?
C4D_2 H4K_2 0.9800 . ?
C4D_2 H4L_2 0.9800 . ?
C5D_2 C6D_2 1.484(14) . ?
C5D_2 H5G_2 0.9900 . ?
C5D_2 H5H_2 0.9900 . ?
C6D_2 C7D_2 1.517(13) . ?
C6D_2 H6G_2 0.9900 . ?
C6D_2 H6H_2 0.9900 . ?
C7D_2 C8D_2 1.497(13) . ?
C7D_2 C9D_2 1.557(13) . ?
C7D_2 H7D_2 1.0000 . ?
C8D_2 H8J_2 0.9800 . ?
C8D_2 H8K_2 0.9800 . ?
C8D_2 H8L_2 0.9800 . ?
C9D_2 C10D_2 1.503(14) . ?
C9D_2 H9G_2 0.9900 . ?
C9D_2 H9H_2 0.9900 . ?
C10D_2 C11D_2 1.459(13) . ?
C10D_2 H10G_2 0.9900 . ?
C10D_2 H10H_2 0.9900 . ?
C11D_2 C13D_2 1.533(14) . ?
C11D_2 C12D_2 1.566(15) . ?
C11D_2 H11D_2 1.0000 . ?
C12D_2 C13D_2 1.549(16) . ?
C12D_2 H12G_2 0.9900 . ?
C12D_2 H12H_2 0.9900 . ?
C13D_2 C15D_2 1.486(14) . ?
C13D_2 C14D_2 1.500(14) . ?
C14D_2 H14J_2 0.9800 . ?
C14D_2 H14K_2 0.9800 . ?
C14D_2 H14L_2 0.9800 . ?
C15D_2 H15J_2 0.9800 . ?
C15D_2 H15K_2 0.9800 . ?
C15D_2 H15L_2 0.9800 . ?
N1E_2 C1E_2 1.293(14) . ?
N1E_2 C3E_2 1.357(14) . ?
N1E_2 C4E_2 1.435(14) . ?
N2E_2 C1E_2 1.310(14) . ?
N2E_2 C2E_2 1.351(13) . ?
N2E_2 C5E_2 1.519(14) . ?
C1E_2 H1E_2 0.9500 . ?
C2E_2 C3E_2 1.297(14) . ?
C2E_2 H2E_2 0.9500 . ?
C3E_2 H3E_2 0.9500 . ?
C4E_2 H4M_2 0.9800 . ?
C4E_2 H4N_2 0.9800 . ?
C4E_2 H4O_2 0.9800 . ?
C5E_2 C6E_2 1.439(14) . ?
C5E_2 H5I_2 0.9900 . ?
C5E_2 H5J_2 0.9900 . ?
C6E_2 C7E_2 1.506(13) . ?
C6E_2 H6I_2 0.9900 . ?
C6E_2 H6J_2 0.9900 . ?
C7E_2 C8E_2 1.506(14) . ?
C7E_2 C9E_2 1.574(14) . ?
C7E_2 H7E_2 1.0000 . ?
C8E_2 H8M_2 0.9800 . ?
C8E_2 H8N_2 0.9800 . ?
C8E_2 H8O_2 0.9800 . ?
C9E_2 C10E_2 1.546(14) . ?
C9E_2 H9I_2 0.9900 . ?
C9E_2 H9J_2 0.9900 . ?
C10E_2 C11E_2 1.544(14) . ?
C10E_2 H10I_2 0.9900 . ?
C10E_2 H10J_2 0.9900 . ?
C11E_2 C13E_2 1.508(15) . ?
C11E_2 C12E_2 1.591(16) . ?
C11E_2 H11E_2 1.0000 . ?
C12E_2 C13E_2 1.520(16) . ?
C12E_2 H12I_2 0.9900 . ?
C12E_2 H12J_2 0.9900 . ?
C13E_2 C14E_2 1.487(14) . ?
C13E_2 C15E_2 1.502(14) . ?
C14E_2 H14M_2 0.9800 . ?
C14E_2 H14N_2 0.9800 . ?
C14E_2 H14O_2 0.9800 . ?
C15E_2 H15M_2 0.9800 . ?
C15E_2 H15N_2 0.9800 . ?
C15E_2 H15O_2 0.9800 . ?
B1_2 C22_2 1.646(5) . ?
B1_2 C34_2 1.646(4) . ?
B1_2 C28_2 1.648(4) . ?
B1_2 C16_2 1.652(5) . ?
C16_2 C21_2 1.392(5) . ?
C16_2 C17_2 1.403(5) . ?
C17_2 C18_2 1.398(5) . ?
C17_2 H17_2 0.9500 . ?
C18_2 C19_2 1.376(7) . ?
C18_2 H18_2 0.9500 . ?
C19_2 C20_2 1.375(6) . ?
C19_2 H19_2 0.9500 . ?
C20_2 C21_2 1.389(5) . ?
C20_2 H20_2 0.9500 . ?
C21_2 H21_2 0.9500 . ?
C22_2 C23_2 1.383(6) . ?
C22_2 C27_2 1.393(5) . ?
C23_2 C24_2 1.398(6) . ?
C23_2 H23_2 0.9500 . ?
C24_2 C25_2 1.376(6) . ?
C24_2 H24_2 0.9500 . ?
C25_2 C26_2 1.377(7) . ?
C25_2 H25_2 0.9500 . ?
C26_2 C27_2 1.403(5) . ?
C26_2 H26_2 0.9500 . ?
C27_2 H27_2 0.9500 . ?
C28_2 C29_2 1.401(3) . ?
C28_2 C33_2 1.407(4) . ?
C29_2 C30_2 1.391(3) . ?
C29_2 H29_2 0.9500 . ?
C30_2 C31_2 1.381(4) . ?
C30_2 H30_2 0.9500 . ?
C31_2 C32_2 1.390(4) . ?
C31_2 H31_2 0.9500 . ?
C32_2 C33_2 1.391(4) . ?
C32_2 H32_2 0.9500 . ?
C33_2 H33_2 0.9500 . ?
C34_2 C39_2 1.400(4) . ?
C34_2 C35_2 1.405(4) . ?
C35_2 C36_2 1.402(4) . ?
C35_2 H35_2 0.9500 . ?
C36_2 C37_2 1.383(4) . ?
C36_2 H36_2 0.9500 . ?
C37_2 C38_2 1.379(3) . ?
C37_2 H37_2 0.9500 . ?
C38_2 C39_2 1.391(4) . ?
C38_2 H38_2 0.9500 . ?
C39_2 H39_2 0.9500 . ?
B1B_2 C34B_2 1.612(10) . ?
B1B_2 C28B_2 1.641(10) . ?
B1B_2 C22B_2 1.646(11) . ?
B1B_2 C16B_2 1.657(11) . ?
C16B_2 C21B_2 1.354(12) . ?
C16B_2 C17B_2 1.368(12) . ?
C17B_2 C18B_2 1.380(12) . ?
C17B_2 H17B_2 0.9500 . ?
C18B_2 C19B_2 1.347(13) . ?
C18B_2 H18B_2 0.9500 . ?
C19B_2 C20B_2 1.380(14) . ?
C19B_2 H19B_2 0.9500 . ?
C20B_2 C21B_2 1.394(13) . ?
C20B_2 H20B_2 0.9500 . ?
C21B_2 H21B_2 0.9500 . ?
C22B_2 C23B_2 1.399(12) . ?
C22B_2 C27B_2 1.403(12) . ?
C23B_2 C24B_2 1.387(12) . ?
C23B_2 H23B_2 0.9500 . ?
C24B_2 C25B_2 1.367(13) . ?
C24B_2 H24B_2 0.9500 . ?
C25B_2 C26B_2 1.371(13) . ?
C25B_2 H25B_2 0.9500 . ?
C26B_2 C27B_2 1.372(13) . ?
C26B_2 H26B_2 0.9500 . ?
C27B_2 H27B_2 0.9500 . ?
C28B_2 C33B_2 1.354(11) . ?
C28B_2 C29B_2 1.386(10) . ?
C29B_2 C30B_2 1.389(11) . ?
C29B_2 H29B_2 0.9500 . ?
C30B_2 C31B_2 1.341(12) . ?
C30B_2 H30B_2 0.9500 . ?
C31B_2 C32B_2 1.342(11) . ?
C31B_2 H31B_2 0.9500 . ?
C32B_2 C33B_2 1.395(11) . ?
C32B_2 H32B_2 0.9500 . ?
C33B_2 H33B_2 0.9500 . ?
C34B_2 C39B_2 1.388(10) . ?
C34B_2 C35B_2 1.388(10) . ?
C35B_2 C36B_2 1.379(10) . ?
C35B_2 H35B_2 0.9500 . ?
C36B_2 C37B_2 1.349(10) . ?
C36B_2 H36B_2 0.9500 . ?
C37B_2 C38B_2 1.377(9) . ?
C37B_2 H37B_2 0.9500 . ?
C38B_2 C39B_2 1.369(9) . ?
C38B_2 H38B_2 0.9500 . ?
C39B_2 H39B_2 0.9500 . ?
 
loop_
 _geom_angle_atom_site_label_1
 _geom_angle_atom_site_label_2
 _geom_angle_atom_site_label_3
 _geom_angle
 _geom_angle_site_symmetry_1
 _geom_angle_site_symmetry_3
 _geom_angle_publ_flag
C1_1 N1_1 C3_1 108.3(7) . . ?
C1_1 N1_1 C4_1 125.2(10) . . ?
C3_1 N1_1 C4_1 126.0(10) . . ?
C1_1 N2_1 C2_1 107.7(6) . . ?
C1_1 N2_1 C5_1 127.4(7) . . ?
C2_1 N2_1 C5_1 124.8(7) . . ?
N2_1 C1_1 N1_1 108.9(7) . . ?
N2_1 C1_1 H1_1 125.6 . . ?
N1_1 C1_1 H1_1 125.6 . . ?
C3_1 C2_1 N2_1 107.3(7) . . ?
C3_1 C2_1 H2_1 126.3 . . ?
N2_1 C2_1 H2_1 126.3 . . ?
C2_1 C3_1 N1_1 107.3(8) . . ?
C2_1 C3_1 H3_1 126.4 . . ?
N1_1 C3_1 H3_1 126.4 . . ?
N1_1 C4_1 H4A_1 109.5 . . ?
N1_1 C4_1 H4B_1 109.5 . . ?
H4A_1 C4_1 H4B_1 109.5 . . ?
N1_1 C4_1 H4C_1 109.5 . . ?
H4A_1 C4_1 H4C_1 109.5 . . ?
H4B_1 C4_1 H4C_1 109.5 . . ?
C6_1 C5_1 N2_1 113.0(6) . . ?
C6_1 C5_1 H5A_1 109.0 . . ?
N2_1 C5_1 H5A_1 109.0 . . ?
C6_1 C5_1 H5B_1 109.0 . . ?
N2_1 C5_1 H5B_1 109.0 . . ?
H5A_1 C5_1 H5B_1 107.8 . . ?
C5_1 C6_1 C7_1 117.1(6) . . ?
C5_1 C6_1 H6A_1 108.0 . . ?
C7_1 C6_1 H6A_1 108.0 . . ?
C5_1 C6_1 H6B_1 108.0 . . ?
C7_1 C6_1 H6B_1 108.0 . . ?
H6A_1 C6_1 H6B_1 107.3 . . ?
C9_1 C7_1 C6_1 113.8(7) . . ?
C9_1 C7_1 C8_1 110.8(7) . . ?
C6_1 C7_1 C8_1 105.3(7) . . ?
C9_1 C7_1 H7_1 108.9 . . ?
C6_1 C7_1 H7_1 108.9 . . ?
C8_1 C7_1 H7_1 108.9 . . ?
C7_1 C8_1 H8A_1 109.5 . . ?
C7_1 C8_1 H8B_1 109.5 . . ?
H8A_1 C8_1 H8B_1 109.5 . . ?
C7_1 C8_1 H8C_1 109.5 . . ?
H8A_1 C8_1 H8C_1 109.5 . . ?
H8B_1 C8_1 H8C_1 109.5 . . ?
C7_1 C9_1 C10_1 112.4(8) . . ?
C7_1 C9_1 H9A_1 109.1 . . ?
C10_1 C9_1 H9A_1 109.1 . . ?
C7_1 C9_1 H9B_1 109.1 . . ?
C10_1 C9_1 H9B_1 109.1 . . ?
H9A_1 C9_1 H9B_1 107.8 . . ?
C11_1 C10_1 C9_1 111.7(7) . . ?
C11_1 C10_1 H10A_1 109.3 . . ?
C9_1 C10_1 H10A_1 109.3 . . ?
C11_1 C10_1 H10B_1 109.3 . . ?
C9_1 C10_1 H10B_1 109.3 . . ?
H10A_1 C10_1 H10B_1 107.9 . . ?
C10_1 C11_1 C12_1 124.2(9) . . ?
C10_1 C11_1 C13_1 124.4(7) . . ?
C12_1 C11_1 C13_1 62.3(5) . . ?
C10_1 C11_1 H11_1 112.4 . . ?
C12_1 C11_1 H11_1 112.4 . . ?
C13_1 C11_1 H11_1 112.4 . . ?
C11_1 C12_1 C13_1 59.2(4) . . ?
C11_1 C12_1 H12A_1 117.9 . . ?
C13_1 C12_1 H12A_1 117.9 . . ?
C11_1 C12_1 H12B_1 117.9 . . ?
C13_1 C12_1 H12B_1 117.9 . . ?
H12A_1 C12_1 H12B_1 115.0 . . ?
C15_1 C13_1 C14_1 120.8(9) . . ?
C15_1 C13_1 C11_1 116.0(9) . . ?
C14_1 C13_1 C11_1 119.8(8) . . ?
C15_1 C13_1 C12_1 112.3(8) . . ?
C14_1 C13_1 C12_1 112.3(9) . . ?
C11_1 C13_1 C12_1 58.5(5) . . ?
C13_1 C14_1 H14A_1 109.5 . . ?
C13_1 C14_1 H14B_1 109.5 . . ?
H14A_1 C14_1 H14B_1 109.5 . . ?
C13_1 C14_1 H14C_1 109.5 . . ?
H14A_1 C14_1 H14C_1 109.5 . . ?
H14B_1 C14_1 H14C_1 109.5 . . ?
C13_1 C15_1 H15A_1 109.5 . . ?
C13_1 C15_1 H15B_1 109.5 . . ?
H15A_1 C15_1 H15B_1 109.5 . . ?
C13_1 C15_1 H15C_1 109.5 . . ?
H15A_1 C15_1 H15C_1 109.5 . . ?
H15B_1 C15_1 H15C_1 109.5 . . ?
C1B_1 N1B_1 C3B_1 107.3(12) . . ?
C1B_1 N1B_1 C4B_1 127.3(16) . . ?
C3B_1 N1B_1 C4B_1 124.3(15) . . ?
C1B_1 N2B_1 C2B_1 109.0(10) . . ?
C1B_1 N2B_1 C5B_1 121.1(10) . . ?
C2B_1 N2B_1 C5B_1 129.9(11) . . ?
N2B_1 C1B_1 N1B_1 108.6(11) . . ?
N2B_1 C1B_1 H1B_1 125.7 . . ?
N1B_1 C1B_1 H1B_1 125.7 . . ?
C3B_1 C2B_1 N2B_1 106.3(12) . . ?
C3B_1 C2B_1 H2B_1 126.8 . . ?
N2B_1 C2B_1 H2B_1 126.8 . . ?
C2B_1 C3B_1 N1B_1 108.3(12) . . ?
C2B_1 C3B_1 H3B_1 125.9 . . ?
N1B_1 C3B_1 H3B_1 125.9 . . ?
N1B_1 C4B_1 H4D_1 109.5 . . ?
N1B_1 C4B_1 H4E_1 109.5 . . ?
H4D_1 C4B_1 H4E_1 109.5 . . ?
N1B_1 C4B_1 H4F_1 109.5 . . ?
H4D_1 C4B_1 H4F_1 109.5 . . ?
H4E_1 C4B_1 H4F_1 109.5 . . ?
N2B_1 C5B_1 C6B_1 114.4(9) . . ?
N2B_1 C5B_1 H5C_1 108.7 . . ?
C6B_1 C5B_1 H5C_1 108.7 . . ?
N2B_1 C5B_1 H5D_1 108.7 . . ?
C6B_1 C5B_1 H5D_1 108.7 . . ?
H5C_1 C5B_1 H5D_1 107.6 . . ?
C5B_1 C6B_1 C7B_1 113.9(8) . . ?
C5B_1 C6B_1 H6C_1 108.8 . . ?
C7B_1 C6B_1 H6C_1 108.8 . . ?
C5B_1 C6B_1 H6D_1 108.8 . . ?
C7B_1 C6B_1 H6D_1 108.8 . . ?
H6C_1 C6B_1 H6D_1 107.7 . . ?
C9B_1 C7B_1 C8B_1 113.6(11) . . ?
C9B_1 C7B_1 C6B_1 114.2(10) . . ?
C8B_1 C7B_1 C6B_1 109.0(9) . . ?
C9B_1 C7B_1 H7B_1 106.5 . . ?
C8B_1 C7B_1 H7B_1 106.5 . . ?
C6B_1 C7B_1 H7B_1 106.5 . . ?
C7B_1 C8B_1 H8D_1 109.5 . . ?
C7B_1 C8B_1 H8E_1 109.5 . . ?
H8D_1 C8B_1 H8E_1 109.5 . . ?
C7B_1 C8B_1 H8F_1 109.5 . . ?
H8D_1 C8B_1 H8F_1 109.5 . . ?
H8E_1 C8B_1 H8F_1 109.5 . . ?
C7B_1 C9B_1 C10B_1 119.1(13) . . ?
C7B_1 C9B_1 H9C_1 107.5 . . ?
C10B_1 C9B_1 H9C_1 107.5 . . ?
C7B_1 C9B_1 H9D_1 107.5 . . ?
C10B_1 C9B_1 H9D_1 107.5 . . ?
H9C_1 C9B_1 H9D_1 107.0 . . ?
C11B_1 C10B_1 C9B_1 115.4(14) . . ?
C11B_1 C10B_1 H10C_1 108.4 . . ?
C9B_1 C10B_1 H10C_1 108.4 . . ?
C11B_1 C10B_1 H10D_1 108.4 . . ?
C9B_1 C10B_1 H10D_1 108.4 . . ?
H10C_1 C10B_1 H10D_1 107.5 . . ?
C10B_1 C11B_1 C12B_1 129.5(18) . . ?
C10B_1 C11B_1 C13B_1 118.6(12) . . ?
C12B_1 C11B_1 C13B_1 58.5(7) . . ?
C10B_1 C11B_1 H11B_1 112.9 . . ?
C12B_1 C11B_1 H11B_1 112.9 . . ?
C13B_1 C11B_1 H11B_1 112.9 . . ?
C13B_1 C12B_1 C11B_1 61.2(7) . . ?
C13B_1 C12B_1 H12C_1 117.6 . . ?
C11B_1 C12B_1 H12C_1 117.6 . . ?
C13B_1 C12B_1 H12D_1 117.6 . . ?
C11B_1 C12B_1 H12D_1 117.6 . . ?
H12C_1 C12B_1 H12D_1 114.8 . . ?
C14B_1 C13B_1 C15B_1 122.4(14) . . ?
C14B_1 C13B_1 C12B_1 114.2(13) . . ?
C15B_1 C13B_1 C12B_1 113.5(12) . . ?
C14B_1 C13B_1 C11B_1 117.0(11) . . ?
C15B_1 C13B_1 C11B_1 113.7(11) . . ?
C12B_1 C13B_1 C11B_1 60.3(7) . . ?
C13B_1 C14B_1 H14D_1 109.5 . . ?
C13B_1 C14B_1 H14E_1 109.5 . . ?
H14D_1 C14B_1 H14E_1 109.5 . . ?
C13B_1 C14B_1 H14F_1 109.5 . . ?
H14D_1 C14B_1 H14F_1 109.5 . . ?
H14E_1 C14B_1 H14F_1 109.5 . . ?
C13B_1 C15B_1 H15D_1 109.5 . . ?
C13B_1 C15B_1 H15E_1 109.5 . . ?
H15D_1 C15B_1 H15E_1 109.5 . . ?
C13B_1 C15B_1 H15F_1 109.5 . . ?
H15D_1 C15B_1 H15F_1 109.5 . . ?
H15E_1 C15B_1 H15F_1 109.5 . . ?
C1C_1 N1C_1 C3C_1 108.9(13) . . ?
C1C_1 N1C_1 C4C_1 125.8(17) . . ?
C3C_1 N1C_1 C4C_1 125.1(17) . . ?
C1C_1 N2C_1 C2C_1 110.4(13) . . ?
C1C_1 N2C_1 C5C_1 124.3(16) . . ?
C2C_1 N2C_1 C5C_1 125.3(15) . . ?
N2C_1 C1C_1 N1C_1 106.8(13) . . ?
N2C_1 C1C_1 H1C_1 126.6 . . ?
N1C_1 C1C_1 H1C_1 126.6 . . ?
C3C_1 C2C_1 N2C_1 106.4(14) . . ?
C3C_1 C2C_1 H2C_1 126.8 . . ?
N2C_1 C2C_1 H2C_1 126.8 . . ?
C2C_1 C3C_1 N1C_1 107.3(14) . . ?
C2C_1 C3C_1 H3C_1 126.4 . . ?
N1C_1 C3C_1 H3C_1 126.4 . . ?
N1C_1 C4C_1 H4G_1 109.5 . . ?
N1C_1 C4C_1 H4H_1 109.5 . . ?
H4G_1 C4C_1 H4H_1 109.5 . . ?
N1C_1 C4C_1 H4I_1 109.5 . . ?
H4G_1 C4C_1 H4I_1 109.5 . . ?
H4H_1 C4C_1 H4I_1 109.5 . . ?
N2C_1 C5C_1 C6C_1 103.1(13) . . ?
N2C_1 C5C_1 H5E_1 111.1 . . ?
C6C_1 C5C_1 H5E_1 111.1 . . ?
N2C_1 C5C_1 H5F_1 111.1 . . ?
C6C_1 C5C_1 H5F_1 111.1 . . ?
H5E_1 C5C_1 H5F_1 109.1 . . ?
C7C_1 C6C_1 C5C_1 112.1(13) . . ?
C7C_1 C6C_1 H6E_1 109.2 . . ?
C5C_1 C6C_1 H6E_1 109.2 . . ?
C7C_1 C6C_1 H6F_1 109.2 . . ?
C5C_1 C6C_1 H6F_1 109.2 . . ?
H6E_1 C6C_1 H6F_1 107.9 . . ?
C9C_1 C7C_1 C8C_1 114.9(12) . . ?
C9C_1 C7C_1 C6C_1 113.7(13) . . ?
C8C_1 C7C_1 C6C_1 114.1(14) . . ?
C9C_1 C7C_1 H7C_1 104.1 . . ?
C8C_1 C7C_1 H7C_1 104.1 . . ?
C6C_1 C7C_1 H7C_1 104.1 . . ?
C7C_1 C8C_1 H8G_1 109.5 . . ?
C7C_1 C8C_1 H8H_1 109.5 . . ?
H8G_1 C8C_1 H8H_1 109.5 . . ?
C7C_1 C8C_1 H8I_1 109.5 . . ?
H8G_1 C8C_1 H8I_1 109.5 . . ?
H8H_1 C8C_1 H8I_1 109.5 . . ?
C7C_1 C9C_1 C10C_1 115.5(13) . . ?
C7C_1 C9C_1 H9E_1 108.4 . . ?
C10C_1 C9C_1 H9E_1 108.4 . . ?
C7C_1 C9C_1 H9F_1 108.4 . . ?
C10C_1 C9C_1 H9F_1 108.4 . . ?
H9E_1 C9C_1 H9F_1 107.5 . . ?
C9C_1 C10C_1 C11C_1 110.5(14) . . ?
C9C_1 C10C_1 H10E_1 109.5 . . ?
C11C_1 C10C_1 H10E_1 109.5 . . ?
C9C_1 C10C_1 H10F_1 109.5 . . ?
C11C_1 C10C_1 H10F_1 109.5 . . ?
H10E_1 C10C_1 H10F_1 108.1 . . ?
C10C_1 C11C_1 C12C_1 124.3(18) . . ?
C10C_1 C11C_1 C13C_1 114.0(16) . . ?
C12C_1 C11C_1 C13C_1 59.5(8) . . ?
C10C_1 C11C_1 H11C_1 115.5 . . ?
C12C_1 C11C_1 H11C_1 115.5 . . ?
C13C_1 C11C_1 H11C_1 115.5 . . ?
C11C_1 C12C_1 C13C_1 61.7(8) . . ?
C11C_1 C12C_1 H12E_1 117.6 . . ?
C13C_1 C12C_1 H12E_1 117.6 . . ?
C11C_1 C12C_1 H12F_1 117.6 . . ?
C13C_1 C12C_1 H12F_1 117.6 . . ?
H12E_1 C12C_1 H12F_1 114.7 . . ?
C15C_1 C13C_1 C14C_1 123.6(17) . . ?
C15C_1 C13C_1 C12C_1 112.8(14) . . ?
C14C_1 C13C_1 C12C_1 113.5(14) . . ?
C15C_1 C13C_1 C11C_1 115.2(13) . . ?
C14C_1 C13C_1 C11C_1 115.5(13) . . ?
C12C_1 C13C_1 C11C_1 58.8(7) . . ?
C13C_1 C14C_1 H14G_1 109.5 . . ?
C13C_1 C14C_1 H14H_1 109.5 . . ?
H14G_1 C14C_1 H14H_1 109.5 . . ?
C13C_1 C14C_1 H14I_1 109.5 . . ?
H14G_1 C14C_1 H14I_1 109.5 . . ?
H14H_1 C14C_1 H14I_1 109.5 . . ?
C13C_1 C15C_1 H15G_1 109.5 . . ?
C13C_1 C15C_1 H15H_1 109.5 . . ?
H15G_1 C15C_1 H15H_1 109.5 . . ?
C13C_1 C15C_1 H15I_1 109.5 . . ?
H15G_1 C15C_1 H15I_1 109.5 . . ?
H15H_1 C15C_1 H15I_1 109.5 . . ?
C1D_1 N1D_1 C3D_1 108.0(14) . . ?
C1D_1 N1D_1 C4D_1 124(2) . . ?
C3D_1 N1D_1 C4D_1 128(2) . . ?
C1D_1 N2D_1 C2D_1 107.3(13) . . ?
C1D_1 N2D_1 C5D_1 122.6(17) . . ?
C2D_1 N2D_1 C5D_1 129.9(17) . . ?
N1D_1 C1D_1 N2D_1 109.2(14) . . ?
N1D_1 C1D_1 H1D_1 125.4 . . ?
N2D_1 C1D_1 H1D_1 125.4 . . ?
C3D_1 C2D_1 N2D_1 107.6(14) . . ?
C3D_1 C2D_1 H2D_1 126.2 . . ?
N2D_1 C2D_1 H2D_1 126.2 . . ?
C2D_1 C3D_1 N1D_1 107.8(14) . . ?
C2D_1 C3D_1 H3D_1 126.1 . . ?
N1D_1 C3D_1 H3D_1 126.1 . . ?
N1D_1 C4D_1 H4J_1 109.5 . . ?
N1D_1 C4D_1 H4K_1 109.5 . . ?
H4J_1 C4D_1 H4K_1 109.5 . . ?
N1D_1 C4D_1 H4L_1 109.5 . . ?
H4J_1 C4D_1 H4L_1 109.5 . . ?
H4K_1 C4D_1 H4L_1 109.5 . . ?
N2D_1 C5D_1 C6D_1 110.5(13) . . ?
N2D_1 C5D_1 H5G_1 109.5 . . ?
C6D_1 C5D_1 H5G_1 109.5 . . ?
N2D_1 C5D_1 H5H_1 109.5 . . ?
C6D_1 C5D_1 H5H_1 109.5 . . ?
H5G_1 C5D_1 H5H_1 108.1 . . ?
C7D_1 C6D_1 C5D_1 112.9(12) . . ?
C7D_1 C6D_1 H6G_1 109.0 . . ?
C5D_1 C6D_1 H6G_1 109.0 . . ?
C7D_1 C6D_1 H6H_1 109.0 . . ?
C5D_1 C6D_1 H6H_1 109.0 . . ?
H6G_1 C6D_1 H6H_1 107.8 . . ?
C9D_1 C7D_1 C8D_1 118.0(14) . . ?
C9D_1 C7D_1 C6D_1 116.3(12) . . ?
C8D_1 C7D_1 C6D_1 115.4(10) . . ?
C9D_1 C7D_1 H7D_1 100.8 . . ?
C8D_1 C7D_1 H7D_1 100.8 . . ?
C6D_1 C7D_1 H7D_1 100.8 . . ?
C7D_1 C8D_1 H8J_1 109.5 . . ?
C7D_1 C8D_1 H8K_1 109.5 . . ?
H8J_1 C8D_1 H8K_1 109.5 . . ?
C7D_1 C8D_1 H8L_1 109.5 . . ?
H8J_1 C8D_1 H8L_1 109.5 . . ?
H8K_1 C8D_1 H8L_1 109.5 . . ?
C7D_1 C9D_1 C10D_1 117.7(14) . . ?
C7D_1 C9D_1 H9G_1 107.9 . . ?
C10D_1 C9D_1 H9G_1 107.9 . . ?
C7D_1 C9D_1 H9H_1 107.9 . . ?
C10D_1 C9D_1 H9H_1 107.9 . . ?
H9G_1 C9D_1 H9H_1 107.2 . . ?
C11D_1 C10D_1 C9D_1 116.7(14) . . ?
C11D_1 C10D_1 H10G_1 108.1 . . ?
C9D_1 C10D_1 H10G_1 108.1 . . ?
C11D_1 C10D_1 H10H_1 108.1 . . ?
C9D_1 C10D_1 H10H_1 108.1 . . ?
H10G_1 C10D_1 H10H_1 107.3 . . ?
C10D_1 C11D_1 C13D_1 121.9(15) . . ?
C10D_1 C11D_1 C12D_1 117.7(18) . . ?
C13D_1 C11D_1 C12D_1 60.3(7) . . ?
C10D_1 C11D_1 H11D_1 115.3 . . ?
C13D_1 C11D_1 H11D_1 115.3 . . ?
C12D_1 C11D_1 H11D_1 115.3 . . ?
C11D_1 C12D_1 C13D_1 59.6(7) . . ?
C11D_1 C12D_1 H12G_1 117.8 . . ?
C13D_1 C12D_1 H12G_1 117.8 . . ?
C11D_1 C12D_1 H12H_1 117.8 . . ?
C13D_1 C12D_1 H12H_1 117.8 . . ?
H12G_1 C12D_1 H12H_1 115.0 . . ?
C15D_1 C13D_1 C14D_1 121.7(15) . . ?
C15D_1 C13D_1 C11D_1 118.1(13) . . ?
C14D_1 C13D_1 C11D_1 116.8(12) . . ?
C15D_1 C13D_1 C12D_1 112.9(13) . . ?
C14D_1 C13D_1 C12D_1 110.2(13) . . ?
C11D_1 C13D_1 C12D_1 60.1(7) . . ?
C13D_1 C14D_1 H14J_1 109.5 . . ?
C13D_1 C14D_1 H14K_1 109.5 . . ?
H14J_1 C14D_1 H14K_1 109.5 . . ?
C13D_1 C14D_1 H14L_1 109.5 . . ?
H14J_1 C14D_1 H14L_1 109.5 . . ?
H14K_1 C14D_1 H14L_1 109.5 . . ?
C13D_1 C15D_1 H15J_1 109.5 . . ?
C13D_1 C15D_1 H15K_1 109.5 . . ?
H15J_1 C15D_1 H15K_1 109.5 . . ?
C13D_1 C15D_1 H15L_1 109.5 . . ?
H15J_1 C15D_1 H15L_1 109.5 . . ?
H15K_1 C15D_1 H15L_1 109.5 . . ?
C1E_1 N1E_1 C3E_1 107.9(15) . . ?
C1E_1 N1E_1 C4E_1 125(2) . . ?
C3E_1 N1E_1 C4E_1 127(2) . . ?
C1E_1 N2E_1 C2E_1 109.0(14) . . ?
C1E_1 N2E_1 C5E_1 126.0(17) . . ?
C2E_1 N2E_1 C5E_1 124.7(17) . . ?
N2E_1 C1E_1 N1E_1 108.6(15) . . ?
N2E_1 C1E_1 H1E_1 125.7 . . ?
N1E_1 C1E_1 H1E_1 125.7 . . ?
C3E_1 C2E_1 N2E_1 106.4(15) . . ?
C3E_1 C2E_1 H2E_1 126.8 . . ?
N2E_1 C2E_1 H2E_1 126.8 . . ?
C2E_1 C3E_1 N1E_1 108.0(15) . . ?
C2E_1 C3E_1 H3E_1 126.0 . . ?
N1E_1 C3E_1 H3E_1 126.0 . . ?
N1E_1 C4E_1 H4M_1 109.5 . . ?
N1E_1 C4E_1 H4N_1 109.5 . . ?
H4M_1 C4E_1 H4N_1 109.5 . . ?
N1E_1 C4E_1 H4O_1 109.5 . . ?
H4M_1 C4E_1 H4O_1 109.5 . . ?
H4N_1 C4E_1 H4O_1 109.5 . . ?
C6E_1 C5E_1 N2E_1 109.3(16) . . ?
C6E_1 C5E_1 H5I_1 109.8 . . ?
N2E_1 C5E_1 H5I_1 109.8 . . ?
C6E_1 C5E_1 H5J_1 109.8 . . ?
N2E_1 C5E_1 H5J_1 109.8 . . ?
H5I_1 C5E_1 H5J_1 108.3 . . ?
C7E_1 C6E_1 C5E_1 114.6(13) . . ?
C7E_1 C6E_1 H6I_1 108.6 . . ?
C5E_1 C6E_1 H6I_1 108.6 . . ?
C7E_1 C6E_1 H6J_1 108.6 . . ?
C5E_1 C6E_1 H6J_1 108.6 . . ?
H6I_1 C6E_1 H6J_1 107.6 . . ?
C9E_1 C7E_1 C8E_1 118.1(13) . . ?
C9E_1 C7E_1 C6E_1 116.4(13) . . ?
C8E_1 C7E_1 C6E_1 116.8(13) . . ?
C9E_1 C7E_1 H7E_1 99.9 . . ?
C8E_1 C7E_1 H7E_1 99.9 . . ?
C6E_1 C7E_1 H7E_1 99.9 . . ?
C7E_1 C8E_1 H8M_1 109.5 . . ?
C7E_1 C8E_1 H8N_1 109.5 . . ?
H8M_1 C8E_1 H8N_1 109.5 . . ?
C7E_1 C8E_1 H8O_1 109.5 . . ?
H8M_1 C8E_1 H8O_1 109.5 . . ?
H8N_1 C8E_1 H8O_1 109.5 . . ?
C7E_1 C9E_1 C10E_1 116.6(15) . . ?
C7E_1 C9E_1 H9I_1 108.1 . . ?
C10E_1 C9E_1 H9I_1 108.1 . . ?
C7E_1 C9E_1 H9J_1 108.1 . . ?
C10E_1 C9E_1 H9J_1 108.1 . . ?
H9I_1 C9E_1 H9J_1 107.3 . . ?
C9E_1 C10E_1 C11E_1 113.0(15) . . ?
C9E_1 C10E_1 H10I_1 109.0 . . ?
C11E_1 C10E_1 H10I_1 109.0 . . ?
C9E_1 C10E_1 H10J_1 109.0 . . ?
C11E_1 C10E_1 H10J_1 109.0 . . ?
H10I_1 C10E_1 H10J_1 107.8 . . ?
C10E_1 C11E_1 C13E_1 128(2) . . ?
C10E_1 C11E_1 C12E_1 108(2) . . ?
C13E_1 C11E_1 C12E_1 59.4(8) . . ?
C10E_1 C11E_1 H11E_1 115.2 . . ?
C13E_1 C11E_1 H11E_1 115.2 . . ?
C12E_1 C11E_1 H11E_1 115.2 . . ?
C13E_1 C12E_1 C11E_1 59.0(8) . . ?
C13E_1 C12E_1 H12I_1 117.9 . . ?
C11E_1 C12E_1 H12I_1 117.9 . . ?
C13E_1 C12E_1 H12J_1 117.9 . . ?
C11E_1 C12E_1 H12J_1 117.9 . . ?
H12I_1 C12E_1 H12J_1 115.0 . . ?
C15E_1 C13E_1 C14E_1 121.9(17) . . ?
C15E_1 C13E_1 C11E_1 116.2(13) . . ?
C14E_1 C13E_1 C11E_1 117.6(14) . . ?
C15E_1 C13E_1 C12E_1 112.1(14) . . ?
C14E_1 C13E_1 C12E_1 111.4(14) . . ?
C11E_1 C13E_1 C12E_1 61.6(8) . . ?
C13E_1 C14E_1 H14M_1 109.5 . . ?
C13E_1 C14E_1 H14N_1 109.5 . . ?
H14M_1 C14E_1 H14N_1 109.5 . . ?
C13E_1 C14E_1 H14O_1 109.5 . . ?
H14M_1 C14E_1 H14O_1 109.5 . . ?
H14N_1 C14E_1 H14O_1 109.5 . . ?
C13E_1 C15E_1 H15M_1 109.5 . . ?
C13E_1 C15E_1 H15N_1 109.5 . . ?
H15M_1 C15E_1 H15N_1 109.5 . . ?
C13E_1 C15E_1 H15O_1 109.5 . . ?
H15M_1 C15E_1 H15O_1 109.5 . . ?
H15N_1 C15E_1 H15O_1 109.5 . . ?
C22_1 B1_1 C28_1 111.5(6) . . ?
C22_1 B1_1 C16_1 107.4(6) . . ?
C28_1 B1_1 C16_1 109.6(6) . . ?
C22_1 B1_1 C34_1 110.6(6) . . ?
C28_1 B1_1 C34_1 101.3(6) . . ?
C16_1 B1_1 C34_1 116.4(6) . . ?
C21_1 C16_1 C17_1 112.0(7) . . ?
C21_1 C16_1 B1_1 122.4(6) . . ?
C17_1 C16_1 B1_1 125.6(7) . . ?
C16_1 C17_1 C18_1 125.4(8) . . ?
C16_1 C17_1 H17_1 117.3 . . ?
C18_1 C17_1 H17_1 117.3 . . ?
C19_1 C18_1 C17_1 119.5(7) . . ?
C19_1 C18_1 H18_1 120.3 . . ?
C17_1 C18_1 H18_1 120.3 . . ?
C18_1 C19_1 C20_1 119.0(6) . . ?
C18_1 C19_1 H19_1 120.5 . . ?
C20_1 C19_1 H19_1 120.5 . . ?
C21_1 C20_1 C19_1 118.0(7) . . ?
C21_1 C20_1 H20_1 121.0 . . ?
C19_1 C20_1 H20_1 121.0 . . ?
C16_1 C21_1 C20_1 126.0(7) . . ?
C16_1 C21_1 H21_1 117.0 . . ?
C20_1 C21_1 H21_1 117.0 . . ?
C23_1 C22_1 C27_1 114.7(6) . . ?
C23_1 C22_1 B1_1 124.0(6) . . ?
C27_1 C22_1 B1_1 121.3(7) . . ?
C24_1 C23_1 C22_1 123.0(7) . . ?
C24_1 C23_1 H23_1 118.5 . . ?
C22_1 C23_1 H23_1 118.5 . . ?
C25_1 C24_1 C23_1 120.4(7) . . ?
C25_1 C24_1 H24_1 119.8 . . ?
C23_1 C24_1 H24_1 119.8 . . ?
C24_1 C25_1 C26_1 118.9(8) . . ?
C24_1 C25_1 H25_1 120.6 . . ?
C26_1 C25_1 H25_1 120.6 . . ?
C25_1 C26_1 C27_1 120.6(8) . . ?
C25_1 C26_1 H26_1 119.7 . . ?
C27_1 C26_1 H26_1 119.7 . . ?
C26_1 C27_1 C22_1 122.3(7) . . ?
C26_1 C27_1 H27_1 118.8 . . ?
C22_1 C27_1 H27_1 118.8 . . ?
C33_1 C28_1 C29_1 115.8(6) . . ?
C33_1 C28_1 B1_1 124.1(6) . . ?
C29_1 C28_1 B1_1 119.3(7) . . ?
C30_1 C29_1 C28_1 122.5(8) . . ?
C30_1 C29_1 H29_1 118.8 . . ?
C28_1 C29_1 H29_1 118.8 . . ?
C31_1 C30_1 C29_1 120.8(7) . . ?
C31_1 C30_1 H30_1 119.6 . . ?
C29_1 C30_1 H30_1 119.6 . . ?
C30_1 C31_1 C32_1 118.7(7) . . ?
C30_1 C31_1 H31_1 120.7 . . ?
C32_1 C31_1 H31_1 120.7 . . ?
C31_1 C32_1 C33_1 120.6(7) . . ?
C31_1 C32_1 H32_1 119.7 . . ?
C33_1 C32_1 H32_1 119.7 . . ?
C28_1 C33_1 C32_1 121.5(7) . . ?
C28_1 C33_1 H33_1 119.2 . . ?
C32_1 C33_1 H33_1 119.2 . . ?
C35_1 C34_1 C39_1 114.2(6) . . ?
C35_1 C34_1 B1_1 122.6(5) . . ?
C39_1 C34_1 B1_1 122.8(6) . . ?
C36_1 C35_1 C34_1 124.2(5) . . ?
C36_1 C35_1 H35_1 117.9 . . ?
C34_1 C35_1 H35_1 117.9 . . ?
C37_1 C36_1 C35_1 119.1(5) . . ?
C37_1 C36_1 H36_1 120.4 . . ?
C35_1 C36_1 H36_1 120.4 . . ?
C38_1 C37_1 C36_1 120.0(5) . . ?
C38_1 C37_1 H37_1 120.0 . . ?
C36_1 C37_1 H37_1 120.0 . . ?
C37_1 C38_1 C39_1 119.8(6) . . ?
C37_1 C38_1 H38_1 120.1 . . ?
C39_1 C38_1 H38_1 120.1 . . ?
C34_1 C39_1 C38_1 122.7(6) . . ?
C34_1 C39_1 H39_1 118.6 . . ?
C38_1 C39_1 H39_1 118.6 . . ?
C16B_1 B1B_1 C22B_1 105.5(8) . . ?
C16B_1 B1B_1 C34B_1 109.7(7) . . ?
C22B_1 B1B_1 C34B_1 113.2(7) . . ?
C16B_1 B1B_1 C28B_1 113.5(7) . . ?
C22B_1 B1B_1 C28B_1 114.2(7) . . ?
C34B_1 B1B_1 C28B_1 100.9(7) . . ?
C21B_1 C16B_1 C17B_1 118.2(8) . . ?
C21B_1 C16B_1 B1B_1 123.9(8) . . ?
C17B_1 C16B_1 B1B_1 117.8(7) . . ?
C18B_1 C17B_1 C16B_1 121.3(7) . . ?
C18B_1 C17B_1 H17B_1 119.4 . . ?
C16B_1 C17B_1 H17B_1 119.4 . . ?
C17B_1 C18B_1 C19B_1 119.5(7) . . ?
C17B_1 C18B_1 H18B_1 120.2 . . ?
C19B_1 C18B_1 H18B_1 120.2 . . ?
C20B_1 C19B_1 C18B_1 120.4(8) . . ?
C20B_1 C19B_1 H19B_1 119.8 . . ?
C18B_1 C19B_1 H19B_1 119.8 . . ?
C19B_1 C20B_1 C21B_1 118.7(7) . . ?
C19B_1 C20B_1 H20B_1 120.6 . . ?
C21B_1 C20B_1 H20B_1 120.6 . . ?
C16B_1 C21B_1 C20B_1 121.5(8) . . ?
C16B_1 C21B_1 H21B_1 119.2 . . ?
C20B_1 C21B_1 H21B_1 119.2 . . ?
C23B_1 C22B_1 C27B_1 113.6(8) . . ?
C23B_1 C22B_1 B1B_1 123.5(8) . . ?
C27B_1 C22B_1 B1B_1 122.8(8) . . ?
C22B_1 C23B_1 C24B_1 123.6(9) . . ?
C22B_1 C23B_1 H23B_1 118.2 . . ?
C24B_1 C23B_1 H23B_1 118.2 . . ?
C25B_1 C24B_1 C23B_1 121.2(8) . . ?
C25B_1 C24B_1 H24B_1 119.4 . . ?
C23B_1 C24B_1 H24B_1 119.4 . . ?
C26B_1 C25B_1 C24B_1 117.0(9) . . ?
C26B_1 C25B_1 H25B_1 121.5 . . ?
C24B_1 C25B_1 H25B_1 121.5 . . ?
C25B_1 C26B_1 C27B_1 121.4(10) . . ?
C25B_1 C26B_1 H26B_1 119.3 . . ?
C27B_1 C26B_1 H26B_1 119.3 . . ?
C26B_1 C27B_1 C22B_1 122.9(9) . . ?
C26B_1 C27B_1 H27B_1 118.5 . . ?
C22B_1 C27B_1 H27B_1 118.5 . . ?
C29B_1 C28B_1 C33B_1 114.8(8) . . ?
C29B_1 C28B_1 B1B_1 122.0(8) . . ?
C33B_1 C28B_1 B1B_1 123.1(8) . . ?
C28B_1 C29B_1 C30B_1 121.9(9) . . ?
C28B_1 C29B_1 H29B_1 119.1 . . ?
C30B_1 C29B_1 H29B_1 119.1 . . ?
C31B_1 C30B_1 C29B_1 120.0(9) . . ?
C31B_1 C30B_1 H30B_1 120.0 . . ?
C29B_1 C30B_1 H30B_1 120.0 . . ?
C30B_1 C31B_1 C32B_1 120.2(9) . . ?
C30B_1 C31B_1 H31B_1 119.9 . . ?
C32B_1 C31B_1 H31B_1 119.9 . . ?
C31B_1 C32B_1 C33B_1 118.6(9) . . ?
C31B_1 C32B_1 H32B_1 120.7 . . ?
C33B_1 C32B_1 H32B_1 120.7 . . ?
C32B_1 C33B_1 C28B_1 124.3(8) . . ?
C32B_1 C33B_1 H33B_1 117.8 . . ?
C28B_1 C33B_1 H33B_1 117.8 . . ?
C35B_1 C34B_1 C39B_1 116.7(7) . . ?
C35B_1 C34B_1 B1B_1 121.0(7) . . ?
C39B_1 C34B_1 B1B_1 122.1(7) . . ?
C34B_1 C35B_1 C36B_1 122.2(7) . . ?
C34B_1 C35B_1 H35B_1 118.9 . . ?
C36B_1 C35B_1 H35B_1 118.9 . . ?
C37B_1 C36B_1 C35B_1 119.4(8) . . ?
C37B_1 C36B_1 H36B_1 120.3 . . ?
C35B_1 C36B_1 H36B_1 120.3 . . ?
C38B_1 C37B_1 C36B_1 119.7(8) . . ?
C38B_1 C37B_1 H37B_1 120.1 . . ?
C36B_1 C37B_1 H37B_1 120.1 . . ?
C37B_1 C38B_1 C39B_1 121.2(8) . . ?
C37B_1 C38B_1 H38B_1 119.4 . . ?
C39B_1 C38B_1 H38B_1 119.4 . . ?
C38B_1 C39B_1 C34B_1 120.6(8) . . ?
C38B_1 C39B_1 H39B_1 119.7 . . ?
C34B_1 C39B_1 H39B_1 119.7 . . ?
C1_2 N1_2 C3_2 106.5(9) . . ?
C1_2 N1_2 C4_2 129.8(11) . . ?
C3_2 N1_2 C4_2 123.7(12) . . ?
C1_2 N2_2 C2_2 105.5(9) . . ?
C1_2 N2_2 C5_2 128.2(9) . . ?
C2_2 N2_2 C5_2 125.4(9) . . ?
N2_2 C1_2 N1_2 111.2(10) . . ?
N2_2 C1_2 H1_2 124.4 . . ?
N1_2 C1_2 H1_2 124.4 . . ?
C3_2 C2_2 N2_2 108.3(8) . . ?
C3_2 C2_2 H2_2 125.8 . . ?
N2_2 C2_2 H2_2 125.8 . . ?
C2_2 C3_2 N1_2 108.0(9) . . ?
C2_2 C3_2 H3_2 126.0 . . ?
N1_2 C3_2 H3_2 126.0 . . ?
N1_2 C4_2 H4A_2 109.5 . . ?
N1_2 C4_2 H4B_2 109.5 . . ?
H4A_2 C4_2 H4B_2 109.5 . . ?
N1_2 C4_2 H4C_2 109.5 . . ?
H4A_2 C4_2 H4C_2 109.5 . . ?
H4B_2 C4_2 H4C_2 109.5 . . ?
C6_2 C5_2 N2_2 115.5(9) . . ?
C6_2 C5_2 H5A_2 108.4 . . ?
N2_2 C5_2 H5A_2 108.4 . . ?
C6_2 C5_2 H5B_2 108.4 . . ?
N2_2 C5_2 H5B_2 108.4 . . ?
H5A_2 C5_2 H5B_2 107.5 . . ?
C5_2 C6_2 C7_2 114.3(8) . . ?
C5_2 C6_2 H6A_2 108.7 . . ?
C7_2 C6_2 H6A_2 108.7 . . ?
C5_2 C6_2 H6B_2 108.7 . . ?
C7_2 C6_2 H6B_2 108.7 . . ?
H6A_2 C6_2 H6B_2 107.6 . . ?
C6_2 C7_2 C8_2 109.3(8) . . ?
C6_2 C7_2 C9_2 110.7(9) . . ?
C8_2 C7_2 C9_2 109.3(9) . . ?
C6_2 C7_2 H7_2 109.2 . . ?
C8_2 C7_2 H7_2 109.2 . . ?
C9_2 C7_2 H7_2 109.2 . . ?
C7_2 C8_2 H8A_2 109.5 . . ?
C7_2 C8_2 H8B_2 109.5 . . ?
H8A_2 C8_2 H8B_2 109.5 . . ?
C7_2 C8_2 H8C_2 109.5 . . ?
H8A_2 C8_2 H8C_2 109.5 . . ?
H8B_2 C8_2 H8C_2 109.5 . . ?
C10_2 C9_2 C7_2 105.6(9) . . ?
C10_2 C9_2 H9A_2 110.6 . . ?
C7_2 C9_2 H9A_2 110.6 . . ?
C10_2 C9_2 H9B_2 110.6 . . ?
C7_2 C9_2 H9B_2 110.6 . . ?
H9A_2 C9_2 H9B_2 108.8 . . ?
C11_2 C10_2 C9_2 118.6(10) . . ?
C11_2 C10_2 H10A_2 107.7 . . ?
C9_2 C10_2 H10A_2 107.7 . . ?
C11_2 C10_2 H10B_2 107.7 . . ?
C9_2 C10_2 H10B_2 107.7 . . ?
H10A_2 C10_2 H10B_2 107.1 . . ?
C10_2 C11_2 C12_2 123.7(12) . . ?
C10_2 C11_2 C13_2 113.4(11) . . ?
C12_2 C11_2 C13_2 57.9(6) . . ?
C10_2 C11_2 H11_2 116.0 . . ?
C12_2 C11_2 H11_2 116.0 . . ?
C13_2 C11_2 H11_2 116.0 . . ?
C13_2 C12_2 C11_2 62.9(7) . . ?
C13_2 C12_2 H12A_2 117.5 . . ?
C11_2 C12_2 H12A_2 117.5 . . ?
C13_2 C12_2 H12B_2 117.5 . . ?
C11_2 C12_2 H12B_2 117.5 . . ?
H12A_2 C12_2 H12B_2 114.5 . . ?
C15_2 C13_2 C12_2 119.6(11) . . ?
C15_2 C13_2 C14_2 119.6(13) . . ?
C12_2 C13_2 C14_2 114.4(10) . . ?
C15_2 C13_2 C11_2 118.0(11) . . ?
C12_2 C13_2 C11_2 59.2(7) . . ?
C14_2 C13_2 C11_2 111.5(11) . . ?
C13_2 C14_2 H14A_2 109.5 . . ?
C13_2 C14_2 H14B_2 109.5 . . ?
H14A_2 C14_2 H14B_2 109.5 . . ?
C13_2 C14_2 H14C_2 109.5 . . ?
H14A_2 C14_2 H14C_2 109.5 . . ?
H14B_2 C14_2 H14C_2 109.5 . . ?
C13_2 C15_2 H15A_2 109.5 . . ?
C13_2 C15_2 H15B_2 109.5 . . ?
H15A_2 C15_2 H15B_2 109.5 . . ?
C13_2 C15_2 H15C_2 109.5 . . ?
H15A_2 C15_2 H15C_2 109.5 . . ?
H15B_2 C15_2 H15C_2 109.5 . . ?
C1B_2 N1B_2 C3B_2 107.9(11) . . ?
C1B_2 N1B_2 C4B_2 128.9(11) . . ?
C3B_2 N1B_2 C4B_2 122.9(11) . . ?
C1B_2 N2B_2 C2B_2 107.6(10) . . ?
C1B_2 N2B_2 C5B_2 128.0(10) . . ?
C2B_2 N2B_2 C5B_2 124.3(9) . . ?
N1B_2 C1B_2 N2B_2 108.5(11) . . ?
N1B_2 C1B_2 H1B_2 125.8 . . ?
N2B_2 C1B_2 H1B_2 125.8 . . ?
C3B_2 C2B_2 N2B_2 108.0(10) . . ?
C3B_2 C2B_2 H2B_2 126.0 . . ?
N2B_2 C2B_2 H2B_2 126.0 . . ?
C2B_2 C3B_2 N1B_2 107.9(10) . . ?
C2B_2 C3B_2 H3B_2 126.0 . . ?
N1B_2 C3B_2 H3B_2 126.0 . . ?
N1B_2 C4B_2 H4D_2 109.5 . . ?
N1B_2 C4B_2 H4E_2 109.5 . . ?
H4D_2 C4B_2 H4E_2 109.5 . . ?
N1B_2 C4B_2 H4F_2 109.5 . . ?
H4D_2 C4B_2 H4F_2 109.5 . . ?
H4E_2 C4B_2 H4F_2 109.5 . . ?
N2B_2 C5B_2 C6B_2 115.7(10) . . ?
N2B_2 C5B_2 H5C_2 108.3 . . ?
C6B_2 C5B_2 H5C_2 108.3 . . ?
N2B_2 C5B_2 H5D_2 108.3 . . ?
C6B_2 C5B_2 H5D_2 108.3 . . ?
H5C_2 C5B_2 H5D_2 107.4 . . ?
C5B_2 C6B_2 C7B_2 111.9(9) . . ?
C5B_2 C6B_2 H6C_2 109.2 . . ?
C7B_2 C6B_2 H6C_2 109.2 . . ?
C5B_2 C6B_2 H6D_2 109.2 . . ?
C7B_2 C6B_2 H6D_2 109.2 . . ?
H6C_2 C6B_2 H6D_2 107.9 . . ?
C9B_2 C7B_2 C8B_2 113.9(10) . . ?
C9B_2 C7B_2 C6B_2 113.2(10) . . ?
C8B_2 C7B_2 C6B_2 113.2(9) . . ?
C9B_2 C7B_2 H7B_2 105.1 . . ?
C8B_2 C7B_2 H7B_2 105.1 . . ?
C6B_2 C7B_2 H7B_2 105.1 . . ?
C7B_2 C8B_2 H8D_2 109.5 . . ?
C7B_2 C8B_2 H8E_2 109.5 . . ?
H8D_2 C8B_2 H8E_2 109.5 . . ?
C7B_2 C8B_2 H8F_2 109.5 . . ?
H8D_2 C8B_2 H8F_2 109.5 . . ?
H8E_2 C8B_2 H8F_2 109.5 . . ?
C7B_2 C9B_2 C10B_2 117.9(11) . . ?
C7B_2 C9B_2 H9C_2 107.8 . . ?
C10B_2 C9B_2 H9C_2 107.8 . . ?
C7B_2 C9B_2 H9D_2 107.8 . . ?
C10B_2 C9B_2 H9D_2 107.8 . . ?
H9C_2 C9B_2 H9D_2 107.2 . . ?
C9B_2 C10B_2 C11B_2 111.2(11) . . ?
C9B_2 C10B_2 H10C_2 109.4 . . ?
C11B_2 C10B_2 H10C_2 109.4 . . ?
C9B_2 C10B_2 H10D_2 109.4 . . ?
C11B_2 C10B_2 H10D_2 109.4 . . ?
H10C_2 C10B_2 H10D_2 108.0 . . ?
C10B_2 C11B_2 C12B_2 124.0(14) . . ?
C10B_2 C11B_2 C13B_2 117.5(13) . . ?
C12B_2 C11B_2 C13B_2 60.4(7) . . ?
C10B_2 C11B_2 H11B_2 114.6 . . ?
C12B_2 C11B_2 H11B_2 114.6 . . ?
C13B_2 C11B_2 H11B_2 114.6 . . ?
C11B_2 C12B_2 C13B_2 61.2(7) . . ?
C11B_2 C12B_2 H12C_2 117.7 . . ?
C13B_2 C12B_2 H12C_2 117.7 . . ?
C11B_2 C12B_2 H12D_2 117.7 . . ?
C13B_2 C12B_2 H12D_2 117.7 . . ?
H12C_2 C12B_2 H12D_2 114.8 . . ?
C15B_2 C13B_2 C14B_2 126.4(14) . . ?
C15B_2 C13B_2 C12B_2 111.4(12) . . ?
C14B_2 C13B_2 C12B_2 108.6(12) . . ?
C15B_2 C13B_2 C11B_2 116.3(12) . . ?
C14B_2 C13B_2 C11B_2 114.6(11) . . ?
C12B_2 C13B_2 C11B_2 58.4(7) . . ?
C13B_2 C14B_2 H14D_2 109.5 . . ?
C13B_2 C14B_2 H14E_2 109.5 . . ?
H14D_2 C14B_2 H14E_2 109.5 . . ?
C13B_2 C14B_2 H14F_2 109.5 . . ?
H14D_2 C14B_2 H14F_2 109.5 . . ?
H14E_2 C14B_2 H14F_2 109.5 . . ?
C13B_2 C15B_2 H15D_2 109.5 . . ?
C13B_2 C15B_2 H15E_2 109.5 . . ?
H15D_2 C15B_2 H15E_2 109.5 . . ?
C13B_2 C15B_2 H15F_2 109.5 . . ?
H15D_2 C15B_2 H15F_2 109.5 . . ?
H15E_2 C15B_2 H15F_2 109.5 . . ?
C1C_2 N1C_2 C3C_2 106.9(12) . . ?
C1C_2 N1C_2 C4C_2 127.6(14) . . ?
C3C_2 N1C_2 C4C_2 125.2(14) . . ?
C1C_2 N2C_2 C2C_2 110.1(12) . . ?
C1C_2 N2C_2 C5C_2 124.6(13) . . ?
C2C_2 N2C_2 C5C_2 124.9(13) . . ?
N1C_2 C1C_2 N2C_2 107.7(12) . . ?
N1C_2 C1C_2 H1C_2 126.1 . . ?
N2C_2 C1C_2 H1C_2 126.1 . . ?
C3C_2 C2C_2 N2C_2 105.7(12) . . ?
C3C_2 C2C_2 H2C_2 127.1 . . ?
N2C_2 C2C_2 H2C_2 127.1 . . ?
C2C_2 C3C_2 N1C_2 109.1(13) . . ?
C2C_2 C3C_2 H3C_2 125.5 . . ?
N1C_2 C3C_2 H3C_2 125.5 . . ?
N1C_2 C4C_2 H4G_2 109.5 . . ?
N1C_2 C4C_2 H4H_2 109.5 . . ?
H4G_2 C4C_2 H4H_2 109.5 . . ?
N1C_2 C4C_2 H4I_2 109.5 . . ?
H4G_2 C4C_2 H4I_2 109.5 . . ?
H4H_2 C4C_2 H4I_2 109.5 . . ?
N2C_2 C5C_2 C6C_2 103.6(11) . . ?
N2C_2 C5C_2 H5E_2 111.0 . . ?
C6C_2 C5C_2 H5E_2 111.0 . . ?
N2C_2 C5C_2 H5F_2 111.0 . . ?
C6C_2 C5C_2 H5F_2 111.0 . . ?
H5E_2 C5C_2 H5F_2 109.0 . . ?
C7C_2 C6C_2 C5C_2 110.4(11) . . ?
C7C_2 C6C_2 H6E_2 109.6 . . ?
C5C_2 C6C_2 H6E_2 109.6 . . ?
C7C_2 C6C_2 H6F_2 109.6 . . ?
C5C_2 C6C_2 H6F_2 109.6 . . ?
H6E_2 C6C_2 H6F_2 108.1 . . ?
C9C_2 C7C_2 C6C_2 117.5(11) . . ?
C9C_2 C7C_2 C8C_2 115.1(12) . . ?
C6C_2 C7C_2 C8C_2 113.8(12) . . ?
C9C_2 C7C_2 H7C_2 102.5 . . ?
C6C_2 C7C_2 H7C_2 102.5 . . ?
C8C_2 C7C_2 H7C_2 102.5 . . ?
C7C_2 C8C_2 H8G_2 109.5 . . ?
C7C_2 C8C_2 H8H_2 109.5 . . ?
H8G_2 C8C_2 H8H_2 109.5 . . ?
C7C_2 C8C_2 H8I_2 109.5 . . ?
H8G_2 C8C_2 H8I_2 109.5 . . ?
H8H_2 C8C_2 H8I_2 109.5 . . ?
C7C_2 C9C_2 C10C_2 116.3(12) . . ?
C7C_2 C9C_2 H9E_2 108.2 . . ?
C10C_2 C9C_2 H9E_2 108.2 . . ?
C7C_2 C9C_2 H9F_2 108.2 . . ?
C10C_2 C9C_2 H9F_2 108.2 . . ?
H9E_2 C9C_2 H9F_2 107.4 . . ?
C9C_2 C10C_2 C11C_2 116.8(13) . . ?
C9C_2 C10C_2 H10E_2 108.1 . . ?
C11C_2 C10C_2 H10E_2 108.1 . . ?
C9C_2 C10C_2 H10F_2 108.1 . . ?
C11C_2 C10C_2 H10F_2 108.1 . . ?
H10E_2 C10C_2 H10F_2 107.3 . . ?
C10C_2 C11C_2 C13C_2 134.2(14) . . ?
C10C_2 C11C_2 C12C_2 112.9(13) . . ?
C13C_2 C11C_2 C12C_2 59.7(7) . . ?
C10C_2 C11C_2 H11C_2 112.0 . . ?
C13C_2 C11C_2 H11C_2 112.0 . . ?
C12C_2 C11C_2 H11C_2 112.0 . . ?
C13C_2 C12C_2 C11C_2 58.1(7) . . ?
C13C_2 C12C_2 H12E_2 118.0 . . ?
C11C_2 C12C_2 H12E_2 118.0 . . ?
C13C_2 C12C_2 H12F_2 118.0 . . ?
C11C_2 C12C_2 H12F_2 118.0 . . ?
H12E_2 C12C_2 H12F_2 115.1 . . ?
C14C_2 C13C_2 C11C_2 118.6(12) . . ?
C14C_2 C13C_2 C15C_2 119.4(14) . . ?
C11C_2 C13C_2 C15C_2 117.6(12) . . ?
C14C_2 C13C_2 C12C_2 112.3(12) . . ?
C11C_2 C13C_2 C12C_2 62.2(7) . . ?
C15C_2 C13C_2 C12C_2 112.3(12) . . ?
C13C_2 C14C_2 H14G_2 109.5 . . ?
C13C_2 C14C_2 H14H_2 109.5 . . ?
H14G_2 C14C_2 H14H_2 109.5 . . ?
C13C_2 C14C_2 H14I_2 109.5 . . ?
H14G_2 C14C_2 H14I_2 109.5 . . ?
H14H_2 C14C_2 H14I_2 109.5 . . ?
C13C_2 C15C_2 H15G_2 109.5 . . ?
C13C_2 C15C_2 H15H_2 109.5 . . ?
H15G_2 C15C_2 H15H_2 109.5 . . ?
C13C_2 C15C_2 H15I_2 109.5 . . ?
H15G_2 C15C_2 H15I_2 109.5 . . ?
H15H_2 C15C_2 H15I_2 109.5 . . ?
C1D_2 N1D_2 C3D_2 108.6(13) . . ?
C1D_2 N1D_2 C4D_2 121.3(16) . . ?
C3D_2 N1D_2 C4D_2 128.0(17) . . ?
C1D_2 N2D_2 C2D_2 110.9(13) . . ?
C1D_2 N2D_2 C5D_2 124.0(15) . . ?
C2D_2 N2D_2 C5D_2 123.3(15) . . ?
N2D_2 C1D_2 N1D_2 106.4(14) . . ?
N2D_2 C1D_2 H1D_2 126.8 . . ?
N1D_2 C1D_2 H1D_2 126.8 . . ?
C3D_2 C2D_2 N2D_2 104.7(11) . . ?
C3D_2 C2D_2 H2D_2 127.6 . . ?
N2D_2 C2D_2 H2D_2 127.6 . . ?
C2D_2 C3D_2 N1D_2 108.5(12) . . ?
C2D_2 C3D_2 H3D_2 125.8 . . ?
N1D_2 C3D_2 H3D_2 125.8 . . ?
N1D_2 C4D_2 H4J_2 109.5 . . ?
N1D_2 C4D_2 H4K_2 109.5 . . ?
H4J_2 C4D_2 H4K_2 109.5 . . ?
N1D_2 C4D_2 H4L_2 109.5 . . ?
H4J_2 C4D_2 H4L_2 109.5 . . ?
H4K_2 C4D_2 H4L_2 109.5 . . ?
N2D_2 C5D_2 C6D_2 111.5(13) . . ?
N2D_2 C5D_2 H5G_2 109.3 . . ?
C6D_2 C5D_2 H5G_2 109.3 . . ?
N2D_2 C5D_2 H5H_2 109.3 . . ?
C6D_2 C5D_2 H5H_2 109.3 . . ?
H5G_2 C5D_2 H5H_2 108.0 . . ?
C5D_2 C6D_2 C7D_2 112.3(12) . . ?
C5D_2 C6D_2 H6G_2 109.2 . . ?
C7D_2 C6D_2 H6G_2 109.2 . . ?
C5D_2 C6D_2 H6H_2 109.2 . . ?
C7D_2 C6D_2 H6H_2 109.2 . . ?
H6G_2 C6D_2 H6H_2 107.9 . . ?
C8D_2 C7D_2 C6D_2 109.9(11) . . ?
C8D_2 C7D_2 C9D_2 109.1(12) . . ?
C6D_2 C7D_2 C9D_2 107.6(11) . . ?
C8D_2 C7D_2 H7D_2 110.1 . . ?
C6D_2 C7D_2 H7D_2 110.1 . . ?
C9D_2 C7D_2 H7D_2 110.1 . . ?
C7D_2 C8D_2 H8J_2 109.5 . . ?
C7D_2 C8D_2 H8K_2 109.5 . . ?
H8J_2 C8D_2 H8K_2 109.5 . . ?
C7D_2 C8D_2 H8L_2 109.5 . . ?
H8J_2 C8D_2 H8L_2 109.5 . . ?
H8K_2 C8D_2 H8L_2 109.5 . . ?
C10D_2 C9D_2 C7D_2 107.0(12) . . ?
C10D_2 C9D_2 H9G_2 110.3 . . ?
C7D_2 C9D_2 H9G_2 110.3 . . ?
C10D_2 C9D_2 H9H_2 110.3 . . ?
C7D_2 C9D_2 H9H_2 110.3 . . ?
H9G_2 C9D_2 H9H_2 108.6 . . ?
C11D_2 C10D_2 C9D_2 114.9(13) . . ?
C11D_2 C10D_2 H10G_2 108.5 . . ?
C9D_2 C10D_2 H10G_2 108.5 . . ?
C11D_2 C10D_2 H10H_2 108.5 . . ?
C9D_2 C10D_2 H10H_2 108.5 . . ?
H10G_2 C10D_2 H10H_2 107.5 . . ?
C10D_2 C11D_2 C13D_2 127.7(17) . . ?
C10D_2 C11D_2 C12D_2 110.1(12) . . ?
C13D_2 C11D_2 C12D_2 60.0(7) . . ?
C10D_2 C11D_2 H11D_2 114.9 . . ?
C13D_2 C11D_2 H11D_2 114.9 . . ?
C12D_2 C11D_2 H11D_2 114.9 . . ?
C13D_2 C12D_2 C11D_2 59.0(7) . . ?
C13D_2 C12D_2 H12G_2 117.9 . . ?
C11D_2 C12D_2 H12G_2 117.9 . . ?
C13D_2 C12D_2 H12H_2 117.9 . . ?
C11D_2 C12D_2 H12H_2 117.9 . . ?
H12G_2 C12D_2 H12H_2 115.0 . . ?
C15D_2 C13D_2 C14D_2 124.5(15) . . ?
C15D_2 C13D_2 C11D_2 117.0(13) . . ?
C14D_2 C13D_2 C11D_2 114.7(12) . . ?
C15D_2 C13D_2 C12D_2 111.1(13) . . ?
C14D_2 C13D_2 C12D_2 110.4(13) . . ?
C11D_2 C13D_2 C12D_2 61.1(7) . . ?
C13D_2 C14D_2 H14J_2 109.5 . . ?
C13D_2 C14D_2 H14K_2 109.5 . . ?
H14J_2 C14D_2 H14K_2 109.5 . . ?
C13D_2 C14D_2 H14L_2 109.5 . . ?
H14J_2 C14D_2 H14L_2 109.5 . . ?
H14K_2 C14D_2 H14L_2 109.5 . . ?
C13D_2 C15D_2 H15J_2 109.5 . . ?
C13D_2 C15D_2 H15K_2 109.5 . . ?
H15J_2 C15D_2 H15K_2 109.5 . . ?
C13D_2 C15D_2 H15L_2 109.5 . . ?
H15J_2 C15D_2 H15L_2 109.5 . . ?
H15K_2 C15D_2 H15L_2 109.5 . . ?
C1E_2 N1E_2 C3E_2 108.6(13) . . ?
C1E_2 N1E_2 C4E_2 124.8(17) . . ?
C3E_2 N1E_2 C4E_2 126.6(18) . . ?
C1E_2 N2E_2 C2E_2 110.2(12) . . ?
C1E_2 N2E_2 C5E_2 119.6(14) . . ?
C2E_2 N2E_2 C5E_2 129.9(14) . . ?
N1E_2 C1E_2 N2E_2 106.9(13) . . ?
N1E_2 C1E_2 H1E_2 126.6 . . ?
N2E_2 C1E_2 H1E_2 126.6 . . ?
C3E_2 C2E_2 N2E_2 105.6(11) . . ?
C3E_2 C2E_2 H2E_2 127.2 . . ?
N2E_2 C2E_2 H2E_2 127.2 . . ?
C2E_2 C3E_2 N1E_2 108.3(12) . . ?
C2E_2 C3E_2 H3E_2 125.8 . . ?
N1E_2 C3E_2 H3E_2 125.8 . . ?
N1E_2 C4E_2 H4M_2 109.5 . . ?
N1E_2 C4E_2 H4N_2 109.5 . . ?
H4M_2 C4E_2 H4N_2 109.5 . . ?
N1E_2 C4E_2 H4O_2 109.5 . . ?
H4M_2 C4E_2 H4O_2 109.5 . . ?
H4N_2 C4E_2 H4O_2 109.5 . . ?
C6E_2 C5E_2 N2E_2 107.0(15) . . ?
C6E_2 C5E_2 H5I_2 110.3 . . ?
N2E_2 C5E_2 H5I_2 110.3 . . ?
C6E_2 C5E_2 H5J_2 110.3 . . ?
N2E_2 C5E_2 H5J_2 110.3 . . ?
H5I_2 C5E_2 H5J_2 108.6 . . ?
C5E_2 C6E_2 C7E_2 119.1(12) . . ?
C5E_2 C6E_2 H6I_2 107.5 . . ?
C7E_2 C6E_2 H6I_2 107.5 . . ?
C5E_2 C6E_2 H6J_2 107.5 . . ?
C7E_2 C6E_2 H6J_2 107.5 . . ?
H6I_2 C6E_2 H6J_2 107.0 . . ?
C6E_2 C7E_2 C8E_2 112.4(12) . . ?
C6E_2 C7E_2 C9E_2 104.5(11) . . ?
C8E_2 C7E_2 C9E_2 108.8(13) . . ?
C6E_2 C7E_2 H7E_2 110.3 . . ?
C8E_2 C7E_2 H7E_2 110.3 . . ?
C9E_2 C7E_2 H7E_2 110.3 . . ?
C7E_2 C8E_2 H8M_2 109.5 . . ?
C7E_2 C8E_2 H8N_2 109.5 . . ?
H8M_2 C8E_2 H8N_2 109.5 . . ?
C7E_2 C8E_2 H8O_2 109.5 . . ?
H8M_2 C8E_2 H8O_2 109.5 . . ?
H8N_2 C8E_2 H8O_2 109.5 . . ?
C10E_2 C9E_2 C7E_2 105.4(11) . . ?
C10E_2 C9E_2 H9I_2 110.7 . . ?
C7E_2 C9E_2 H9I_2 110.7 . . ?
C10E_2 C9E_2 H9J_2 110.7 . . ?
C7E_2 C9E_2 H9J_2 110.7 . . ?
H9I_2 C9E_2 H9J_2 108.8 . . ?
C11E_2 C10E_2 C9E_2 105.6(11) . . ?
C11E_2 C10E_2 H10I_2 110.6 . . ?
C9E_2 C10E_2 H10I_2 110.6 . . ?
C11E_2 C10E_2 H10J_2 110.6 . . ?
C9E_2 C10E_2 H10J_2 110.6 . . ?
H10I_2 C10E_2 H10J_2 108.8 . . ?
C13E_2 C11E_2 C10E_2 126.0(17) . . ?
C13E_2 C11E_2 C12E_2 58.7(7) . . ?
C10E_2 C11E_2 C12E_2 93.9(12) . . ?
C13E_2 C11E_2 H11E_2 117.0 . . ?
C10E_2 C11E_2 H11E_2 117.0 . . ?
C12E_2 C11E_2 H11E_2 117.0 . . ?
C13E_2 C12E_2 C11E_2 57.9(7) . . ?
C13E_2 C12E_2 H12I_2 118.0 . . ?
C11E_2 C12E_2 H12I_2 118.0 . . ?
C13E_2 C12E_2 H12J_2 118.0 . . ?
C11E_2 C12E_2 H12J_2 118.0 . . ?
H12I_2 C12E_2 H12J_2 115.1 . . ?
C14E_2 C13E_2 C15E_2 119.5(16) . . ?
C14E_2 C13E_2 C11E_2 118.5(14) . . ?
C15E_2 C13E_2 C11E_2 117.0(13) . . ?
C14E_2 C13E_2 C12E_2 113.8(14) . . ?
C15E_2 C13E_2 C12E_2 111.0(13) . . ?
C11E_2 C13E_2 C12E_2 63.4(8) . . ?
C13E_2 C14E_2 H14M_2 109.5 . . ?
C13E_2 C14E_2 H14N_2 109.5 . . ?
H14M_2 C14E_2 H14N_2 109.5 . . ?
C13E_2 C14E_2 H14O_2 109.5 . . ?
H14M_2 C14E_2 H14O_2 109.5 . . ?
H14N_2 C14E_2 H14O_2 109.5 . . ?
C13E_2 C15E_2 H15M_2 109.5 . . ?
C13E_2 C15E_2 H15N_2 109.5 . . ?
H15M_2 C15E_2 H15N_2 109.5 . . ?
C13E_2 C15E_2 H15O_2 109.5 . . ?
H15M_2 C15E_2 H15O_2 109.5 . . ?
H15N_2 C15E_2 H15O_2 109.5 . . ?
C22_2 B1_2 C34_2 113.1(3) . . ?
C22_2 B1_2 C28_2 112.4(3) . . ?
C34_2 B1_2 C28_2 103.6(2) . . ?
C22_2 B1_2 C16_2 103.2(3) . . ?
C34_2 B1_2 C16_2 110.9(3) . . ?
C28_2 B1_2 C16_2 114.0(3) . . ?
C21_2 C16_2 C17_2 116.4(3) . . ?
C21_2 C16_2 B1_2 119.7(3) . . ?
C17_2 C16_2 B1_2 123.7(4) . . ?
C18_2 C17_2 C16_2 121.7(4) . . ?
C18_2 C17_2 H17_2 119.2 . . ?
C16_2 C17_2 H17_2 119.2 . . ?
C19_2 C18_2 C17_2 119.8(4) . . ?
C19_2 C18_2 H18_2 120.1 . . ?
C17_2 C18_2 H18_2 120.1 . . ?
C20_2 C19_2 C18_2 119.9(5) . . ?
C20_2 C19_2 H19_2 120.0 . . ?
C18_2 C19_2 H19_2 120.0 . . ?
C19_2 C20_2 C21_2 120.0(4) . . ?
C19_2 C20_2 H20_2 120.0 . . ?
C21_2 C20_2 H20_2 120.0 . . ?
C20_2 C21_2 C16_2 122.2(4) . . ?
C20_2 C21_2 H21_2 118.9 . . ?
C16_2 C21_2 H21_2 118.9 . . ?
C23_2 C22_2 C27_2 114.5(5) . . ?
C23_2 C22_2 B1_2 123.0(4) . . ?
C27_2 C22_2 B1_2 122.4(4) . . ?
C22_2 C23_2 C24_2 124.3(5) . . ?
C22_2 C23_2 H23_2 117.8 . . ?
C24_2 C23_2 H23_2 117.8 . . ?
C25_2 C24_2 C23_2 119.2(5) . . ?
C25_2 C24_2 H24_2 120.4 . . ?
C23_2 C24_2 H24_2 120.4 . . ?
C24_2 C25_2 C26_2 119.0(5) . . ?
C24_2 C25_2 H25_2 120.5 . . ?
C26_2 C25_2 H25_2 120.5 . . ?
C25_2 C26_2 C27_2 120.2(6) . . ?
C25_2 C26_2 H26_2 119.9 . . ?
C27_2 C26_2 H26_2 119.9 . . ?
C22_2 C27_2 C26_2 122.8(6) . . ?
C22_2 C27_2 H27_2 118.6 . . ?
C26_2 C27_2 H27_2 118.6 . . ?
C29_2 C28_2 C33_2 116.0(2) . . ?
C29_2 C28_2 B1_2 121.6(2) . . ?
C33_2 C28_2 B1_2 122.1(2) . . ?
C30_2 C29_2 C28_2 122.3(2) . . ?
C30_2 C29_2 H29_2 118.8 . . ?
C28_2 C29_2 H29_2 118.8 . . ?
C31_2 C30_2 C29_2 120.2(2) . . ?
C31_2 C30_2 H30_2 119.9 . . ?
C29_2 C30_2 H30_2 119.9 . . ?
C30_2 C31_2 C32_2 119.4(2) . . ?
C30_2 C31_2 H31_2 120.3 . . ?
C32_2 C31_2 H31_2 120.3 . . ?
C31_2 C32_2 C33_2 119.9(3) . . ?
C31_2 C32_2 H32_2 120.0 . . ?
C33_2 C32_2 H32_2 120.0 . . ?
C32_2 C33_2 C28_2 122.2(2) . . ?
C32_2 C33_2 H33_2 118.9 . . ?
C28_2 C33_2 H33_2 118.9 . . ?
C39_2 C34_2 C35_2 115.7(3) . . ?
C39_2 C34_2 B1_2 120.8(3) . . ?
C35_2 C34_2 B1_2 123.4(3) . . ?
C36_2 C35_2 C34_2 121.5(3) . . ?
C36_2 C35_2 H35_2 119.3 . . ?
C34_2 C35_2 H35_2 119.3 . . ?
C37_2 C36_2 C35_2 120.6(3) . . ?
C37_2 C36_2 H36_2 119.7 . . ?
C35_2 C36_2 H36_2 119.7 . . ?
C38_2 C37_2 C36_2 119.3(2) . . ?
C38_2 C37_2 H37_2 120.4 . . ?
C36_2 C37_2 H37_2 120.4 . . ?
C37_2 C38_2 C39_2 119.8(3) . . ?
C37_2 C38_2 H38_2 120.1 . . ?
C39_2 C38_2 H38_2 120.1 . . ?
C38_2 C39_2 C34_2 123.1(2) . . ?
C38_2 C39_2 H39_2 118.5 . . ?
C34_2 C39_2 H39_2 118.5 . . ?
C34B_2 B1B_2 C28B_2 106.3(7) . . ?
C34B_2 B1B_2 C22B_2 112.1(8) . . ?
C28B_2 B1B_2 C22B_2 111.9(7) . . ?
C34B_2 B1B_2 C16B_2 109.2(8) . . ?
C28B_2 B1B_2 C16B_2 110.0(8) . . ?
C22B_2 B1B_2 C16B_2 107.4(9) . . ?
C21B_2 C16B_2 C17B_2 111.2(10) . . ?
C21B_2 C16B_2 B1B_2 126.5(11) . . ?
C17B_2 C16B_2 B1B_2 121.3(10) . . ?
C16B_2 C17B_2 C18B_2 123.9(11) . . ?
C16B_2 C17B_2 H17B_2 118.0 . . ?
C18B_2 C17B_2 H17B_2 118.0 . . ?
C19B_2 C18B_2 C17B_2 122.7(12) . . ?
C19B_2 C18B_2 H18B_2 118.6 . . ?
C17B_2 C18B_2 H18B_2 118.6 . . ?
C18B_2 C19B_2 C20B_2 116.1(12) . . ?
C18B_2 C19B_2 H19B_2 121.9 . . ?
C20B_2 C19B_2 H19B_2 121.9 . . ?
C19B_2 C20B_2 C21B_2 118.2(12) . . ?
C19B_2 C20B_2 H20B_2 120.9 . . ?
C21B_2 C20B_2 H20B_2 120.9 . . ?
C16B_2 C21B_2 C20B_2 127.3(12) . . ?
C16B_2 C21B_2 H21B_2 116.3 . . ?
C20B_2 C21B_2 H21B_2 116.3 . . ?
C23B_2 C22B_2 C27B_2 115.8(10) . . ?
C23B_2 C22B_2 B1B_2 120.5(10) . . ?
C27B_2 C22B_2 B1B_2 123.0(10) . . ?
C24B_2 C23B_2 C22B_2 121.7(12) . . ?
C24B_2 C23B_2 H23B_2 119.1 . . ?
C22B_2 C23B_2 H23B_2 119.1 . . ?
C25B_2 C24B_2 C23B_2 120.6(13) . . ?
C25B_2 C24B_2 H24B_2 119.7 . . ?
C23B_2 C24B_2 H24B_2 119.7 . . ?
C24B_2 C25B_2 C26B_2 118.8(13) . . ?
C24B_2 C25B_2 H25B_2 120.6 . . ?
C26B_2 C25B_2 H25B_2 120.6 . . ?
C25B_2 C26B_2 C27B_2 121.2(13) . . ?
C25B_2 C26B_2 H26B_2 119.4 . . ?
C27B_2 C26B_2 H26B_2 119.4 . . ?
C26B_2 C27B_2 C22B_2 121.7(13) . . ?
C26B_2 C27B_2 H27B_2 119.2 . . ?
C22B_2 C27B_2 H27B_2 119.2 . . ?
C33B_2 C28B_2 C29B_2 112.1(8) . . ?
C33B_2 C28B_2 B1B_2 122.3(7) . . ?
C29B_2 C28B_2 B1B_2 125.2(8) . . ?
C28B_2 C29B_2 C30B_2 123.4(9) . . ?
C28B_2 C29B_2 H29B_2 118.3 . . ?
C30B_2 C29B_2 H29B_2 118.3 . . ?
C31B_2 C30B_2 C29B_2 119.7(8) . . ?
C31B_2 C30B_2 H30B_2 120.1 . . ?
C29B_2 C30B_2 H30B_2 120.1 . . ?
C30B_2 C31B_2 C32B_2 120.8(9) . . ?
C30B_2 C31B_2 H31B_2 119.6 . . ?
C32B_2 C31B_2 H31B_2 119.6 . . ?
C31B_2 C32B_2 C33B_2 116.9(10) . . ?
C31B_2 C32B_2 H32B_2 121.5 . . ?
C33B_2 C32B_2 H32B_2 121.5 . . ?
C28B_2 C33B_2 C32B_2 126.9(9) . . ?
C28B_2 C33B_2 H33B_2 116.6 . . ?
C32B_2 C33B_2 H33B_2 116.6 . . ?
C39B_2 C34B_2 C35B_2 113.0(8) . . ?
C39B_2 C34B_2 B1B_2 124.4(7) . . ?
C35B_2 C34B_2 B1B_2 122.2(8) . . ?
C36B_2 C35B_2 C34B_2 124.0(9) . . ?
C36B_2 C35B_2 H35B_2 118.0 . . ?
C34B_2 C35B_2 H35B_2 118.0 . . ?
C37B_2 C36B_2 C35B_2 120.7(7) . . ?
C37B_2 C36B_2 H36B_2 119.7 . . ?
C35B_2 C36B_2 H36B_2 119.7 . . ?
C36B_2 C37B_2 C38B_2 117.6(6) . . ?
C36B_2 C37B_2 H37B_2 121.2 . . ?
C38B_2 C37B_2 H37B_2 121.2 . . ?
C39B_2 C38B_2 C37B_2 120.9(7) . . ?
C39B_2 C38B_2 H38B_2 119.6 . . ?
C37B_2 C38B_2 H38B_2 119.6 . . ?
C38B_2 C39B_2 C34B_2 123.6(7) . . ?
C38B_2 C39B_2 H39B_2 118.2 . . ?
C34B_2 C39B_2 H39B_2 118.2 . . ?
 
loop_
 _geom_torsion_atom_site_label_1
 _geom_torsion_atom_site_label_2
 _geom_torsion_atom_site_label_3
 _geom_torsion_atom_site_label_4
 _geom_torsion
 _geom_torsion_site_symmetry_1
 _geom_torsion_site_symmetry_2
 _geom_torsion_site_symmetry_3
 _geom_torsion_site_symmetry_4
 _geom_torsion_publ_flag
C2_1 N2_1 C1_1 N1_1 4.2(10) . . . . ?
C5_1 N2_1 C1_1 N1_1 -176.7(9) . . . . ?
C3_1 N1_1 C1_1 N2_1 -0.1(11) . . . . ?
C4_1 N1_1 C1_1 N2_1 172.5(12) . . . . ?
C1_1 N2_1 C2_1 C3_1 -6.9(12) . . . . ?
C5_1 N2_1 C2_1 C3_1 174.0(9) . . . . ?
N2_1 C2_1 C3_1 N1_1 6.7(13) . . . . ?
C1_1 N1_1 C3_1 C2_1 -4.3(13) . . . . ?
C4_1 N1_1 C3_1 C2_1 -176.9(12) . . . . ?
C1_1 N2_1 C5_1 C6_1 -111.6(10) . . . . ?
C2_1 N2_1 C5_1 C6_1 67.3(11) . . . . ?
N2_1 C5_1 C6_1 C7_1 -178.5(7) . . . . ?
C5_1 C6_1 C7_1 C9_1 -68.2(11) . . . . ?
C5_1 C6_1 C7_1 C8_1 170.3(9) . . . . ?
C6_1 C7_1 C9_1 C10_1 -179.9(9) . . . . ?
C8_1 C7_1 C9_1 C10_1 -61.5(12) . . . . ?
C7_1 C9_1 C10_1 C11_1 -170.5(10) . . . . ?
C9_1 C10_1 C11_1 C12_1 -72.4(12) . . . . ?
C9_1 C10_1 C11_1 C13_1 -150.0(9) . . . . ?
C10_1 C11_1 C12_1 C13_1 -114.5(9) . . . . ?
C10_1 C11_1 C13_1 C15_1 -144.5(11) . . . . ?
C12_1 C11_1 C13_1 C15_1 101.3(10) . . . . ?
C10_1 C11_1 C13_1 C14_1 14.9(16) . . . . ?
C12_1 C11_1 C13_1 C14_1 -99.3(12) . . . . ?
C10_1 C11_1 C13_1 C12_1 114.2(11) . . . . ?
C11_1 C12_1 C13_1 C15_1 -107.7(10) . . . . ?
C11_1 C12_1 C13_1 C14_1 112.3(10) . . . . ?
C2B_1 N2B_1 C1B_1 N1B_1 -0.6(15) . . . . ?
C5B_1 N2B_1 C1B_1 N1B_1 176.5(12) . . . . ?
C3B_1 N1B_1 C1B_1 N2B_1 -3.7(17) . . . . ?
C4B_1 N1B_1 C1B_1 N2B_1 -171.7(17) . . . . ?
C1B_1 N2B_1 C2B_1 C3B_1 5(2) . . . . ?
C5B_1 N2B_1 C2B_1 C3B_1 -171.9(18) . . . . ?
N2B_1 C2B_1 C3B_1 N1B_1 -7(3) . . . . ?
C1B_1 N1B_1 C3B_1 C2B_1 7(3) . . . . ?
C4B_1 N1B_1 C3B_1 C2B_1 175(2) . . . . ?
C1B_1 N2B_1 C5B_1 C6B_1 120.3(12) . . . . ?
C2B_1 N2B_1 C5B_1 C6B_1 -63(2) . . . . ?
N2B_1 C5B_1 C6B_1 C7B_1 175.9(10) . . . . ?
C5B_1 C6B_1 C7B_1 C9B_1 60.4(17) . . . . ?
C5B_1 C6B_1 C7B_1 C8B_1 -67.9(14) . . . . ?
C8B_1 C7B_1 C9B_1 C10B_1 -56(3) . . . . ?
C6B_1 C7B_1 C9B_1 C10B_1 178.3(19) . . . . ?
C7B_1 C9B_1 C10B_1 C11B_1 148(2) . . . . ?
C9B_1 C10B_1 C11B_1 C12B_1 -118(2) . . . . ?
C9B_1 C10B_1 C11B_1 C13B_1 171.0(19) . . . . ?
C10B_1 C11B_1 C12B_1 C13B_1 -102.8(17) . . . . ?
C11B_1 C12B_1 C13B_1 C14B_1 108.5(14) . . . . ?
C11B_1 C12B_1 C13B_1 C15B_1 -104.9(14) . . . . ?
C10B_1 C11B_1 C13B_1 C14B_1 17(3) . . . . ?
C12B_1 C11B_1 C13B_1 C14B_1 -103.8(16) . . . . ?
C10B_1 C11B_1 C13B_1 C15B_1 -134(2) . . . . ?
C12B_1 C11B_1 C13B_1 C15B_1 104.5(15) . . . . ?
C10B_1 C11B_1 C13B_1 C12B_1 121(2) . . . . ?
C2C_1 N2C_1 C1C_1 N1C_1 -2(2) . . . . ?
C5C_1 N2C_1 C1C_1 N1C_1 -179.5(18) . . . . ?
C3C_1 N1C_1 C1C_1 N2C_1 -1(2) . . . . ?
C4C_1 N1C_1 C1C_1 N2C_1 175(2) . . . . ?
C1C_1 N2C_1 C2C_1 C3C_1 5(3) . . . . ?
C5C_1 N2C_1 C2C_1 C3C_1 -178(2) . . . . ?
N2C_1 C2C_1 C3C_1 N1C_1 -5(3) . . . . ?
C1C_1 N1C_1 C3C_1 C2C_1 4(3) . . . . ?
C4C_1 N1C_1 C3C_1 C2C_1 -172(3) . . . . ?
C1C_1 N2C_1 C5C_1 C6C_1 -73(3) . . . . ?
C2C_1 N2C_1 C5C_1 C6C_1 110(3) . . . . ?
N2C_1 C5C_1 C6C_1 C7C_1 -178.3(19) . . . . ?
C5C_1 C6C_1 C7C_1 C9C_1 -140(2) . . . . ?
C5C_1 C6C_1 C7C_1 C8C_1 86(3) . . . . ?
C8C_1 C7C_1 C9C_1 C10C_1 33(3) . . . . ?
C6C_1 C7C_1 C9C_1 C10C_1 -101(2) . . . . ?
C7C_1 C9C_1 C10C_1 C11C_1 -156(2) . . . . ?
C9C_1 C10C_1 C11C_1 C12C_1 154(2) . . . . ?
C9C_1 C10C_1 C11C_1 C13C_1 86(3) . . . . ?
C10C_1 C11C_1 C12C_1 C13C_1 -100(2) . . . . ?
C11C_1 C12C_1 C13C_1 C15C_1 -106.6(16) . . . . ?
C11C_1 C12C_1 C13C_1 C14C_1 106.6(16) . . . . ?
C10C_1 C11C_1 C13C_1 C15C_1 -141(2) . . . . ?
C12C_1 C11C_1 C13C_1 C15C_1 102.4(18) . . . . ?
C10C_1 C11C_1 C13C_1 C14C_1 14(3) . . . . ?
C12C_1 C11C_1 C13C_1 C14C_1 -103.1(18) . . . . ?
C10C_1 C11C_1 C13C_1 C12C_1 117(2) . . . . ?
C3D_1 N1D_1 C1D_1 N2D_1 2(2) . . . . ?
C4D_1 N1D_1 C1D_1 N2D_1 178(3) . . . . ?
C2D_1 N2D_1 C1D_1 N1D_1 -1(2) . . . . ?
C5D_1 N2D_1 C1D_1 N1D_1 -176(2) . . . . ?
C1D_1 N2D_1 C2D_1 C3D_1 0(4) . . . . ?
C5D_1 N2D_1 C2D_1 C3D_1 175(3) . . . . ?
N2D_1 C2D_1 C3D_1 N1D_1 1(4) . . . . ?
C1D_1 N1D_1 C3D_1 C2D_1 -1(4) . . . . ?
C4D_1 N1D_1 C3D_1 C2D_1 -178(4) . . . . ?
C1D_1 N2D_1 C5D_1 C6D_1 -87(2) . . . . ?
C2D_1 N2D_1 C5D_1 C6D_1 98(3) . . . . ?
N2D_1 C5D_1 C6D_1 C7D_1 -169.7(16) . . . . ?
C5D_1 C6D_1 C7D_1 C9D_1 -93(2) . . . . ?
C5D_1 C6D_1 C7D_1 C8D_1 52(3) . . . . ?
C8D_1 C7D_1 C9D_1 C10D_1 69(3) . . . . ?
C6D_1 C7D_1 C9D_1 C10D_1 -147.7(18) . . . . ?
C7D_1 C9D_1 C10D_1 C11D_1 113(2) . . . . ?
C9D_1 C10D_1 C11D_1 C13D_1 154(2) . . . . ?
C9D_1 C10D_1 C11D_1 C12D_1 -135(2) . . . . ?
C10D_1 C11D_1 C12D_1 C13D_1 -112.8(18) . . . . ?
C10D_1 C11D_1 C13D_1 C15D_1 -152(2) . . . . ?
C12D_1 C11D_1 C13D_1 C15D_1 101.7(17) . . . . ?
C10D_1 C11D_1 C13D_1 C14D_1 7(3) . . . . ?
C12D_1 C11D_1 C13D_1 C14D_1 -99.0(17) . . . . ?
C10D_1 C11D_1 C13D_1 C12D_1 106(2) . . . . ?
C11D_1 C12D_1 C13D_1 C15D_1 -110.3(15) . . . . ?
C11D_1 C12D_1 C13D_1 C14D_1 110.0(14) . . . . ?
C2E_1 N2E_1 C1E_1 N1E_1 -2(3) . . . . ?
C5E_1 N2E_1 C1E_1 N1E_1 -175(3) . . . . ?
C3E_1 N1E_1 C1E_1 N2E_1 -1(3) . . . . ?
C4E_1 N1E_1 C1E_1 N2E_1 176(3) . . . . ?
C1E_1 N2E_1 C2E_1 C3E_1 3(5) . . . . ?
C5E_1 N2E_1 C2E_1 C3E_1 177(4) . . . . ?
N2E_1 C2E_1 C3E_1 N1E_1 -4(5) . . . . ?
C1E_1 N1E_1 C3E_1 C2E_1 3(5) . . . . ?
C4E_1 N1E_1 C3E_1 C2E_1 -174(4) . . . . ?
C1E_1 N2E_1 C5E_1 C6E_1 -166(3) . . . . ?
C2E_1 N2E_1 C5E_1 C6E_1 21(4) . . . . ?
N2E_1 C5E_1 C6E_1 C7E_1 -180(2) . . . . ?
C5E_1 C6E_1 C7E_1 C9E_1 -64(4) . . . . ?
C5E_1 C6E_1 C7E_1 C8E_1 84(4) . . . . ?
C8E_1 C7E_1 C9E_1 C10E_1 -26(5) . . . . ?
C6E_1 C7E_1 C9E_1 C10E_1 121(3) . . . . ?
C7E_1 C9E_1 C10E_1 C11E_1 140(3) . . . . ?
C9E_1 C10E_1 C11E_1 C13E_1 -169(3) . . . . ?
C9E_1 C10E_1 C11E_1 C12E_1 126(3) . . . . ?
C10E_1 C11E_1 C12E_1 C13E_1 124(2) . . . . ?
C10E_1 C11E_1 C13E_1 C15E_1 12(4) . . . . ?
C12E_1 C11E_1 C13E_1 C15E_1 102.1(18) . . . . ?
C10E_1 C11E_1 C13E_1 C14E_1 169(3) . . . . ?
C12E_1 C11E_1 C13E_1 C14E_1 -100.6(18) . . . . ?
C10E_1 C11E_1 C13E_1 C12E_1 -90(3) . . . . ?
C11E_1 C12E_1 C13E_1 C15E_1 -108.8(16) . . . . ?
C11E_1 C12E_1 C13E_1 C14E_1 110.8(17) . . . . ?
C22_1 B1_1 C16_1 C21_1 82.1(10) . . . . ?
C28_1 B1_1 C16_1 C21_1 -39.2(11) . . . . ?
C34_1 B1_1 C16_1 C21_1 -153.4(9) . . . . ?
C22_1 B1_1 C16_1 C17_1 -98.1(11) . . . . ?
C28_1 B1_1 C16_1 C17_1 140.6(10) . . . . ?
C34_1 B1_1 C16_1 C17_1 26.5(14) . . . . ?
C21_1 C16_1 C17_1 C18_1 -1.2(15) . . . . ?
B1_1 C16_1 C17_1 C18_1 178.9(9) . . . . ?
C16_1 C17_1 C18_1 C19_1 2.7(15) . . . . ?
C17_1 C18_1 C19_1 C20_1 -3.4(12) . . . . ?
C18_1 C19_1 C20_1 C21_1 2.8(11) . . . . ?
C17_1 C16_1 C21_1 C20_1 0.5(14) . . . . ?
B1_1 C16_1 C21_1 C20_1 -179.6(8) . . . . ?
C19_1 C20_1 C21_1 C16_1 -1.4(12) . . . . ?
C28_1 B1_1 C22_1 C23_1 32.3(11) . . . . ?
C16_1 B1_1 C22_1 C23_1 -87.8(10) . . . . ?
C34_1 B1_1 C22_1 C23_1 144.2(9) . . . . ?
C28_1 B1_1 C22_1 C27_1 -148.2(9) . . . . ?
C16_1 B1_1 C22_1 C27_1 91.7(10) . . . . ?
C34_1 B1_1 C22_1 C27_1 -36.3(11) . . . . ?
C27_1 C22_1 C23_1 C24_1 0.0(14) . . . . ?
B1_1 C22_1 C23_1 C24_1 179.6(8) . . . . ?
C22_1 C23_1 C24_1 C25_1 1.6(13) . . . . ?
C23_1 C24_1 C25_1 C26_1 -0.6(13) . . . . ?
C24_1 C25_1 C26_1 C27_1 -2.1(16) . . . . ?
C25_1 C26_1 C27_1 C22_1 3.9(18) . . . . ?
C23_1 C22_1 C27_1 C26_1 -2.8(16) . . . . ?
B1_1 C22_1 C27_1 C26_1 177.6(10) . . . . ?
C22_1 B1_1 C28_1 C33_1 -149.8(8) . . . . ?
C16_1 B1_1 C28_1 C33_1 -31.0(10) . . . . ?
C34_1 B1_1 C28_1 C33_1 92.6(8) . . . . ?
C22_1 B1_1 C28_1 C29_1 41.0(10) . . . . ?
C16_1 B1_1 C28_1 C29_1 159.8(9) . . . . ?
C34_1 B1_1 C28_1 C29_1 -76.7(9) . . . . ?
C33_1 C28_1 C29_1 C30_1 0.2(15) . . . . ?
B1_1 C28_1 C29_1 C30_1 170.3(10) . . . . ?
C28_1 C29_1 C30_1 C31_1 -3.0(18) . . . . ?
C29_1 C30_1 C31_1 C32_1 4.9(17) . . . . ?
C30_1 C31_1 C32_1 C33_1 -4.0(16) . . . . ?
C29_1 C28_1 C33_1 C32_1 0.7(12) . . . . ?
B1_1 C28_1 C33_1 C32_1 -168.9(8) . . . . ?
C31_1 C32_1 C33_1 C28_1 1.2(14) . . . . ?
C22_1 B1_1 C34_1 C35_1 -31.2(11) . . . . ?
C28_1 B1_1 C34_1 C35_1 87.1(9) . . . . ?
C16_1 B1_1 C34_1 C35_1 -154.1(9) . . . . ?
C22_1 B1_1 C34_1 C39_1 156.8(9) . . . . ?
C28_1 B1_1 C34_1 C39_1 -84.9(9) . . . . ?
C16_1 B1_1 C34_1 C39_1 33.8(12) . . . . ?
C39_1 C34_1 C35_1 C36_1 -2.2(13) . . . . ?
B1_1 C34_1 C35_1 C36_1 -174.9(8) . . . . ?
C34_1 C35_1 C36_1 C37_1 2.1(12) . . . . ?
C35_1 C36_1 C37_1 C38_1 -1.0(12) . . . . ?
C36_1 C37_1 C38_1 C39_1 0.2(11) . . . . ?
C35_1 C34_1 C39_1 C38_1 1.4(13) . . . . ?
B1_1 C34_1 C39_1 C38_1 174.1(8) . . . . ?
C37_1 C38_1 C39_1 C34_1 -0.5(12) . . . . ?
C22B_1 B1B_1 C16B_1 C21B_1 92.6(13) . . . . ?
C34B_1 B1B_1 C16B_1 C21B_1 -145.1(11) . . . . ?
C28B_1 B1B_1 C16B_1 C21B_1 -33.1(15) . . . . ?
C22B_1 B1B_1 C16B_1 C17B_1 -82.3(12) . . . . ?
C34B_1 B1B_1 C16B_1 C17B_1 40.0(14) . . . . ?
C28B_1 B1B_1 C16B_1 C17B_1 152.0(11) . . . . ?
C21B_1 C16B_1 C17B_1 C18B_1 7.9(18) . . . . ?
B1B_1 C16B_1 C17B_1 C18B_1 -176.9(10) . . . . ?
C16B_1 C17B_1 C18B_1 C19B_1 -5.5(17) . . . . ?
C17B_1 C18B_1 C19B_1 C20B_1 -0.5(16) . . . . ?
C18B_1 C19B_1 C20B_1 C21B_1 3.8(15) . . . . ?
C17B_1 C16B_1 C21B_1 C20B_1 -4.4(18) . . . . ?
B1B_1 C16B_1 C21B_1 C20B_1 -179.3(10) . . . . ?
C19B_1 C20B_1 C21B_1 C16B_1 -1.3(15) . . . . ?
C16B_1 B1B_1 C22B_1 C23B_1 -86.6(13) . . . . ?
C34B_1 B1B_1 C22B_1 C23B_1 153.4(12) . . . . ?
C28B_1 B1B_1 C22B_1 C23B_1 38.6(15) . . . . ?
C16B_1 B1B_1 C22B_1 C27B_1 87.8(13) . . . . ?
C34B_1 B1B_1 C22B_1 C27B_1 -32.1(15) . . . . ?
C28B_1 B1B_1 C22B_1 C27B_1 -146.9(12) . . . . ?
C27B_1 C22B_1 C23B_1 C24B_1 4.4(18) . . . . ?
B1B_1 C22B_1 C23B_1 C24B_1 179.3(10) . . . . ?
C22B_1 C23B_1 C24B_1 C25B_1 -0.8(18) . . . . ?
C23B_1 C24B_1 C25B_1 C26B_1 -4.1(18) . . . . ?
C24B_1 C25B_1 C26B_1 C27B_1 5(2) . . . . ?
C25B_1 C26B_1 C27B_1 C22B_1 -1(2) . . . . ?
C23B_1 C22B_1 C27B_1 C26B_1 -3(2) . . . . ?
B1B_1 C22B_1 C27B_1 C26B_1 -178.3(13) . . . . ?
C16B_1 B1B_1 C28B_1 C29B_1 154.3(10) . . . . ?
C22B_1 B1B_1 C28B_1 C29B_1 33.4(13) . . . . ?
C34B_1 B1B_1 C28B_1 C29B_1 -88.4(11) . . . . ?
C16B_1 B1B_1 C28B_1 C33B_1 -31.1(12) . . . . ?
C22B_1 B1B_1 C28B_1 C33B_1 -152.0(10) . . . . ?
C34B_1 B1B_1 C28B_1 C33B_1 86.2(10) . . . . ?
C33B_1 C28B_1 C29B_1 C30B_1 -2.8(17) . . . . ?
B1B_1 C28B_1 C29B_1 C30B_1 172.3(10) . . . . ?
C28B_1 C29B_1 C30B_1 C31B_1 5.4(19) . . . . ?
C29B_1 C30B_1 C31B_1 C32B_1 -5.9(19) . . . . ?
C30B_1 C31B_1 C32B_1 C33B_1 3.9(18) . . . . ?
C31B_1 C32B_1 C33B_1 C28B_1 -1.4(16) . . . . ?
C29B_1 C28B_1 C33B_1 C32B_1 0.9(15) . . . . ?
B1B_1 C28B_1 C33B_1 C32B_1 -174.1(9) . . . . ?
C16B_1 B1B_1 C34B_1 C35B_1 -155.4(10) . . . . ?
C22B_1 B1B_1 C34B_1 C35B_1 -37.9(13) . . . . ?
C28B_1 B1B_1 C34B_1 C35B_1 84.6(11) . . . . ?
C16B_1 B1B_1 C34B_1 C39B_1 29.7(12) . . . . ?
C22B_1 B1B_1 C34B_1 C39B_1 147.3(10) . . . . ?
C28B_1 B1B_1 C34B_1 C39B_1 -90.2(10) . . . . ?
C39B_1 C34B_1 C35B_1 C36B_1 3.3(15) . . . . ?
B1B_1 C34B_1 C35B_1 C36B_1 -171.8(9) . . . . ?
C34B_1 C35B_1 C36B_1 C37B_1 -0.4(15) . . . . ?
C35B_1 C36B_1 C37B_1 C38B_1 -2.7(15) . . . . ?
C36B_1 C37B_1 C38B_1 C39B_1 2.7(15) . . . . ?
C37B_1 C38B_1 C39B_1 C34B_1 0.3(15) . . . . ?
C35B_1 C34B_1 C39B_1 C38B_1 -3.3(15) . . . . ?
B1B_1 C34B_1 C39B_1 C38B_1 171.8(9) . . . . ?
C2_2 N2_2 C1_2 N1_2 4.2(13) . . . . ?
C5_2 N2_2 C1_2 N1_2 173.8(11) . . . . ?
C3_2 N1_2 C1_2 N2_2 0.0(14) . . . . ?
C4_2 N1_2 C1_2 N2_2 -178.3(16) . . . . ?
C1_2 N2_2 C2_2 C3_2 -6.9(13) . . . . ?
C5_2 N2_2 C2_2 C3_2 -176.9(10) . . . . ?
N2_2 C2_2 C3_2 N1_2 7.0(14) . . . . ?
C1_2 N1_2 C3_2 C2_2 -4.4(14) . . . . ?
C4_2 N1_2 C3_2 C2_2 174.0(15) . . . . ?
C1_2 N2_2 C5_2 C6_2 105.9(14) . . . . ?
C2_2 N2_2 C5_2 C6_2 -86.5(13) . . . . ?
N2_2 C5_2 C6_2 C7_2 -79.7(13) . . . . ?
C5_2 C6_2 C7_2 C8_2 -61.1(13) . . . . ?
C5_2 C6_2 C7_2 C9_2 178.4(10) . . . . ?
C6_2 C7_2 C9_2 C10_2 -162.7(12) . . . . ?
C8_2 C7_2 C9_2 C10_2 76.8(14) . . . . ?
C7_2 C9_2 C10_2 C11_2 156.0(13) . . . . ?
C9_2 C10_2 C11_2 C12_2 -65.4(19) . . . . ?
C9_2 C10_2 C11_2 C13_2 -131.3(15) . . . . ?
C10_2 C11_2 C12_2 C13_2 -98.3(13) . . . . ?
C11_2 C12_2 C13_2 C15_2 106.8(14) . . . . ?
C11_2 C12_2 C13_2 C14_2 -101.4(13) . . . . ?
C10_2 C11_2 C13_2 C15_2 6.7(19) . . . . ?
C12_2 C11_2 C13_2 C15_2 -109.5(14) . . . . ?
C10_2 C11_2 C13_2 C12_2 116.3(13) . . . . ?
C10_2 C11_2 C13_2 C14_2 -137.3(13) . . . . ?
C12_2 C11_2 C13_2 C14_2 106.4(12) . . . . ?
C3B_2 N1B_2 C1B_2 N2B_2 -2.4(15) . . . . ?
C4B_2 N1B_2 C1B_2 N2B_2 -177.3(15) . . . . ?
C2B_2 N2B_2 C1B_2 N1B_2 2.7(13) . . . . ?
C5B_2 N2B_2 C1B_2 N1B_2 -179.4(13) . . . . ?
C1B_2 N2B_2 C2B_2 C3B_2 -2.0(14) . . . . ?
C5B_2 N2B_2 C2B_2 C3B_2 180.0(12) . . . . ?
N2B_2 C2B_2 C3B_2 N1B_2 0.5(16) . . . . ?
C1B_2 N1B_2 C3B_2 C2B_2 1.1(16) . . . . ?
C4B_2 N1B_2 C3B_2 C2B_2 176.4(14) . . . . ?
C1B_2 N2B_2 C5B_2 C6B_2 16(2) . . . . ?
C2B_2 N2B_2 C5B_2 C6B_2 -166.2(12) . . . . ?
N2B_2 C5B_2 C6B_2 C7B_2 -172.2(11) . . . . ?
C5B_2 C6B_2 C7B_2 C9B_2 -159.7(12) . . . . ?
C5B_2 C6B_2 C7B_2 C8B_2 68.7(17) . . . . ?
C8B_2 C7B_2 C9B_2 C10B_2 -159.8(17) . . . . ?
C6B_2 C7B_2 C9B_2 C10B_2 69(2) . . . . ?
C7B_2 C9B_2 C10B_2 C11B_2 -164.8(15) . . . . ?
C9B_2 C10B_2 C11B_2 C12B_2 -149.3(15) . . . . ?
C9B_2 C10B_2 C11B_2 C13B_2 139.5(17) . . . . ?
C10B_2 C11B_2 C12B_2 C13B_2 -104.9(17) . . . . ?
C11B_2 C12B_2 C13B_2 C15B_2 -108.5(14) . . . . ?
C11B_2 C12B_2 C13B_2 C14B_2 107.9(13) . . . . ?
C10B_2 C11B_2 C13B_2 C15B_2 -144.6(19) . . . . ?
C12B_2 C11B_2 C13B_2 C15B_2 100.0(16) . . . . ?
C10B_2 C11B_2 C13B_2 C14B_2 18(2) . . . . ?
C12B_2 C11B_2 C13B_2 C14B_2 -97.6(14) . . . . ?
C10B_2 C11B_2 C13B_2 C12B_2 115.4(17) . . . . ?
C3C_2 N1C_2 C1C_2 N2C_2 3.8(18) . . . . ?
C4C_2 N1C_2 C1C_2 N2C_2 -171.2(19) . . . . ?
C2C_2 N2C_2 C1C_2 N1C_2 0.0(19) . . . . ?
C5C_2 N2C_2 C1C_2 N1C_2 -173.5(16) . . . . ?
C1C_2 N2C_2 C2C_2 C3C_2 -4(2) . . . . ?
C5C_2 N2C_2 C2C_2 C3C_2 169.4(17) . . . . ?
N2C_2 C2C_2 C3C_2 N1C_2 6(2) . . . . ?
C1C_2 N1C_2 C3C_2 C2C_2 -7(2) . . . . ?
C4C_2 N1C_2 C3C_2 C2C_2 168.7(19) . . . . ?
C1C_2 N2C_2 C5C_2 C6C_2 93(2) . . . . ?
C2C_2 N2C_2 C5C_2 C6C_2 -79(2) . . . . ?
N2C_2 C5C_2 C6C_2 C7C_2 -177.7(16) . . . . ?
C5C_2 C6C_2 C7C_2 C9C_2 -174.7(19) . . . . ?
C5C_2 C6C_2 C7C_2 C8C_2 47(3) . . . . ?
C6C_2 C7C_2 C9C_2 C10C_2 8(3) . . . . ?
C8C_2 C7C_2 C9C_2 C10C_2 146.5(19) . . . . ?
C7C_2 C9C_2 C10C_2 C11C_2 -88(2) . . . . ?
C9C_2 C10C_2 C11C_2 C13C_2 -82(2) . . . . ?
C9C_2 C10C_2 C11C_2 C12C_2 -151.8(16) . . . . ?
C10C_2 C11C_2 C12C_2 C13C_2 129.0(16) . . . . ?
C10C_2 C11C_2 C13C_2 C14C_2 8(3) . . . . ?
C12C_2 C11C_2 C13C_2 C14C_2 101.7(16) . . . . ?
C10C_2 C11C_2 C13C_2 C15C_2 164.4(18) . . . . ?
C12C_2 C11C_2 C13C_2 C15C_2 -102.1(16) . . . . ?
C10C_2 C11C_2 C13C_2 C12C_2 -94(2) . . . . ?
C11C_2 C12C_2 C13C_2 C14C_2 -111.6(14) . . . . ?
C11C_2 C12C_2 C13C_2 C15C_2 110.5(14) . . . . ?
C2D_2 N2D_2 C1D_2 N1D_2 -8(2) . . . . ?
C5D_2 N2D_2 C1D_2 N1D_2 -173.7(18) . . . . ?
C3D_2 N1D_2 C1D_2 N2D_2 4(2) . . . . ?
C4D_2 N1D_2 C1D_2 N2D_2 169(2) . . . . ?
C1D_2 N2D_2 C2D_2 C3D_2 9(2) . . . . ?
C5D_2 N2D_2 C2D_2 C3D_2 174.6(18) . . . . ?
N2D_2 C2D_2 C3D_2 N1D_2 -6(2) . . . . ?
C1D_2 N1D_2 C3D_2 C2D_2 1(2) . . . . ?
C4D_2 N1D_2 C3D_2 C2D_2 -162(2) . . . . ?
C1D_2 N2D_2 C5D_2 C6D_2 65(3) . . . . ?
C2D_2 N2D_2 C5D_2 C6D_2 -99(2) . . . . ?
N2D_2 C5D_2 C6D_2 C7D_2 -176.1(16) . . . . ?
C5D_2 C6D_2 C7D_2 C8D_2 81(2) . . . . ?
C5D_2 C6D_2 C7D_2 C9D_2 -160.4(18) . . . . ?
C8D_2 C7D_2 C9D_2 C10D_2 -157.0(19) . . . . ?
C6D_2 C7D_2 C9D_2 C10D_2 84(2) . . . . ?
C7D_2 C9D_2 C10D_2 C11D_2 -175.1(19) . . . . ?
C9D_2 C10D_2 C11D_2 C13D_2 80(3) . . . . ?
C9D_2 C10D_2 C11D_2 C12D_2 13(3) . . . . ?
C10D_2 C11D_2 C12D_2 C13D_2 122.7(19) . . . . ?
C10D_2 C11D_2 C13D_2 C15D_2 166.5(19) . . . . ?
C12D_2 C11D_2 C13D_2 C15D_2 -100.4(16) . . . . ?
C10D_2 C11D_2 C13D_2 C14D_2 7(3) . . . . ?
C12D_2 C11D_2 C13D_2 C14D_2 100.6(16) . . . . ?
C10D_2 C11D_2 C13D_2 C12D_2 -93.1(18) . . . . ?
C11D_2 C12D_2 C13D_2 C15D_2 110.0(15) . . . . ?
C11D_2 C12D_2 C13D_2 C14D_2 -107.7(14) . . . . ?
C3E_2 N1E_2 C1E_2 N2E_2 5(2) . . . . ?
C4E_2 N1E_2 C1E_2 N2E_2 -175(2) . . . . ?
C2E_2 N2E_2 C1E_2 N1E_2 -2.3(19) . . . . ?
C5E_2 N2E_2 C1E_2 N1E_2 171.5(17) . . . . ?
C1E_2 N2E_2 C2E_2 C3E_2 -1(2) . . . . ?
C5E_2 N2E_2 C2E_2 C3E_2 -174.3(18) . . . . ?
N2E_2 C2E_2 C3E_2 N1E_2 4(2) . . . . ?
C1E_2 N1E_2 C3E_2 C2E_2 -6(2) . . . . ?
C4E_2 N1E_2 C3E_2 C2E_2 174(2) . . . . ?
C1E_2 N2E_2 C5E_2 C6E_2 133(2) . . . . ?
C2E_2 N2E_2 C5E_2 C6E_2 -55(3) . . . . ?
N2E_2 C5E_2 C6E_2 C7E_2 -158.6(19) . . . . ?
C5E_2 C6E_2 C7E_2 C8E_2 27(3) . . . . ?
C5E_2 C6E_2 C7E_2 C9E_2 145(2) . . . . ?
C6E_2 C7E_2 C9E_2 C10E_2 35(2) . . . . ?
C8E_2 C7E_2 C9E_2 C10E_2 155.1(19) . . . . ?
C7E_2 C9E_2 C10E_2 C11E_2 125(2) . . . . ?
C9E_2 C10E_2 C11E_2 C13E_2 76(3) . . . . ?
C9E_2 C10E_2 C11E_2 C12E_2 23(2) . . . . ?
C10E_2 C11E_2 C12E_2 C13E_2 130.4(18) . . . . ?
C10E_2 C11E_2 C13E_2 C14E_2 34(3) . . . . ?
C12E_2 C11E_2 C13E_2 C14E_2 104.0(17) . . . . ?
C10E_2 C11E_2 C13E_2 C15E_2 -171(2) . . . . ?
C12E_2 C11E_2 C13E_2 C15E_2 -101.2(17) . . . . ?
C10E_2 C11E_2 C13E_2 C12E_2 -69.9(19) . . . . ?
C11E_2 C12E_2 C13E_2 C14E_2 -111.2(16) . . . . ?
C11E_2 C12E_2 C13E_2 C15E_2 110.5(15) . . . . ?
C22_2 B1_2 C16_2 C21_2 82.8(5) . . . . ?
C34_2 B1_2 C16_2 C21_2 -38.6(6) . . . . ?
C28_2 B1_2 C16_2 C21_2 -155.1(4) . . . . ?
C22_2 B1_2 C16_2 C17_2 -92.2(5) . . . . ?
C34_2 B1_2 C16_2 C17_2 146.3(4) . . . . ?
C28_2 B1_2 C16_2 C17_2 29.9(6) . . . . ?
C21_2 C16_2 C17_2 C18_2 1.0(7) . . . . ?
B1_2 C16_2 C17_2 C18_2 176.2(4) . . . . ?
C16_2 C17_2 C18_2 C19_2 -0.6(7) . . . . ?
C17_2 C18_2 C19_2 C20_2 -1.0(9) . . . . ?
C18_2 C19_2 C20_2 C21_2 2.2(9) . . . . ?
C19_2 C20_2 C21_2 C16_2 -1.8(8) . . . . ?
C17_2 C16_2 C21_2 C20_2 0.3(7) . . . . ?
B1_2 C16_2 C21_2 C20_2 -175.2(4) . . . . ?
C34_2 B1_2 C22_2 C23_2 -152.0(5) . . . . ?
C28_2 B1_2 C22_2 C23_2 -35.1(6) . . . . ?
C16_2 B1_2 C22_2 C23_2 88.1(5) . . . . ?
C34_2 B1_2 C22_2 C27_2 33.1(6) . . . . ?
C28_2 B1_2 C22_2 C27_2 150.0(5) . . . . ?
C16_2 B1_2 C22_2 C27_2 -86.8(6) . . . . ?
C27_2 C22_2 C23_2 C24_2 -0.9(9) . . . . ?
B1_2 C22_2 C23_2 C24_2 -176.2(5) . . . . ?
C22_2 C23_2 C24_2 C25_2 -0.7(10) . . . . ?
C23_2 C24_2 C25_2 C26_2 1.8(10) . . . . ?
C24_2 C25_2 C26_2 C27_2 -1.4(11) . . . . ?
C23_2 C22_2 C27_2 C26_2 1.4(9) . . . . ?
B1_2 C22_2 C27_2 C26_2 176.7(6) . . . . ?
C25_2 C26_2 C27_2 C22_2 -0.3(11) . . . . ?
C22_2 B1_2 C28_2 C29_2 151.1(3) . . . . ?
C34_2 B1_2 C28_2 C29_2 -86.4(3) . . . . ?
C16_2 B1_2 C28_2 C29_2 34.2(4) . . . . ?
C22_2 B1_2 C28_2 C33_2 -35.3(4) . . . . ?
C34_2 B1_2 C28_2 C33_2 87.1(3) . . . . ?
C16_2 B1_2 C28_2 C33_2 -152.2(3) . . . . ?
C33_2 C28_2 C29_2 C30_2 0.9(4) . . . . ?
B1_2 C28_2 C29_2 C30_2 174.8(3) . . . . ?
C28_2 C29_2 C30_2 C31_2 -0.5(5) . . . . ?
C29_2 C30_2 C31_2 C32_2 -0.7(6) . . . . ?
C30_2 C31_2 C32_2 C33_2 1.4(7) . . . . ?
C31_2 C32_2 C33_2 C28_2 -1.0(6) . . . . ?
C29_2 C28_2 C33_2 C32_2 -0.2(5) . . . . ?
B1_2 C28_2 C33_2 C32_2 -174.1(3) . . . . ?
C22_2 B1_2 C34_2 C39_2 -150.8(3) . . . . ?
C28_2 B1_2 C34_2 C39_2 87.2(3) . . . . ?
C16_2 B1_2 C34_2 C39_2 -35.5(4) . . . . ?
C22_2 B1_2 C34_2 C35_2 33.1(4) . . . . ?
C28_2 B1_2 C34_2 C35_2 -88.8(3) . . . . ?
C16_2 B1_2 C34_2 C35_2 148.5(3) . . . . ?
C39_2 C34_2 C35_2 C36_2 0.3(4) . . . . ?
B1_2 C34_2 C35_2 C36_2 176.5(3) . . . . ?
C34_2 C35_2 C36_2 C37_2 -0.1(5) . . . . ?
C35_2 C36_2 C37_2 C38_2 -0.7(5) . . . . ?
C36_2 C37_2 C38_2 C39_2 1.3(5) . . . . ?
C37_2 C38_2 C39_2 C34_2 -1.1(4) . . . . ?
C35_2 C34_2 C39_2 C38_2 0.3(4) . . . . ?
B1_2 C34_2 C39_2 C38_2 -176.0(2) . . . . ?
C34B_2 B1B_2 C16B_2 C21B_2 -40(2) . . . . ?
C28B_2 B1B_2 C16B_2 C21B_2 -156.6(17) . . . . ?
C22B_2 B1B_2 C16B_2 C21B_2 81.4(19) . . . . ?
C34B_2 B1B_2 C16B_2 C17B_2 152.2(15) . . . . ?
C28B_2 B1B_2 C16B_2 C17B_2 36.0(19) . . . . ?
C22B_2 B1B_2 C16B_2 C17B_2 -86.0(17) . . . . ?
C21B_2 C16B_2 C17B_2 C18B_2 6(2) . . . . ?
B1B_2 C16B_2 C17B_2 C18B_2 175.1(13) . . . . ?
C16B_2 C17B_2 C18B_2 C19B_2 -6(3) . . . . ?
C17B_2 C18B_2 C19B_2 C20B_2 4(3) . . . . ?
C18B_2 C19B_2 C20B_2 C21B_2 -4(3) . . . . ?
C17B_2 C16B_2 C21B_2 C20B_2 -6(3) . . . . ?
B1B_2 C16B_2 C21B_2 C20B_2 -174.8(18) . . . . ?
C19B_2 C20B_2 C21B_2 C16B_2 6(3) . . . . ?
C34B_2 B1B_2 C22B_2 C23B_2 -151.6(12) . . . . ?
C28B_2 B1B_2 C22B_2 C23B_2 -32.3(14) . . . . ?
C16B_2 B1B_2 C22B_2 C23B_2 88.4(13) . . . . ?
C34B_2 B1B_2 C22B_2 C27B_2 38.6(15) . . . . ?
C28B_2 B1B_2 C22B_2 C27B_2 157.9(12) . . . . ?
C16B_2 B1B_2 C22B_2 C27B_2 -81.3(14) . . . . ?
C27B_2 C22B_2 C23B_2 C24B_2 -3(2) . . . . ?
B1B_2 C22B_2 C23B_2 C24B_2 -173.7(13) . . . . ?
C22B_2 C23B_2 C24B_2 C25B_2 5(2) . . . . ?
C23B_2 C24B_2 C25B_2 C26B_2 -4(2) . . . . ?
C24B_2 C25B_2 C26B_2 C27B_2 3(3) . . . . ?
C25B_2 C26B_2 C27B_2 C22B_2 -1(3) . . . . ?
C23B_2 C22B_2 C27B_2 C26B_2 2(2) . . . . ?
B1B_2 C22B_2 C27B_2 C26B_2 171.7(14) . . . . ?
C34B_2 B1B_2 C28B_2 C33B_2 88.0(9) . . . . ?
C22B_2 B1B_2 C28B_2 C33B_2 -34.7(10) . . . . ?
C16B_2 B1B_2 C28B_2 C33B_2 -153.9(9) . . . . ?
C34B_2 B1B_2 C28B_2 C29B_2 -84.6(9) . . . . ?
C22B_2 B1B_2 C28B_2 C29B_2 152.7(8) . . . . ?
C16B_2 B1B_2 C28B_2 C29B_2 33.4(11) . . . . ?
C33B_2 C28B_2 C29B_2 C30B_2 0.2(13) . . . . ?
B1B_2 C28B_2 C29B_2 C30B_2 173.4(9) . . . . ?
C28B_2 C29B_2 C30B_2 C31B_2 0.9(17) . . . . ?
C29B_2 C30B_2 C31B_2 C32B_2 -3.4(17) . . . . ?
C30B_2 C31B_2 C32B_2 C33B_2 4.4(15) . . . . ?
C29B_2 C28B_2 C33B_2 C32B_2 1.2(12) . . . . ?
B1B_2 C28B_2 C33B_2 C32B_2 -172.3(8) . . . . ?
C31B_2 C32B_2 C33B_2 C28B_2 -3.5(14) . . . . ?
C28B_2 B1B_2 C34B_2 C39B_2 81.2(12) . . . . ?
C22B_2 B1B_2 C34B_2 C39B_2 -156.2(11) . . . . ?
C16B_2 B1B_2 C34B_2 C39B_2 -37.3(14) . . . . ?
C28B_2 B1B_2 C34B_2 C35B_2 -91.3(10) . . . . ?
C22B_2 B1B_2 C34B_2 C35B_2 31.2(12) . . . . ?
C16B_2 B1B_2 C34B_2 C35B_2 150.1(11) . . . . ?
C39B_2 C34B_2 C35B_2 C36B_2 2.7(15) . . . . ?
B1B_2 C34B_2 C35B_2 C36B_2 176.0(9) . . . . ?
C34B_2 C35B_2 C36B_2 C37B_2 -4.4(16) . . . . ?
C35B_2 C36B_2 C37B_2 C38B_2 2.3(17) . . . . ?
C36B_2 C37B_2 C38B_2 C39B_2 1.2(19) . . . . ?
C37B_2 C38B_2 C39B_2 C34B_2 -3(2) . . . . ?
C35B_2 C34B_2 C39B_2 C38B_2 0.9(17) . . . . ?
B1B_2 C34B_2 C39B_2 C38B_2 -172.3(11) . . . . ?
 
_refine_diff_density_max    0.253
_refine_diff_density_min   -0.200
_refine_diff_density_rms    0.041

_shelx_res_file
;
TITL MM_IL1_BPh4_cyclopropyl_0m_a.res in P2(1)/n
    MM_IL1_BPh4_cyclopropyl_0m.res
    created by SHELXL-2019/3 at 18:46:22 on 17-Jun-2024
REM Old TITL MM_IL1_BPh4_cyclopropyl_0m in P2(1)/n
REM SHELXT solution in P2(1)/n: R1 0.425, Rweak 0.133, Alpha 0.104
REM <I/s>   0.435 for   93 systematic absences,  Orientation as input
REM Formula found by SHELXT:  C63 N19
CELL  1.54178  11.2099  37.1206  16.4619   90.000  102.007   90.000
ZERR    8.000   0.0005   0.0020   0.0009    0.000    0.004    0.000
LATT  1
SYMM 1/2-X, 1/2+Y, 1/2-Z
SFAC C H B N
UNIT 312 376 8 16
SIZE 0.32 0.19 0.09
TEMP -123.150
L.S. 30
BOND $H
ACTA
CONF
LIST 4
FMAP 2
PLAN 120
SIMU 0.02
REM DAMP 200
EADP_1 C4 C4B C4C C4D C4E
FLAT_* N1 > C5
FLAT_* N1B > C5B
FLAT_* N1C > C5C
FLAT_* N1D > C5D
FLAT_* N1E > C5E
SADI_* C13 C14 C13 C15 C13B C14B C13B C15B C13C C14C C13C C15C =
 C13D C14D C13D C15D C13E C14E C13E C15E
SADI_* C11 C12 C12 C13 C11 C13 C11B C12B C12B C13B C11B C13B =
 C11C C12C C12C C13C C11C C13C C11D C12D C12D C13D C11D C13D =
 C11E C12E C12E C13E C11E C13E
SADI_* C12 C14 C12 C15 C12B C14B C12B C15B C12C C14C C12C C15C =
 C12D C14D C12D C15D C12E C14E C12E C15E
SADI_* C11 C14 C11 C15 C11B C14B C11B C15B C11C C14C C11C C15C =
 C11D C14D C11D C15D C11E C14E C11E C15E
SADI_* C5 C6 C6 C7 C7 C8 C7 C9 C9 C10 C10 C11 =
 C5B C6B C6B C7B C7B C8B C7B C9B C9B C10B C10B C11B =
 C5C C6C C6C C7C C7C C8C C7C C9C C9C C10C C10C C11C =
 C5D C6D C6D C7D C7D C8D C7D C9D C9D C10D C10D C11D =
 C5E C6E C6E C7E C7E C8E C7E C9E C9E C10E C10E C11E
SADI_* C6 C8 C9 C8 C6B C8B C9B C8B C6C C8C C9C C8C C6D C8D C9D C8D =
 C6E C8E C9E C8E
SADI_* C5 C7 C6 C9 C7 C10 C9 C11 C5B C7B C6B C9B C7B C10B C9B C11B =
 C5C C7C C6C C9C C7C C10C C9C C11C C5D C7D C6D C9D C7D C10D C9D C11D =
 C5E C7E C6E C9E C7E C10E C9E C11E
SUMP 1.0 0 1.0 2 1.0 4 1.0 5 1.0 6 1.0 13
SUMP 1.0 0 1.0 3 1.0 7 1.0 8 1.0 9 1.0 10
SADI_* B1 C16 B1 C22 B1 C28 B1 C34 B1B C16 B1B C22 B1B C28B B1B C34B

WGHT    0.164300    0.257300
EXTI    0.001116
FVAR       0.30005   0.44522   0.29653   0.21596   0.11300   0.14000   0.22990
FVAR       0.18160   0.16106   0.13086   0.71870   0.52619   0.08580
RESI 1
PART 1 21
N1    4    1.032970    0.588888    0.420890    21.00000    0.04723    0.09091 =
         0.06686   -0.00171    0.01115   -0.00291
N2    4    0.991855    0.587464    0.288127    21.00000    0.06163    0.09726 =
         0.06550    0.00514    0.00850   -0.00060
C1    1    0.946806    0.593894    0.354155    21.00000    0.05267    0.10137 =
         0.06838    0.00174    0.00850    0.00633
AFIX  43
H1    2    0.865301    0.601002    0.353848    21.00000   -1.20000
AFIX   0
C2    1    1.110788    0.575342    0.314974    21.00000    0.05642    0.10442 =
         0.07720    0.01285    0.02634   -0.00321
AFIX  43
H2    2    1.162760    0.566300    0.280908    21.00000   -1.20000
AFIX   0
C3    1    1.138002    0.578683    0.395899    21.00000    0.04824    0.09983 =
         0.07890   -0.00197    0.00908   -0.00681
AFIX  43
H3    2    1.215695    0.574797    0.430897    21.00000   -1.20000
AFIX   0
C4    1    1.022458    0.597367    0.505926    21.00000    0.07165    0.10102 =
         0.07130   -0.00960    0.01428    0.00531
AFIX 137
H4A   2    1.052289    0.576971    0.542308    21.00000   -1.50000
H4B   2    0.936821    0.602003    0.507254    21.00000   -1.50000
H4C   2    1.071224    0.618805    0.525166    21.00000   -1.50000
AFIX   0
C5    1    0.929525    0.591491    0.200204    21.00000    0.09284    0.10670 =
         0.07558    0.00861   -0.00062   -0.00179
AFIX  23
H5A   2    0.850849    0.604014    0.197611    21.00000   -1.20000
H5B   2    0.980190    0.606757    0.171424    21.00000   -1.20000
AFIX   0
C6    1    0.906574    0.557053    0.156578    21.00000    0.10221    0.14214 =
         0.08542   -0.01885    0.00595   -0.00901
AFIX  23
H6A   2    0.855000    0.542234    0.185604    21.00000   -1.20000
H6B   2    0.985555    0.544408    0.161746    21.00000   -1.20000
AFIX   0
C7    1    0.845923    0.558359    0.065382    21.00000    0.14658    0.16769 =
         0.10563   -0.02175   -0.02672    0.00276
AFIX  13
H7    2    0.893653    0.574769    0.035947    21.00000   -1.20000
AFIX   0
C8    1    0.854559    0.518794    0.032578    21.00000    0.22879    0.21781 =
         0.13256   -0.07230   -0.02407    0.01181
AFIX  33
H8A   2    0.940112    0.511167    0.043639    21.00000   -1.50000
H8B   2    0.807800    0.502536    0.061026    21.00000   -1.50000
H8C   2    0.821141    0.518056   -0.027344    21.00000   -1.50000
AFIX   0
C9    1    0.719601    0.570506    0.049825    21.00000    0.13840    0.18147 =
         0.10528   -0.02662   -0.02096   -0.00091
AFIX  23
H9A   2    0.716432    0.594938    0.073395    21.00000   -1.20000
H9B   2    0.671998    0.554188    0.078542    21.00000   -1.20000
AFIX   0
C10   1    0.660864    0.571423   -0.043096    21.00000    0.14125    0.19715 =
         0.10015   -0.01570   -0.00905   -0.01350
AFIX  23
H10A  2    0.715416    0.584387   -0.073340    21.00000   -1.20000
H10B  2    0.651032    0.546475   -0.064718    21.00000   -1.20000
AFIX   0
C11   1    0.541945    0.589176   -0.058495    21.00000    0.12322    0.19742 =
         0.11205   -0.00944    0.01298   -0.02874
AFIX  13
H11   2    0.548568    0.615602   -0.046603    21.00000   -1.20000
AFIX   0
C12   1    0.429271    0.573038   -0.038199    21.00000    0.13588    0.20856 =
         0.11208   -0.01487    0.01922   -0.01688
AFIX  23
H12A  2    0.375780    0.588909   -0.013121    21.00000   -1.20000
H12B  2    0.433274    0.547715   -0.018947    21.00000   -1.20000
AFIX   0
C13   1    0.438046    0.580300   -0.129829    21.00000    0.12703    0.22066 =
         0.12184   -0.01893    0.00445   -0.00778
C14   1    0.441145    0.546172   -0.177960    21.00000    0.17629    0.24984 =
         0.13203   -0.05701   -0.00586    0.01620
AFIX  33
H14A  2    0.496551    0.528943   -0.144174    21.00000   -1.50000
H14B  2    0.358991    0.535839   -0.192191    21.00000   -1.50000
H14C  2    0.469920    0.551416   -0.228991    21.00000   -1.50000
AFIX   0
C15   1    0.361297    0.610976   -0.166359    21.00000    0.18661    0.28748 =
         0.15061    0.01781    0.00242    0.01659
AFIX  33
H15A  2    0.370706    0.630823   -0.126274    21.00000   -1.50000
H15B  2    0.386606    0.619013   -0.216916    21.00000   -1.50000
H15C  2    0.275676    0.603436   -0.180116    21.00000   -1.50000
AFIX   0
PART 2 41
SAME_1 N1 > C15
N1B   4    1.036087    0.582649    0.417991    41.00000    0.05372    0.08788 =
         0.06814    0.00653    0.01040    0.00422
N2B   4    0.987805    0.570444    0.288489    41.00000    0.06270    0.09986 =
         0.06849    0.00756    0.01063   -0.00605
C1B   1    0.945161    0.581182    0.352970    41.00000    0.05067    0.09404 =
         0.08133    0.00816    0.01369    0.00119
AFIX  43
H1B   2    0.862508    0.586931    0.352733    41.00000   -1.20000
AFIX   0
C2B   1    1.111296    0.565092    0.312596    41.00000    0.05233    0.09692 =
         0.07861    0.00507    0.01646   -0.00290
AFIX  43
H2B   2    1.166060    0.558973    0.277817    41.00000   -1.20000
AFIX   0
C3B   1    1.138618    0.570111    0.393216    41.00000    0.04338    0.08937 =
         0.07362    0.00961    0.01044    0.00721
AFIX  43
H3B   2    1.215845    0.565835    0.428477    41.00000   -1.20000
AFIX   0
C4B   1    1.028366    0.588846    0.504618    41.00000    0.07165    0.10102 =
         0.07130   -0.00960    0.01428    0.00531
AFIX  33
H4D   2    1.110517    0.588548    0.539698    41.00000   -1.50000
H4E   2    0.990356    0.612306    0.509450    41.00000   -1.50000
H4F   2    0.979060    0.569829    0.522666    41.00000   -1.50000
AFIX   0
C5B   1    0.904677    0.564156    0.206378    41.00000    0.08993    0.11762 =
         0.08001    0.00337    0.00755   -0.00269
AFIX  23
H5C   2    0.819809    0.568862    0.211925    41.00000   -1.20000
H5D   2    0.909980    0.538483    0.191230    41.00000   -1.20000
AFIX   0
C6B   1    0.931616    0.586936    0.137254    41.00000    0.09006    0.13185 =
         0.07845    0.01875    0.01878   -0.00841
AFIX  23
H6C   2    1.018199    0.583587    0.134227    41.00000   -1.20000
H6D   2    0.920259    0.612578    0.150343    41.00000   -1.20000
AFIX   0
C7B   1    0.851948    0.578376    0.052619    41.00000    0.11993    0.15971 =
         0.08591    0.00848    0.00514    0.00292
AFIX  13
H7B   2    0.875649    0.595817    0.012454    41.00000   -1.20000
AFIX   0
C8B   1    0.884537    0.541119    0.025750    41.00000    0.15622    0.19989 =
         0.08441   -0.02118    0.02724    0.01196
AFIX  33
H8D   2    0.972936    0.539529    0.030253    41.00000   -1.50000
H8E   2    0.858745    0.522911    0.061632    41.00000   -1.50000
H8F   2    0.842945    0.536889   -0.031965    41.00000   -1.50000
AFIX   0
C9B   1    0.721307    0.583448    0.048081    41.00000    0.13209    0.18001 =
         0.10654   -0.01209   -0.01412    0.00048
AFIX  23
H9C   2    0.709185    0.608544    0.065043    41.00000   -1.20000
H9D   2    0.697377    0.567491    0.090167    41.00000   -1.20000
AFIX   0
C10B  1    0.634698    0.576909   -0.032055    41.00000    0.15381    0.19929 =
         0.11360   -0.00691   -0.01425   -0.01079
AFIX  23
H10C  2    0.622804    0.599812   -0.063519    41.00000   -1.20000
H10D  2    0.672383    0.559543   -0.064838    41.00000   -1.20000
AFIX   0
C11B  1    0.514080    0.562972   -0.025092    41.00000    0.15722    0.21153 =
         0.12964   -0.01879   -0.00017   -0.01045
AFIX  13
H11B  2    0.484790    0.573154    0.023506    41.00000   -1.20000
AFIX   0
C12B  1    0.452355    0.526991   -0.055585    41.00000    0.16888    0.21718 =
         0.14345   -0.01870    0.00757   -0.01374
AFIX  23
H12C  2    0.500633    0.509212   -0.079977    41.00000   -1.20000
H12D  2    0.395746    0.516406   -0.023290    41.00000   -1.20000
AFIX   0
C13B  1    0.412048    0.560835   -0.104814    41.00000    0.15599    0.21390 =
         0.11457   -0.01918    0.00956   -0.01353
C14B  1    0.450612    0.562767   -0.185545    41.00000    0.15528    0.23168 =
         0.08917    0.02471   -0.01757   -0.03473
AFIX  33
H14D  2    0.532060    0.552200   -0.179775    41.00000   -1.50000
H14E  2    0.392618    0.549376   -0.227528    41.00000   -1.50000
H14F  2    0.452653    0.588000   -0.202706    41.00000   -1.50000
AFIX   0
C15B  1    0.291755    0.574790   -0.093469    41.00000    0.19556    0.24412 =
         0.15452   -0.01273    0.03223   -0.01853
AFIX  33
H15D  2    0.284151    0.570946   -0.035868    41.00000   -1.50000
H15E  2    0.286071    0.600607   -0.106133    41.00000   -1.50000
H15F  2    0.226036    0.561983   -0.130955    41.00000   -1.50000
AFIX   0
PART 3 51
SAME_1 N1 > C15
N1C   4    1.025743    0.588464    0.397516    51.00000    0.05446    0.09629 =
         0.06995    0.00540    0.01503   -0.00017
N2C   4    0.996221    0.595331    0.269282    51.00000    0.06714    0.10392 =
         0.07003    0.00101    0.01082    0.00045
C1C   1    0.948709    0.600856    0.333667    51.00000    0.05747    0.10017 =
         0.06982    0.00683    0.00978    0.00242
AFIX  43
H1C   2    0.872283    0.611850    0.334000    51.00000   -1.20000
AFIX   0
C2C   1    1.108397    0.580181    0.292585    51.00000    0.05918    0.10260 =
         0.06854    0.00488    0.01497   -0.00922
AFIX  43
H2C   2    1.164062    0.575029    0.257801    51.00000   -1.20000
AFIX   0
C3C   1    1.124406    0.574178    0.371195    51.00000    0.05327    0.09942 =
         0.07086    0.00342    0.01125   -0.00068
AFIX  43
H3C   2    1.191817    0.562125    0.404738    51.00000   -1.20000
AFIX   0
C4C   1    1.014503    0.591373    0.482790    51.00000    0.07165    0.10102 =
         0.07130   -0.00960    0.01428    0.00531
AFIX  33
H4G   2    1.084759    0.579812    0.518717    51.00000   -1.50000
H4H   2    1.011757    0.616852    0.497879    51.00000   -1.50000
H4I   2    0.939342    0.579434    0.489834    51.00000   -1.50000
AFIX   0
C5C   1    0.936782    0.606012    0.181711    51.00000    0.09336    0.13025 =
         0.08593    0.00123    0.00981   -0.00092
AFIX  23
H5E   2    0.994965    0.604148    0.144158    51.00000   -1.20000
H5F   2    0.904763    0.630921    0.179800    51.00000   -1.20000
AFIX   0
C6C   1    0.834208    0.578923    0.158565    51.00000    0.10988    0.15143 =
         0.09156   -0.00371    0.00017    0.00115
AFIX  23
H6E   2    0.868602    0.554270    0.164623    51.00000   -1.20000
H6F   2    0.777927    0.581381    0.197291    51.00000   -1.20000
AFIX   0
C7C   1    0.764398    0.584020    0.071536    51.00000    0.13275    0.17778 =
         0.10350   -0.00641   -0.00101    0.00264
AFIX  13
H7C   2    0.774661    0.610184    0.060232    51.00000   -1.20000
AFIX   0
C8C   1    0.817934    0.565379    0.008131    51.00000    0.15965    0.19648 =
         0.10498    0.00359   -0.00721    0.00861
AFIX  33
H8G   2    0.906021    0.569797    0.019058    51.00000   -1.50000
H8H   2    0.802795    0.539435    0.010440    51.00000   -1.50000
H8I   2    0.780447    0.574557   -0.047101    51.00000   -1.50000
AFIX   0
C9C   1    0.631166    0.579486    0.062061    51.00000    0.14681    0.19776 =
         0.11581   -0.01665    0.00203   -0.00759
AFIX  23
H9E   2    0.589859    0.598901    0.025503    51.00000   -1.20000
H9F   2    0.610303    0.582683    0.117171    51.00000   -1.20000
AFIX   0
C10C  1    0.580963    0.543978    0.027093    51.00000    0.15781    0.20607 =
         0.12279   -0.00856    0.00682   -0.01186
AFIX  23
H10E  2    0.591535    0.525813    0.072056    51.00000   -1.20000
H10F  2    0.626540    0.535671   -0.014868    51.00000   -1.20000
AFIX   0
C11C  1    0.447928    0.547410   -0.012365    51.00000    0.15792    0.21599 =
         0.12102   -0.02344    0.02140   -0.01359
AFIX  13
H11C  2    0.395961    0.558842    0.023022    51.00000   -1.20000
AFIX   0
C12C  1    0.381426    0.523327   -0.080959    51.00000    0.15723    0.21507 =
         0.12827   -0.01034    0.00495   -0.02003
AFIX  23
H12E  2    0.292907    0.519673   -0.084975    51.00000   -1.20000
H12F  2    0.425451    0.501972   -0.095653    51.00000   -1.20000
AFIX   0
C13C  1    0.423162    0.560178   -0.104334    51.00000    0.15205    0.21419 =
         0.11777   -0.01823    0.01087   -0.01388
C14C  1    0.529785    0.558669   -0.145157    51.00000    0.16552    0.24161 =
         0.13351   -0.02561    0.00952   -0.00648
AFIX  33
H14G  2    0.585629    0.539618   -0.119496    51.00000   -1.50000
H14H  2    0.501546    0.553514   -0.204430    51.00000   -1.50000
H14I  2    0.572348    0.581881   -0.138409    51.00000   -1.50000
AFIX   0
C15C  1    0.320574    0.586129   -0.128170    51.00000    0.15452    0.23939 =
         0.14495    0.00889    0.02157   -0.02263
AFIX  33
H15G  2    0.260960    0.582234   -0.093138    51.00000   -1.50000
H15H  2    0.352019    0.610801   -0.120520    51.00000   -1.50000
H15I  2    0.281217    0.582433   -0.186540    51.00000   -1.50000
AFIX   0
PART 4 61
SAME_1 N1 > C15
N1D   4    1.038951    0.589920    0.427871    61.00000    0.05225    0.09316 =
         0.06805    0.00412    0.00253    0.00053
N2D   4    1.014053    0.590494    0.296001    61.00000    0.06086    0.10260 =
         0.06908    0.00909    0.00091    0.00096
C1D   1    0.971123    0.602157    0.359252    61.00000    0.05757    0.09789 =
         0.06801   -0.00185    0.01300   -0.00017
AFIX  43
H1D   2    0.901584    0.617159    0.355778    61.00000   -1.20000
AFIX   0
C2D   1    1.116277    0.570150    0.327345    61.00000    0.05049    0.09863 =
         0.07802    0.00399    0.01406   -0.00249
AFIX  43
H2D   2    1.166481    0.558255    0.295821    61.00000   -1.20000
AFIX   0
C3D   1    1.131404    0.570203    0.407465    61.00000    0.04761    0.09191 =
         0.06110    0.00911    0.01229   -0.00087
AFIX  43
H3D   2    1.195383    0.558601    0.445339    61.00000   -1.20000
AFIX   0
C4D   1    1.019174    0.598521    0.509965    61.00000    0.07165    0.10102 =
         0.07130   -0.00960    0.01428    0.00531
AFIX  33
H4J   2    1.080897    0.586376    0.551932    61.00000   -1.50000
H4K   2    1.025466    0.624629    0.518642    61.00000   -1.50000
H4L   2    0.937791    0.590373    0.514810    61.00000   -1.50000
AFIX   0
C5D   1    0.961692    0.601293    0.209441    61.00000    0.07469    0.11780 =
         0.07434    0.00101    0.00822    0.00722
AFIX  23
H5G   2    1.025857    0.600434    0.176265    61.00000   -1.20000
H5H   2    0.931256    0.626355    0.208616    61.00000   -1.20000
AFIX   0
C6D   1    0.858435    0.576530    0.171434    61.00000    0.10276    0.14405 =
         0.08149    0.00261   -0.00057    0.00425
AFIX  23
H6G   2    0.885243    0.551248    0.182150    61.00000   -1.20000
H6H   2    0.788876    0.580688    0.198759    61.00000   -1.20000
AFIX   0
C7D   1    0.816809    0.581854    0.080387    61.00000    0.12261    0.17196 =
         0.10030   -0.00562   -0.01352    0.00797
AFIX  13
H7D   2    0.774873    0.558386    0.063989    61.00000   -1.20000
AFIX   0
C8D   1    0.914148    0.580757    0.031675    61.00000    0.16462    0.16603 =
         0.10303    0.00532   -0.03454    0.01907
AFIX  33
H8J   2    0.975518    0.562820    0.055768    61.00000   -1.50000
H8K   2    0.878589    0.574215   -0.025950    61.00000   -1.50000
H8L   2    0.952660    0.604511    0.033016    61.00000   -1.50000
AFIX   0
C9D   1    0.716992    0.606841    0.054508    61.00000    0.14768    0.19152 =
         0.11007   -0.00546   -0.00340   -0.00375
AFIX  23
H9G   2    0.752215    0.631095    0.050822    61.00000   -1.20000
H9H   2    0.669504    0.607789    0.098886    61.00000   -1.20000
AFIX   0
C10D  1    0.630678    0.599536   -0.025181    61.00000    0.14564    0.19640 =
         0.11486   -0.01435   -0.00838   -0.00801
AFIX  23
H10G  2    0.627516    0.621165   -0.060750    61.00000   -1.20000
H10H  2    0.664281    0.579605   -0.053526    61.00000   -1.20000
AFIX   0
C11D  1    0.504468    0.590014   -0.020003    61.00000    0.15556    0.21215 =
         0.12512   -0.01680   -0.00091   -0.01296
AFIX  13
H11D  2    0.485674    0.591908    0.036624    61.00000   -1.20000
AFIX   0
C12D  1    0.444471    0.558177   -0.072535    61.00000    0.15490    0.21380 =
         0.12762   -0.00806    0.00440   -0.01311
AFIX  23
H12G  2    0.393898    0.541467   -0.047105    61.00000   -1.20000
H12H  2    0.490072    0.546789   -0.111182    61.00000   -1.20000
AFIX   0
C13D  1    0.396799    0.596738   -0.092037    61.00000    0.15253    0.21481 =
         0.12117   -0.01465    0.00546   -0.01044
C14D  1    0.426376    0.609460   -0.172076    61.00000    0.13189    0.25238 =
         0.14207   -0.00884   -0.00871   -0.02033
AFIX  33
H14J  2    0.510725    0.603015   -0.173407    61.00000   -1.50000
H14K  2    0.370961    0.597998   -0.218832    61.00000   -1.50000
H14L  2    0.416761    0.635677   -0.176271    61.00000   -1.50000
AFIX   0
C15D  1    0.275139    0.602720   -0.072519    61.00000    0.22830    0.24974 =
         0.14280    0.01190    0.01195   -0.06111
AFIX  33
H15J  2    0.273701    0.592534   -0.017810    61.00000   -1.50000
H15K  2    0.258518    0.628632   -0.072138    61.00000   -1.50000
H15L  2    0.212719    0.590953   -0.114699    61.00000   -1.50000
AFIX   0
PART 5 131
SAME_1 N1 > C15
N1E   4    1.036014    0.589841    0.425710   131.00000    0.05225    0.09438 =
         0.06938    0.00291    0.00795    0.00031
N2E   4    0.970317    0.578544    0.298261   131.00000    0.06169    0.10226 =
         0.07385    0.00391    0.00781    0.00000
C1E   1    0.944159    0.594094    0.363075   131.00000    0.05605    0.09734 =
         0.06219   -0.00229    0.01460    0.00143
AFIX  43
H1E   2    0.870532    0.606489    0.364657   131.00000   -1.20000
AFIX   0
C2E   1    1.085507    0.564428    0.319207   131.00000    0.05853    0.09926 =
         0.07507    0.00364    0.01931    0.00082
AFIX  43
H2E   2    1.129097    0.552687    0.283115   131.00000   -1.20000
AFIX   0
C3E   1    1.123559    0.570290    0.398535   131.00000    0.05109    0.09395 =
         0.07023    0.00725    0.01309   -0.00362
AFIX  43
H3E   2    1.198782    0.562380    0.431593   131.00000   -1.20000
AFIX   0
C4E   1    1.044331    0.605190    0.507812   131.00000    0.07165    0.10102 =
         0.07130   -0.00960    0.01428    0.00531
AFIX  33
H4M   2    1.121875    0.598105    0.543720   131.00000   -1.50000
H4N   2    1.040144    0.631514    0.503647   131.00000   -1.50000
H4O   2    0.976588    0.596312    0.531492   131.00000   -1.50000
AFIX   0
C5E   1    0.893535    0.579255    0.211885   131.00000    0.07926    0.12119 =
         0.07479   -0.00343    0.01709   -0.00237
AFIX  23
H5I   2    0.807226    0.574529    0.213742   131.00000   -1.20000
H5J   2    0.898561    0.603312    0.186851   131.00000   -1.20000
AFIX   0
C6E   1    0.938424    0.551050    0.160274   131.00000    0.10553    0.14171 =
         0.08885   -0.00543    0.00548   -0.00529
AFIX  23
H6I   2    1.025310    0.555865    0.160349   131.00000   -1.20000
H6J   2    0.933788    0.527272    0.186681   131.00000   -1.20000
AFIX   0
C7E   1    0.870242    0.549139    0.073102   131.00000    0.12876    0.16524 =
         0.10018   -0.00597   -0.00793    0.00340
AFIX  13
H7E   2    0.904816    0.526341    0.055264   131.00000   -1.20000
AFIX   0
C8E   1    0.906483    0.574488    0.014304   131.00000    0.14741    0.15786 =
         0.08641   -0.03171   -0.04253    0.01180
AFIX  33
H8M   2    0.994496    0.578849    0.030045   131.00000   -1.50000
H8N   2    0.886492    0.564279   -0.041790   131.00000   -1.50000
H8O   2    0.862678    0.597273    0.015366   131.00000   -1.50000
AFIX   0
C9E   1    0.741403    0.538993    0.060486   131.00000    0.14543    0.18321 =
         0.11405   -0.01148   -0.00570    0.00001
AFIX  23
H9I   2    0.722120    0.534363    0.115571   131.00000   -1.20000
H9J   2    0.730040    0.516035    0.029222   131.00000   -1.20000
AFIX   0
C10E  1    0.651580    0.565412    0.016006   131.00000    0.15017    0.20058 =
         0.11767   -0.01316   -0.00439   -0.01112
AFIX  23
H10I  2    0.694072    0.582565   -0.014302   131.00000   -1.20000
H10J  2    0.617442    0.579302    0.057199   131.00000   -1.20000
AFIX   0
C11E  1    0.548380    0.547951   -0.044732   131.00000    0.14982    0.21015 =
         0.12281   -0.02311    0.00722   -0.01296
AFIX  13
H11E  2    0.555785    0.521303   -0.051105   131.00000   -1.20000
AFIX   0
C12E  1    0.425428    0.560994   -0.024478   131.00000    0.15216    0.21263 =
         0.12043   -0.01657    0.01370   -0.01055
AFIX  23
H12I  2    0.364745    0.542480   -0.017580   131.00000   -1.20000
H12J  2    0.427202    0.582557    0.011143   131.00000   -1.20000
AFIX   0
C13E  1    0.452383    0.566138   -0.110981   131.00000    0.14919    0.21611 =
         0.12121   -0.01959    0.01183   -0.01398
C14E  1    0.372918    0.542471   -0.173719   131.00000    0.15644    0.22973 =
         0.13229    0.00045    0.00438   -0.02227
AFIX  33
H14M  2    0.369633    0.518273   -0.150485   131.00000   -1.50000
H14N  2    0.290455    0.552601   -0.187726   131.00000   -1.50000
H14O  2    0.406741    0.541075   -0.223942   131.00000   -1.50000
AFIX   0
C15E  1    0.474982    0.604809   -0.128666   131.00000    0.15883    0.23141 =
         0.12749   -0.00432    0.00293   -0.01198
AFIX  33
H15M  2    0.528891    0.615571   -0.080216   131.00000   -1.50000
H15N  2    0.513568    0.606324   -0.176789   131.00000   -1.50000
H15O  2    0.397282    0.617850   -0.140574   131.00000   -1.50000
AFIX   0
PART 0
PART 1 121
B1    3    0.542894    0.584376    0.371533   121.00000    0.04462    0.09216 =
         0.07104   -0.00362    0.01304    0.00738
C16   1    0.436021    0.578984    0.286538   121.00000    0.05025    0.12223 =
         0.07393   -0.01878    0.02714   -0.00967
C17   1    0.400495    0.546280    0.247597   121.00000    0.09145    0.13836 =
         0.08940   -0.01698    0.03444   -0.00872
AFIX  43
H17   2    0.442020    0.525253    0.271291   121.00000   -1.20000
AFIX   0
C18   1    0.308872    0.541825    0.176589   121.00000    0.10216    0.17091 =
         0.09231   -0.03669    0.02629   -0.01403
AFIX  43
H18   2    0.287578    0.518406    0.155120   121.00000   -1.20000
AFIX   0
C19   1    0.250170    0.571370    0.138285   121.00000    0.08766    0.21759 =
         0.06694   -0.02602    0.02158   -0.03491
AFIX  43
H19   2    0.190735    0.568906    0.088244   121.00000   -1.20000
AFIX   0
C20   1    0.278950    0.605566    0.173991   121.00000    0.06150    0.21163 =
         0.08101    0.02301    0.02619   -0.01645
AFIX  43
H20   2    0.237116    0.626516    0.150113   121.00000   -1.20000
AFIX   0
C21   1    0.370491    0.607770    0.245297   121.00000    0.04605    0.14814 =
         0.07013    0.01226    0.01602   -0.00417
AFIX  43
H21   2    0.390044    0.631098    0.267907   121.00000   -1.20000
AFIX   0
C22   1    0.474336    0.587222    0.450207   121.00000    0.04226    0.09299 =
         0.06101    0.00805    0.01164    0.00463
C23   1    0.431075    0.619477    0.477539   121.00000    0.05729    0.09101 =
         0.06765    0.00110    0.00860    0.01612
AFIX  43
H23   2    0.442207    0.641147    0.449324   121.00000   -1.20000
AFIX   0
C24   1    0.372637    0.621219    0.544022   121.00000    0.06198    0.10586 =
         0.06139   -0.00136    0.00861    0.01804
AFIX  43
H24   2    0.343040    0.643671    0.559286   121.00000   -1.20000
AFIX   0
C25   1    0.357488    0.590844    0.587564   121.00000    0.06092    0.12376 =
         0.05767    0.00309    0.00767    0.01047
AFIX  43
H25   2    0.318230    0.591990    0.633383   121.00000   -1.20000
AFIX   0
C26   1    0.400185    0.558451    0.563869   121.00000    0.07176    0.11288 =
         0.06214    0.01269    0.00747   -0.01032
AFIX  43
H26   2    0.392662    0.537266    0.594792   121.00000   -1.20000
AFIX   0
C27   1    0.453950    0.556523    0.495376   121.00000    0.05819    0.09279 =
         0.07428    0.00174    0.01035    0.00227
AFIX  43
H27   2    0.477847    0.533643    0.478388   121.00000   -1.20000
AFIX   0
C28   1    0.622321    0.621013    0.362730   121.00000    0.04020    0.08747 =
         0.06762   -0.00116    0.01659    0.00583
C29   1    0.689742    0.637283    0.434249   121.00000    0.05207    0.11493 =
         0.07550   -0.01807    0.01563   -0.00541
AFIX  43
H29   2    0.678587    0.629185    0.486905   121.00000   -1.20000
AFIX   0
C30   1    0.772507    0.664869    0.431239   121.00000    0.05930    0.12177 =
         0.09882   -0.03295    0.02771   -0.02308
AFIX  43
H30   2    0.813479    0.675949    0.481330   121.00000   -1.20000
AFIX   0
C31   1    0.795611    0.676219    0.357312   121.00000    0.06058    0.11178 =
         0.11269   -0.01574    0.02776   -0.02638
AFIX  43
H31   2    0.856725    0.693773    0.355649   121.00000   -1.20000
AFIX   0
C32   1    0.728405    0.661693    0.284851   121.00000    0.06392    0.09906 =
         0.08869    0.00547    0.02613   -0.00936
AFIX  43
H32   2    0.739750    0.670423    0.232739   121.00000   -1.20000
AFIX   0
C33   1    0.643485    0.634148    0.287479   121.00000    0.04395    0.09374 =
         0.07958   -0.00249    0.01278    0.00326
AFIX  43
H33   2    0.599386    0.624211    0.236899   121.00000   -1.20000
AFIX   0
C34   1    0.651700    0.553500    0.389608   121.00000    0.05545    0.08785 =
         0.09203   -0.00472    0.02860    0.00001
C35   1    0.717713    0.545680    0.469500   121.00000    0.04777    0.09030 =
         0.09271   -0.00743    0.00692    0.00774
AFIX  43
H35   2    0.694111    0.557332    0.515073   121.00000   -1.20000
AFIX   0
C36   1    0.816033    0.521852    0.486511   121.00000    0.05654    0.10230 =
         0.10831   -0.00039    0.00996    0.01493
AFIX  43
H36   2    0.855760    0.516973    0.542229   121.00000   -1.20000
AFIX   0
C37   1    0.854735    0.505491    0.421412   121.00000    0.06194    0.10297 =
         0.12122    0.00648    0.03226    0.01340
AFIX  43
H37   2    0.922370    0.489503    0.432051   121.00000   -1.20000
AFIX   0
C38   1    0.795661    0.512291    0.341393   121.00000    0.07375    0.11626 =
         0.12076    0.00275    0.04347    0.01743
AFIX  43
H38   2    0.822010    0.500974    0.296431   121.00000   -1.20000
AFIX   0
C39   1    0.695286    0.536214    0.325877   121.00000    0.06985    0.10541 =
         0.09752    0.00534    0.03455    0.01142
AFIX  43
H39   2    0.655778    0.540754    0.269950   121.00000   -1.20000
AFIX   0
PART 2 -121
SAME_1 B1 > C39
B1B   3    0.548171    0.577762    0.359855  -121.00000    0.05572    0.10198 =
         0.09143    0.01771    0.02703   -0.00008
C16B  1    0.441017    0.569970    0.279402  -121.00000    0.05773    0.10434 =
         0.08626    0.00409    0.02220    0.00091
C17B  1    0.403529    0.534690    0.263845  -121.00000    0.07135    0.10801 =
         0.09480    0.00199    0.02334   -0.00186
AFIX  43
H17B  2    0.438135    0.516346    0.301732  -121.00000   -1.20000
AFIX   0
C18B  1    0.317426    0.525681    0.194831  -121.00000    0.10423    0.12233 =
         0.10640   -0.01050    0.02502    0.00014
AFIX  43
H18B  2    0.297847    0.501118    0.182440  -121.00000   -1.20000
AFIX   0
C19B  1    0.259361    0.552553    0.143460  -121.00000    0.08195    0.14869 =
         0.09306   -0.00242    0.02256   -0.00280
AFIX  43
H19B  2    0.200061    0.546432    0.095313  -121.00000   -1.20000
AFIX   0
C20B  1    0.286956    0.588235    0.161640  -121.00000    0.06772    0.15298 =
         0.08654    0.01695    0.00949   -0.01087
AFIX  43
H20B  2    0.243747    0.606864    0.128366  -121.00000   -1.20000
AFIX   0
C21B  1    0.379313    0.596428    0.229665  -121.00000    0.05917    0.13632 =
         0.10070    0.02052    0.01700   -0.01281
AFIX  43
H21B  2    0.400073    0.620930    0.241911  -121.00000   -1.20000
AFIX   0
C22B  1    0.480212    0.579487    0.438611  -121.00000    0.04957    0.09445 =
         0.09225    0.00554    0.00849    0.00295
C23B  1    0.428472    0.610559    0.462735  -121.00000    0.06063    0.08963 =
         0.10567    0.00868    0.02414    0.00383
AFIX  43
H23B  2    0.433538    0.632036    0.432252  -121.00000   -1.20000
AFIX   0
C24B  1    0.369452    0.612029    0.529216  -121.00000    0.06798    0.09882 =
         0.11360   -0.01508    0.02436    0.00414
AFIX  43
H24B  2    0.336832    0.634295    0.542962  -121.00000   -1.20000
AFIX   0
C25B  1    0.357500    0.581845    0.575356  -121.00000    0.07756    0.10727 =
         0.08095   -0.01038    0.02033   -0.00266
AFIX  43
H25B  2    0.321941    0.583035    0.622875  -121.00000   -1.20000
AFIX   0
C26B  1    0.399065    0.550085    0.549768  -121.00000    0.07060    0.09735 =
         0.08332    0.00333    0.01606   -0.01307
AFIX  43
H26B  2    0.386396    0.528385    0.577379  -121.00000   -1.20000
AFIX   0
C27B  1    0.459954    0.548857    0.483685  -121.00000    0.06609    0.08658 =
         0.08465    0.00594    0.02067   -0.00837
AFIX  43
H27B  2    0.488830    0.526255    0.468725  -121.00000   -1.20000
AFIX   0
C28B  1    0.630488    0.613713    0.349861  -121.00000    0.04827    0.09957 =
         0.09719    0.01548    0.01431    0.01140
C29B  1    0.691103    0.632926    0.417679  -121.00000    0.05934    0.12015 =
         0.10125    0.02349    0.02297    0.01037
AFIX  43
H29B  2    0.677385    0.627120    0.471192  -121.00000   -1.20000
AFIX   0
C30B  1    0.773493    0.661160    0.409787  -121.00000    0.06275    0.13857 =
         0.10751   -0.00186    0.00828    0.00844
AFIX  43
H30B  2    0.819204    0.672550    0.458019  -121.00000   -1.20000
AFIX   0
C31B  1    0.786940    0.671879    0.333283  -121.00000    0.06565    0.13925 =
         0.09884    0.02207    0.00534   -0.01730
AFIX  43
H31B  2    0.836186    0.692202    0.327837  -121.00000   -1.20000
AFIX   0
C32B  1    0.729927    0.653539    0.264298  -121.00000    0.05851    0.13396 =
         0.09336    0.02117    0.00830   -0.00866
AFIX  43
H32B  2    0.742865    0.659919    0.210912  -121.00000   -1.20000
AFIX   0
C33B  1    0.652399    0.625281    0.273760  -121.00000    0.05050    0.11214 =
         0.09430    0.02990    0.01684    0.00504
AFIX  43
H33B  2    0.611715    0.613067    0.225131  -121.00000   -1.20000
AFIX   0
C34B  1    0.651687    0.546085    0.368847  -121.00000    0.05741    0.09798 =
         0.10715    0.01164    0.03217   -0.00020
C35B  1    0.725646    0.538228    0.444757  -121.00000    0.06722    0.10091 =
         0.12317    0.00397    0.02150    0.00374
AFIX  43
H35B  2    0.708801    0.549232    0.493250  -121.00000   -1.20000
AFIX   0
C36B  1    0.823387    0.514895    0.452625  -121.00000    0.07486    0.11013 =
         0.14110    0.01436    0.03061    0.01378
AFIX  43
H36B  2    0.873026    0.510124    0.505716  -121.00000   -1.20000
AFIX   0
C37B  1    0.848060    0.498716    0.383263  -121.00000    0.07753    0.12149 =
         0.16436    0.02057    0.04882    0.01155
AFIX  43
H37B  2    0.917070    0.483429    0.387622  -121.00000   -1.20000
AFIX   0
C38B  1    0.773656    0.504584    0.308302  -121.00000    0.09606    0.13536 =
         0.14736    0.00392    0.05992   -0.00496
AFIX  43
H38B  2    0.789142    0.492467    0.260721  -121.00000   -1.20000
AFIX   0
C39B  1    0.676238    0.527744    0.299915  -121.00000    0.07953    0.13333 =
         0.13046    0.00105    0.05376   -0.00518
AFIX  43
H39B  2    0.625076    0.531335    0.246804  -121.00000   -1.20000
AFIX   0
RESI 2
PART 1 31
SAME_1 N1 > C15
N1    4    0.071855    0.231766    0.194544    31.00000    0.07648    0.11468 =
         0.06938    0.01628    0.04109    0.01629
N2    4    0.203020    0.259775    0.288351    31.00000    0.09349    0.10762 =
         0.08557    0.01578    0.05112    0.01677
C1    1    0.167920    0.252810    0.208866    31.00000    0.08646    0.10624 =
         0.08830    0.00354    0.05047    0.01369
AFIX  43
H1    2    0.207000    0.261835    0.167088    31.00000   -1.20000
AFIX   0
C2    1    0.128600    0.239733    0.326549    31.00000    0.09340    0.12360 =
         0.07008    0.01051    0.04008   -0.00727
AFIX  43
H2    2    0.136575    0.236988    0.384808    31.00000   -1.20000
AFIX   0
C3    1    0.044208    0.224913    0.269093    31.00000    0.08747    0.13250 =
         0.08600    0.02600    0.05110    0.00127
AFIX  43
H3    2   -0.024321    0.211684    0.278281    31.00000   -1.20000
AFIX   0
C4    1    0.005806    0.216878    0.117549    31.00000    0.09157    0.13983 =
         0.07904    0.01528    0.04109   -0.00499
AFIX  33
H4A   2   -0.061944    0.202166    0.128128    31.00000   -1.50000
H4B   2   -0.026278    0.236478    0.079329    31.00000   -1.50000
H4C   2    0.060646    0.201849    0.092741    31.00000   -1.50000
AFIX   0
C5    1    0.316833    0.280081    0.332410    31.00000    0.13111    0.12580 =
         0.11138   -0.01624    0.01603    0.00766
AFIX  23
H5A   2    0.357026    0.265814    0.381290    31.00000   -1.20000
H5B   2    0.374254    0.281597    0.294260    31.00000   -1.20000
AFIX   0
C6    1    0.295212    0.317279    0.360867    31.00000    0.12181    0.14924 =
         0.08820   -0.02343    0.01080    0.01177
AFIX  23
H6A   2    0.365057    0.324291    0.405438    31.00000   -1.20000
H6B   2    0.221420    0.317011    0.385063    31.00000   -1.20000
AFIX   0
C7    1    0.278885    0.345431    0.293197    31.00000    0.12071    0.14865 =
         0.11268   -0.01958    0.00374   -0.01733
AFIX  13
H7    2    0.208640    0.338484    0.247811    31.00000   -1.20000
AFIX   0
C8    1    0.394052    0.347442    0.258226    31.00000    0.16648    0.16557 =
         0.10412   -0.00175    0.03159   -0.01508
AFIX  33
H8A   2    0.383667    0.365694    0.214302    31.00000   -1.50000
H8B   2    0.463347    0.353977    0.302635    31.00000   -1.50000
H8C   2    0.409353    0.323952    0.235208    31.00000   -1.50000
AFIX   0
C9    1    0.253327    0.383047    0.327792    31.00000    0.15323    0.13371 =
         0.12875   -0.01887    0.02123    0.00854
AFIX  23
H9A   2    0.194643    0.380957    0.364940    31.00000   -1.20000
H9B   2    0.329704    0.393910    0.359318    31.00000   -1.20000
AFIX   0
C10   1    0.201252    0.405332    0.253658    31.00000    0.17461    0.15462 =
         0.15132    0.00867    0.03531    0.00211
AFIX  23
H10A  2    0.270070    0.414459    0.230360    31.00000   -1.20000
H10B  2    0.152762    0.389191    0.211449    31.00000   -1.20000
AFIX   0
C11   1    0.123837    0.436308    0.264028    31.00000    0.17048    0.15308 =
         0.16047    0.01211    0.04634    0.01972
AFIX  13
H11   2    0.166817    0.459859    0.277220    31.00000   -1.20000
AFIX   0
C12   1    0.001866    0.432922    0.287960    31.00000    0.17911    0.15551 =
         0.16128   -0.00369    0.05179    0.01891
AFIX  23
H12A  2   -0.020856    0.408969    0.306422    31.00000   -1.20000
H12B  2   -0.026130    0.453513    0.317359    31.00000   -1.20000
AFIX   0
C13   1    0.001532    0.437540    0.198338    31.00000    0.16154    0.14867 =
         0.14452   -0.00042    0.06573    0.01633
C14   1   -0.027604    0.475280    0.165983    31.00000    0.21208    0.23196 =
         0.21393    0.02557    0.09003   -0.00105
AFIX  33
H14A  2   -0.002078    0.492602    0.211183    31.00000   -1.50000
H14B  2    0.015964    0.480233    0.121389    31.00000   -1.50000
H14C  2   -0.115604    0.477495    0.144381    31.00000   -1.50000
AFIX   0
C15   1   -0.028282    0.406984    0.142093    31.00000    0.25513    0.22361 =
         0.20781   -0.04027    0.07813    0.05027
AFIX  33
H15A  2   -0.024466    0.414446    0.085586    31.00000   -1.50000
H15B  2    0.030329    0.387502    0.159886    31.00000   -1.50000
H15C  2   -0.110744    0.398471    0.143010    31.00000   -1.50000
AFIX   0
PART 2 71
SAME_1 N1 > C15
N1B   4    0.029733    0.221159    0.142922    71.00000    0.08693    0.12259 =
         0.09039    0.02145    0.05461   -0.00340
N2B   4    0.122288    0.246146    0.253864    71.00000    0.09122    0.12161 =
         0.07835    0.01325    0.04634   -0.00096
C1B   1    0.101380    0.247689    0.172664    71.00000    0.09424    0.11487 =
         0.08370    0.00520    0.03944    0.00262
AFIX  43
H1B   2    0.133176    0.265225    0.140860    71.00000   -1.20000
AFIX   0
C2B   1    0.064764    0.216204    0.275089    71.00000    0.08966    0.11546 =
         0.08718    0.01852    0.04873    0.00734
AFIX  43
H2B   2    0.066402    0.207969    0.329950    71.00000   -1.20000
AFIX   0
C3B   1    0.008510    0.201263    0.208313    71.00000    0.09281    0.13163 =
         0.09613    0.02534    0.04173   -0.00989
AFIX  43
H3B   2   -0.039671    0.180039    0.204656    71.00000   -1.20000
AFIX   0
C4B   1   -0.014625    0.210887    0.057569    71.00000    0.09034    0.09769 =
         0.09051    0.00475    0.01186   -0.01404
AFIX  33
H4D   2   -0.067145    0.189647    0.055263    71.00000   -1.50000
H4E   2   -0.061471    0.230816    0.027461    71.00000   -1.50000
H4F   2    0.054572    0.205212    0.031931    71.00000   -1.50000
AFIX   0
C5B   1    0.198029    0.270993    0.314904    71.00000    0.11488    0.12778 =
         0.09513    0.00655    0.03222    0.00300
AFIX  23
H5C   2    0.275193    0.258566    0.339611    71.00000   -1.20000
H5D   2    0.154297    0.275680    0.360250    71.00000   -1.20000
AFIX   0
C6B   1    0.228673    0.306541    0.280852    71.00000    0.09789    0.13274 =
         0.09791    0.01326    0.03705    0.00981
AFIX  23
H6C   2    0.153087    0.320846    0.263695    71.00000   -1.20000
H6D   2    0.263189    0.302307    0.230997    71.00000   -1.20000
AFIX   0
C7B   1    0.320943    0.328129    0.345108    71.00000    0.12668    0.14094 =
         0.08410   -0.01718    0.01570    0.00985
AFIX  13
H7B   2    0.290633    0.326297    0.397958    71.00000   -1.20000
AFIX   0
C8B   1    0.444451    0.311772    0.364009    71.00000    0.13579    0.17027 =
         0.18487   -0.03876   -0.03733   -0.02446
AFIX  33
H8D   2    0.437739    0.286051    0.375713    71.00000   -1.50000
H8E   2    0.483024    0.314772    0.316199    71.00000   -1.50000
H8F   2    0.494135    0.323694    0.412595    71.00000   -1.50000
AFIX   0
C9B   1    0.320603    0.366621    0.326661    71.00000    0.12733    0.16726 =
         0.12505   -0.01067    0.01577   -0.00505
AFIX  23
H9C   2    0.332139    0.369407    0.268981    71.00000   -1.20000
H9D   2    0.392467    0.377549    0.363644    71.00000   -1.20000
AFIX   0
C10B  1    0.211191    0.387942    0.334915    71.00000    0.14819    0.14238 =
         0.13013   -0.00771    0.02426   -0.00173
AFIX  23
H10C  2    0.211286    0.391599    0.394499    71.00000   -1.20000
H10D  2    0.136568    0.374370    0.309861    71.00000   -1.20000
AFIX   0
C11B  1    0.209559    0.423924    0.292850    71.00000    0.16303    0.14909 =
         0.14660    0.00027    0.02894    0.01241
AFIX  13
H11B  2    0.280092    0.428338    0.265640    71.00000   -1.20000
AFIX   0
C12B  1    0.153769    0.457774    0.321341    71.00000    0.19049    0.16657 =
         0.16492    0.01017    0.02383    0.02134
AFIX  23
H12C  2    0.192381    0.481138    0.313408    71.00000   -1.20000
H12D  2    0.120219    0.456146    0.372300    71.00000   -1.20000
AFIX   0
C13B  1    0.084172    0.437910    0.242723    71.00000    0.17536    0.14431 =
         0.15175    0.01911    0.04178    0.01587
C14B  1   -0.024780    0.419576    0.263305    71.00000    0.18923    0.18023 =
         0.13261   -0.00487    0.02790   -0.01243
AFIX  33
H14D  2   -0.001476    0.407845    0.317629    71.00000   -1.50000
H14E  2   -0.088621    0.437437    0.264925    71.00000   -1.50000
H14F  2   -0.055554    0.401447    0.220833    71.00000   -1.50000
AFIX   0
C15B  1    0.087319    0.458637    0.166347    71.00000    0.20566    0.18563 =
         0.19392    0.01976    0.06170    0.01475
AFIX  33
H15D  2    0.170065    0.467735    0.168821    71.00000   -1.50000
H15E  2    0.063521    0.442952    0.117790    71.00000   -1.50000
H15F  2    0.030454    0.478943    0.161882    71.00000   -1.50000
AFIX   0
PART 3 81
SAME_1 N1 > C15
N1C   4    0.089862    0.235376    0.220761    81.00000    0.09428    0.12444 =
         0.09027    0.01714    0.05641    0.00843
N2C   4    0.230202    0.269871    0.279830    81.00000    0.10323    0.12980 =
         0.08997    0.00556    0.03913    0.01472
C1C   1    0.174420    0.256953    0.207714    81.00000    0.08875    0.11288 =
         0.07838    0.01798    0.05104   -0.00054
AFIX  43
H1C   2    0.192860    0.262467    0.155327    81.00000   -1.20000
AFIX   0
C2C   1    0.180301    0.256291    0.340675    81.00000    0.11739    0.13690 =
         0.09220    0.01494    0.04600    0.00794
AFIX  43
H2C   2    0.206620    0.260112    0.398706    81.00000   -1.20000
AFIX   0
C3C   1    0.089651    0.237073    0.304174    81.00000    0.09904    0.12334 =
         0.09388    0.01856    0.04872    0.00489
AFIX  43
H3C   2    0.031707    0.225825    0.330570    81.00000   -1.20000
AFIX   0
C4C   1    0.015905    0.211523    0.162212    81.00000    0.10962    0.15336 =
         0.10952    0.01571    0.04338   -0.01424
AFIX  33
H4G   2   -0.040576    0.198446    0.189696    81.00000   -1.50000
H4H   2   -0.030564    0.225570    0.115846    81.00000   -1.50000
H4I   2    0.068453    0.194297    0.141193    81.00000   -1.50000
AFIX   0
C5C   1    0.325873    0.298835    0.291266    81.00000    0.12314    0.14950 =
         0.10835   -0.01291    0.02394    0.00921
AFIX  23
H5E   2    0.368336    0.299212    0.244215    81.00000   -1.20000
H5F   2    0.386750    0.295296    0.343580    81.00000   -1.20000
AFIX   0
C6C   1    0.253836    0.333252    0.294227    81.00000    0.11938    0.15005 =
         0.10267   -0.01476    0.01835    0.01313
AFIX  23
H6E   2    0.190005    0.335390    0.242925    81.00000   -1.20000
H6F   2    0.213154    0.332401    0.342118    81.00000   -1.20000
AFIX   0
C7C   1    0.335610    0.364969    0.302079    81.00000    0.13664    0.15585 =
         0.12396   -0.01686    0.01612    0.00135
AFIX  13
H7C   2    0.391442    0.360835    0.357109    81.00000   -1.20000
AFIX   0
C8C   1    0.421237    0.364464    0.243656    81.00000    0.15801    0.18212 =
         0.14679   -0.03652    0.02153   -0.00649
AFIX  33
H8G   2    0.452032    0.339938    0.239973    81.00000   -1.50000
H8H   2    0.378145    0.372377    0.188544    81.00000   -1.50000
H8I   2    0.489717    0.380744    0.264117    81.00000   -1.50000
AFIX   0
C9C   1    0.282745    0.400203    0.313290    81.00000    0.15989    0.15570 =
         0.14390    0.00150    0.02789    0.00422
AFIX  23
H9E   2    0.284037    0.414933    0.263347    81.00000   -1.20000
H9F   2    0.335946    0.412299    0.361039    81.00000   -1.20000
AFIX   0
C10C  1    0.156852    0.400096    0.327533    81.00000    0.16768    0.15357 =
         0.14982   -0.00263    0.03025    0.01221
AFIX  23
H10E  2    0.147248    0.421292    0.362108    81.00000   -1.20000
H10F  2    0.146617    0.378340    0.360193    81.00000   -1.20000
AFIX   0
C11C  1    0.056613    0.400732    0.252603    81.00000    0.16794    0.12906 =
         0.14659    0.00736    0.03064    0.01562
AFIX  13
H11C  2    0.040226    0.376300    0.227132    81.00000   -1.20000
AFIX   0
C12C  1   -0.062017    0.418954    0.268646    81.00000    0.17277    0.14325 =
         0.12381    0.01509    0.05384    0.01716
AFIX  23
H12E  2   -0.138630    0.404857    0.256288    81.00000   -1.20000
H12F  2   -0.054320    0.435753    0.316162    81.00000   -1.20000
AFIX   0
C13C  1   -0.004768    0.429956    0.196019    81.00000    0.16684    0.13512 =
         0.13632    0.00620    0.06299    0.02518
C14C  1    0.048004    0.467194    0.206158    81.00000    0.16505    0.12910 =
         0.15590    0.01740    0.06990    0.02290
AFIX  33
H14G  2   -0.001240    0.483304    0.165292    81.00000   -1.50000
H14H  2    0.047864    0.475966    0.262288    81.00000   -1.50000
H14I  2    0.131886    0.466655    0.197523    81.00000   -1.50000
AFIX   0
C15C  1   -0.081692    0.418761    0.113087    81.00000    0.18707    0.19744 =
         0.10188    0.02492    0.04894    0.04620
AFIX  33
H15G  2   -0.109151    0.393851    0.116565    81.00000   -1.50000
H15H  2   -0.152728    0.434673    0.098780    81.00000   -1.50000
H15I  2   -0.033011    0.420511    0.070213    81.00000   -1.50000
AFIX   0
PART 4 91
SAME_1 N1 > C15
N1D   4    0.060056    0.230326    0.182371    91.00000    0.08294    0.11757 =
         0.08218    0.01340    0.05081    0.01057
N2D   4    0.171298    0.258812    0.276734    91.00000    0.09722    0.11422 =
         0.08335    0.01859    0.04555    0.00959
C1D   1    0.165367    0.245925    0.203409    91.00000    0.08757    0.11825 =
         0.09198    0.00376    0.05639    0.01504
AFIX  43
H1D   2    0.226200    0.247534    0.171095    91.00000   -1.20000
AFIX   0
C2D   1    0.062381    0.255901    0.299636    91.00000    0.10333    0.13728 =
         0.09406    0.01745    0.05632    0.01062
AFIX  43
H2D   2    0.039395    0.266131    0.347014    91.00000   -1.20000
AFIX   0
C3D   1   -0.003158    0.236179    0.242921    91.00000    0.09361    0.13548 =
         0.09088    0.02507    0.05206    0.00175
AFIX  43
H3D   2   -0.082408    0.227252    0.243478    91.00000   -1.20000
AFIX   0
C4D   1    0.013453    0.218208    0.097717    91.00000    0.07779    0.13573 =
         0.09561    0.01597    0.02565    0.02048
AFIX  33
H4J   2   -0.066911    0.207151    0.093891    91.00000   -1.50000
H4K   2    0.006244    0.238839    0.059861    91.00000   -1.50000
H4L   2    0.069617    0.200468    0.082344    91.00000   -1.50000
AFIX   0
C5D   1    0.272042    0.281962    0.320680    91.00000    0.11120    0.12789 =
         0.10101   -0.00751    0.02942    0.01184
AFIX  23
H5G   2    0.350603    0.269249    0.324273    91.00000   -1.20000
H5H   2    0.261147    0.286486    0.377958    91.00000   -1.20000
AFIX   0
C6D   1    0.275876    0.316869    0.277409    91.00000    0.13375    0.13839 =
         0.10830   -0.00230    0.01364    0.01396
AFIX  23
H6G   2    0.199429    0.330251    0.277234    91.00000   -1.20000
H6H   2    0.280742    0.312243    0.218960    91.00000   -1.20000
AFIX   0
C7D   1    0.383625    0.339858    0.318204    91.00000    0.12475    0.14234 =
         0.11645   -0.02089    0.00666    0.00107
AFIX  13
H7D   2    0.395745    0.338197    0.380012    91.00000   -1.20000
AFIX   0
C8D   1    0.496277    0.327640    0.290847    91.00000    0.10152    0.13395 =
         0.16804   -0.04349   -0.00333    0.00109
AFIX  33
H8J   2    0.565496    0.342596    0.317418    91.00000   -1.50000
H8K   2    0.512838    0.302412    0.306834    91.00000   -1.50000
H8L   2    0.484265    0.329912    0.230377    91.00000   -1.50000
AFIX   0
C9D   1    0.355092    0.379472    0.289484    91.00000    0.14708    0.15951 =
         0.13251   -0.00774    0.00819   -0.00062
AFIX  23
H9G   2    0.431683    0.393304    0.293901    91.00000   -1.20000
H9H   2    0.310111    0.380066    0.230984    91.00000   -1.20000
AFIX   0
C10D  1    0.278672    0.395391    0.345408    91.00000    0.16037    0.15882 =
         0.13655   -0.00206    0.02167    0.00770
AFIX  23
H10G  2    0.207737    0.379433    0.344827    91.00000   -1.20000
H10H  2    0.327572    0.395748    0.402885    91.00000   -1.20000
AFIX   0
C11D  1    0.234025    0.431761    0.323419    91.00000    0.16696    0.15214 =
         0.15179    0.00376    0.03356    0.00724
AFIX  13
H11D  2    0.262160    0.450406    0.367044    91.00000   -1.20000
AFIX   0
C12D  1    0.253464    0.441765    0.234673    91.00000    0.17785    0.15543 =
         0.15667    0.00580    0.04329    0.02847
AFIX  23
H12G  2    0.293725    0.464980    0.227845    91.00000   -1.20000
H12H  2    0.271476    0.421989    0.198698    91.00000   -1.20000
AFIX   0
C13D  1    0.124954    0.442935    0.255419    91.00000    0.17125    0.14854 =
         0.15444    0.01184    0.04657    0.02250
C14D  1    0.048624    0.412251    0.214155    91.00000    0.19203    0.16999 =
         0.14215   -0.03317    0.03529   -0.00202
AFIX  33
H14J  2    0.097375    0.390124    0.220855    91.00000   -1.50000
H14K  2   -0.022172    0.409077    0.239752    91.00000   -1.50000
H14L  2    0.020791    0.417502    0.154894    91.00000   -1.50000
AFIX   0
C15D  1    0.081144    0.480628    0.257786    91.00000    0.18407    0.16027 =
         0.18052    0.03139    0.07316    0.02506
AFIX  33
H15J  2    0.147300    0.495745    0.288144    91.00000   -1.50000
H15K  2    0.055102    0.489711    0.200959    91.00000   -1.50000
H15L  2    0.012139    0.481286    0.285817    91.00000   -1.50000
AFIX   0
PART 5 101
SAME_1 N1 > C15
N1E   4    0.031441    0.229874    0.162394   101.00000    0.08981    0.11653 =
         0.09044    0.01214    0.05514    0.00638
N2E   4    0.133888    0.265548    0.247625   101.00000    0.10666    0.13241 =
         0.09417    0.00222    0.04181    0.00851
C1E   1    0.138606    0.243960    0.185435   101.00000    0.08759    0.11428 =
         0.08658    0.00832    0.04819    0.01560
AFIX  43
H1E   2    0.207605    0.239506    0.161783   101.00000   -1.20000
AFIX   0
C2E   1    0.019745    0.266150    0.262412   101.00000    0.09920    0.13457 =
         0.09483    0.01296    0.04773    0.01967
AFIX  43
H2E   2   -0.007783    0.279177    0.304678   101.00000   -1.20000
AFIX   0
C3E   1   -0.044358    0.245238    0.206881   101.00000    0.09468    0.13008 =
         0.09935    0.02088    0.04652    0.01150
AFIX  43
H3E   2   -0.129782    0.241336    0.198725   101.00000   -1.20000
AFIX   0
C4E   1   -0.000086    0.202706    0.099606   101.00000    0.08281    0.12752 =
         0.11411   -0.03086    0.03546   -0.00006
AFIX  33
H4M   2   -0.086424    0.196411    0.093337   101.00000   -1.50000
H4N   2    0.014517    0.211905    0.046729   101.00000   -1.50000
H4O   2    0.050114    0.181243    0.115865   101.00000   -1.50000
AFIX   0
C5E   1    0.250582    0.282265    0.296569   101.00000    0.10474    0.12708 =
         0.08697   -0.00271    0.03253    0.00911
AFIX  23
H5I   2    0.274029    0.270823    0.351919   101.00000   -1.20000
H5J   2    0.317932    0.278923    0.266771   101.00000   -1.20000
AFIX   0
C6E   1    0.226599    0.320019    0.305079   101.00000    0.11141    0.13066 =
         0.09180   -0.01020    0.02046    0.00827
AFIX  23
H6I   2    0.180813    0.322538    0.350113   101.00000   -1.20000
H6J   2    0.171592    0.327964    0.253090   101.00000   -1.20000
AFIX   0
C7E   1    0.332075    0.345956    0.322989   101.00000    0.12800    0.14228 =
         0.10869   -0.01981    0.01976   -0.00325
AFIX  13
H7E   2    0.355338    0.351020    0.383900   101.00000   -1.20000
AFIX   0
C8E   1    0.440893    0.332610    0.291419   101.00000    0.12977    0.16169 =
         0.13734   -0.01832    0.01270    0.00656
AFIX  33
H8M   2    0.506961    0.350315    0.304459   101.00000   -1.50000
H8N   2    0.468361    0.309613    0.318117   101.00000   -1.50000
H8O   2    0.418180    0.329215    0.231136   101.00000   -1.50000
AFIX   0
C9E   1    0.282437    0.381144    0.274158   101.00000    0.14574    0.15894 =
         0.12841   -0.01393    0.02424    0.00975
AFIX  23
H9I   2    0.327138    0.402599    0.300232   101.00000   -1.20000
H9J   2    0.291463    0.379640    0.215695   101.00000   -1.20000
AFIX   0
C10E  1    0.146304    0.383277    0.278847   101.00000    0.16871    0.15649 =
         0.15045   -0.00100    0.02683    0.00571
AFIX  23
H10I  2    0.093651    0.380764    0.222864   101.00000   -1.20000
H10J  2    0.125419    0.363975    0.314987   101.00000   -1.20000
AFIX   0
C11E  1    0.129423    0.420727    0.315659   101.00000    0.17451    0.15109 =
         0.14796    0.01081    0.03117    0.00967
AFIX  13
H11E  2    0.128077    0.421745    0.376164   101.00000   -1.20000
AFIX   0
C12E  1    0.245206    0.437590    0.287891   101.00000    0.17240    0.15987 =
         0.15148    0.00340    0.03008    0.01335
AFIX  23
H12I  2    0.310358    0.448045    0.331438   101.00000   -1.20000
H12J  2    0.273547    0.426167    0.240946   101.00000   -1.20000
AFIX   0
C13E  1    0.121600    0.456120    0.269878   101.00000    0.18044    0.14938 =
         0.15440    0.00395    0.04069    0.01761
C14E  1    0.062057    0.456772    0.180303   101.00000    0.18132    0.16904 =
         0.16005    0.01631    0.08013    0.01729
AFIX  33
H14M  2    0.068227    0.432897    0.156104   101.00000   -1.50000
H14N  2   -0.024062    0.463278    0.174316   101.00000   -1.50000
H14O  2    0.102760    0.474570    0.151454   101.00000   -1.50000
AFIX   0
C15E  1    0.123969    0.489789    0.320830   101.00000    0.24528    0.12175 =
         0.16883   -0.00322    0.02753   -0.01759
AFIX  33
H15M  2    0.166167    0.484934    0.378132   101.00000   -1.50000
H15N  2    0.167054    0.508845    0.297367   101.00000   -1.50000
H15O  2    0.040232    0.497552    0.320228   101.00000   -1.50000
AFIX   0
PART 0
PART 1 111
SAME_1 B1 > C39
B1    3    0.133021    0.756131    0.503621   111.00000    0.05198    0.07668 =
         0.04370    0.00236    0.00690   -0.00277
C16   1    0.254030    0.781164    0.500967   111.00000    0.04312    0.08804 =
         0.04665    0.00333    0.01239    0.00014
C17   1    0.373227    0.771689    0.540357   111.00000    0.05219    0.10798 =
         0.06134    0.01425    0.01358    0.00400
AFIX  43
H17   2    0.385980    0.750469    0.573289   111.00000   -1.20000
AFIX   0
C18   1    0.473708    0.792685    0.532369   111.00000    0.04300    0.14046 =
         0.07853    0.01529    0.01254   -0.00342
AFIX  43
H18   2    0.553463    0.785839    0.560099   111.00000   -1.20000
AFIX   0
C19   1    0.456677    0.823308    0.484191   111.00000    0.05679    0.12398 =
         0.09172    0.01243    0.02266   -0.01515
AFIX  43
H19   2    0.524562    0.837845    0.479275   111.00000   -1.20000
AFIX   0
C20   1    0.341271    0.832830    0.443184   111.00000    0.06192    0.10345 =
         0.07446    0.01890    0.01736   -0.00759
AFIX  43
H20   2    0.329712    0.853501    0.408404   111.00000   -1.20000
AFIX   0
C21   1    0.241597    0.812230    0.452606   111.00000    0.04761    0.08711 =
         0.05867    0.01079    0.01159    0.00436
AFIX  43
H21   2    0.162287    0.819593    0.425119   111.00000   -1.20000
AFIX   0
C22   1    0.119604    0.731078    0.419739   111.00000    0.04553    0.07948 =
         0.05751   -0.00093    0.00938   -0.00815
C23   1    0.178428    0.698378    0.418820   111.00000    0.06694    0.09200 =
         0.06705   -0.00333    0.00662    0.00088
AFIX  43
H23   2    0.224599    0.689529    0.469930   111.00000   -1.20000
AFIX   0
C24   1    0.174438    0.677492    0.347669   111.00000    0.06881    0.09321 =
         0.09091   -0.01874    0.01316    0.00468
AFIX  43
H24   2    0.217616    0.655341    0.350906   111.00000   -1.20000
AFIX   0
C25   1    0.107205    0.689401    0.272861   111.00000    0.07035    0.12181 =
         0.07630   -0.03465    0.01763   -0.00726
AFIX  43
H25   2    0.101410    0.675264    0.224090   111.00000   -1.20000
AFIX   0
C26   1    0.048455    0.722105    0.269728   111.00000    0.06687    0.12751 =
         0.05508   -0.01207    0.00713   -0.00598
AFIX  43
H26   2    0.003176    0.730888    0.218275   111.00000   -1.20000
AFIX   0
C27   1    0.055283    0.742496    0.342334   111.00000    0.05578    0.09699 =
         0.05428   -0.00529    0.01058   -0.00445
AFIX  43
H27   2    0.014327    0.765031    0.338545   111.00000   -1.20000
AFIX   0
C28   1    0.145407    0.731800    0.588713   111.00000    0.05159    0.08460 =
         0.05103    0.00538    0.01005   -0.00275
C29   1    0.209223    0.744379    0.665843   111.00000    0.06623    0.09830 =
         0.05044    0.01066    0.00321   -0.01489
AFIX  43
H29   2    0.251784    0.766608    0.668103   111.00000   -1.20000
AFIX   0
C30   1    0.212437    0.725461    0.739210   111.00000    0.09342    0.12290 =
         0.05231    0.01888   -0.00183   -0.02158
AFIX  43
H30   2    0.257179    0.734757    0.790301   111.00000   -1.20000
AFIX   0
C31   1    0.150738    0.693196    0.737949   111.00000    0.13046    0.12391 =
         0.06646    0.03266    0.01290   -0.02415
AFIX  43
H31   2    0.153561    0.680104    0.787899   111.00000   -1.20000
AFIX   0
C32   1    0.084476    0.680042    0.662980   111.00000    0.12371    0.11059 =
         0.07957    0.02022    0.02070   -0.03149
AFIX  43
H32   2    0.040279    0.658140    0.661677   111.00000   -1.20000
AFIX   0
C33   1    0.082951    0.698978    0.589879   111.00000    0.08157    0.09906 =
         0.06082    0.00868    0.00984   -0.01706
AFIX  43
H33   2    0.038259    0.689439    0.539034   111.00000   -1.20000
AFIX   0
C34   1    0.012602    0.781465    0.503827   111.00000    0.04332    0.09141 =
         0.04591    0.00563    0.01291   -0.00103
C35   1   -0.106969    0.770914    0.467559   111.00000    0.04864    0.09996 =
         0.06281   -0.00649    0.01190   -0.00677
AFIX  43
H35   2   -0.119945    0.748638    0.438658   111.00000   -1.20000
AFIX   0
C36   1   -0.207598    0.792517    0.473050   111.00000    0.04243    0.12700 =
         0.08442   -0.01496    0.01180   -0.00237
AFIX  43
H36   2   -0.287447    0.784718    0.447865   111.00000   -1.20000
AFIX   0
C37   1   -0.191737    0.825058    0.514762   111.00000    0.05361    0.11981 =
         0.09008   -0.01380    0.01945    0.01053
AFIX  43
H37   2   -0.260083    0.839743    0.517790   111.00000   -1.20000
AFIX   0
C38   1   -0.075600    0.835961    0.551923   111.00000    0.05904    0.10044 =
         0.07877   -0.01292    0.01979    0.00400
AFIX  43
H38   2   -0.063587    0.858027    0.581740   111.00000   -1.20000
AFIX   0
C39   1    0.023925    0.814547    0.545613   111.00000    0.04877    0.09222 =
         0.05659   -0.00437    0.01294   -0.00441
AFIX  43
H39   2    0.103268    0.822750    0.570828   111.00000   -1.20000
AFIX   0
PART 2 -111
SAME_1 B1 > C39
B1B   3    0.137382    0.744890    0.505503  -111.00000    0.03774    0.08849 =
         0.08391   -0.00788    0.02348   -0.00268
C16B  1    0.255470    0.771329    0.502498  -111.00000    0.05841    0.09405 =
         0.06422   -0.00076    0.01726   -0.00583
C17B  1    0.372590    0.758973    0.525878  -111.00000    0.04291    0.13561 =
         0.10363    0.01182    0.02281   -0.00287
AFIX  43
H17B  2    0.384691    0.735331    0.548166  -111.00000   -1.20000
AFIX   0
C18B  1    0.474183    0.778782    0.519032  -111.00000    0.04665    0.15100 =
         0.11458    0.01303    0.01974   -0.00258
AFIX  43
H18B  2    0.552584    0.769073    0.541276  -111.00000   -1.20000
AFIX   0
C19B  1    0.466772    0.811323    0.482104  -111.00000    0.04866    0.14464 =
         0.09967    0.02125    0.02006   -0.01131
AFIX  43
H19B  2    0.537228    0.823966    0.474327  -111.00000   -1.20000
AFIX   0
C20B  1    0.350965    0.825230    0.456230  -111.00000    0.09756    0.12813 =
         0.10852    0.04265    0.00450   -0.00854
AFIX  43
H20B  2    0.338930    0.848744    0.433198  -111.00000   -1.20000
AFIX   0
C21B  1    0.252075    0.803854    0.464787  -111.00000    0.05879    0.10872 =
         0.10283    0.02105   -0.00285   -0.00103
AFIX  43
H21B  2    0.173419    0.813148    0.441544  -111.00000   -1.20000
AFIX   0
C22B  1    0.105682    0.722571    0.417248  -111.00000    0.03780    0.08353 =
         0.05403   -0.00343    0.01996   -0.01454
C23B  1    0.162854    0.689668    0.408895  -111.00000    0.06060    0.08760 =
         0.07988    0.01287    0.02362    0.01150
AFIX  43
H23B  2    0.213842    0.679169    0.456324  -111.00000   -1.20000
AFIX   0
C24B  1    0.147041    0.671980    0.333200  -111.00000    0.07949    0.10263 =
         0.07864   -0.00267    0.02822   -0.00238
AFIX  43
H24B  2    0.182063    0.648830    0.330346  -111.00000   -1.20000
AFIX   0
C25B  1    0.081476    0.687579    0.262652  -111.00000    0.06369    0.11403 =
         0.06926   -0.00526    0.01217   -0.01638
AFIX  43
H25B  2    0.075308    0.676238    0.210209  -111.00000   -1.20000
AFIX   0
C26B  1    0.024776    0.719886    0.268937  -111.00000    0.04071    0.10474 =
         0.06476    0.00610    0.00306   -0.00936
AFIX  43
H26B  2   -0.023899    0.730404    0.220609  -111.00000   -1.20000
AFIX   0
C27B  1    0.037046    0.737303    0.343746  -111.00000    0.03221    0.08295 =
         0.06886    0.00850    0.01162   -0.00788
AFIX  43
H27B  2   -0.001929    0.759911    0.345810  -111.00000   -1.20000
AFIX   0
C28B  1    0.170092    0.717737    0.585757  -111.00000    0.05802    0.12250 =
         0.06033   -0.00650    0.02338    0.02285
C29B  1    0.244604    0.726235    0.661581  -111.00000    0.06318    0.16472 =
         0.08598    0.00645    0.01330   -0.01929
AFIX  43
H29B  2    0.287035    0.748544    0.666624  -111.00000   -1.20000
AFIX   0
C30B  1    0.260455    0.703820    0.730587  -111.00000    0.09116    0.18786 =
         0.07671    0.01439    0.00788   -0.00756
AFIX  43
H30B  2    0.311681    0.711054    0.781433  -111.00000   -1.20000
AFIX   0
C31B  1    0.203140    0.671933    0.725110  -111.00000    0.11402    0.17898 =
         0.08651    0.01754    0.03273    0.02252
AFIX  43
H31B  2    0.217494    0.656091    0.771447  -111.00000   -1.20000
AFIX   0
C32B  1    0.125774    0.662117    0.655012  -111.00000    0.13541    0.13780 =
         0.07529    0.00154    0.03179    0.03405
AFIX  43
H32B  2    0.080385    0.640361    0.651679  -111.00000   -1.20000
AFIX   0
C33B  1    0.115075    0.685331    0.587271  -111.00000    0.11795    0.11341 =
         0.07477   -0.00581    0.02162    0.03850
AFIX  43
H33B  2    0.063797    0.677600    0.536881  -111.00000   -1.20000
AFIX   0
C34B  1    0.024348    0.769277    0.519500  -111.00000    0.05159    0.10925 =
         0.07112   -0.02514    0.01296   -0.00107
C35B  1   -0.096056    0.759401    0.488864  -111.00000    0.04877    0.10454 =
         0.08665    0.00132    0.02298   -0.00919
AFIX  43
H35B  2   -0.111089    0.738286    0.455702  -111.00000   -1.20000
AFIX   0
C36B  1   -0.195147    0.778365    0.503625  -111.00000    0.04728    0.11437 =
         0.10950   -0.01456    0.01938   -0.00827
AFIX  43
H36B  2   -0.275196    0.771066    0.477564  -111.00000   -1.20000
AFIX   0
C37B  1   -0.179624    0.807185    0.554700  -111.00000    0.05555    0.12375 =
         0.12752   -0.03064    0.03575    0.00527
AFIX  43
H37B  2   -0.247497    0.819870    0.566727  -111.00000   -1.20000
AFIX   0
C38B  1   -0.061887    0.817556    0.588772  -111.00000    0.07061    0.13446 =
         0.13108   -0.06084    0.02929   -0.00432
AFIX  43
H38B  2   -0.048067    0.837474    0.625776  -111.00000   -1.20000
AFIX   0
C39B  1    0.035524    0.799538    0.570022  -111.00000    0.05365    0.13950 =
         0.11652   -0.05319    0.01783   -0.00682
AFIX  43
H39B  2    0.115142    0.808233    0.592859  -111.00000   -1.20000
PART 0
RESI 0
AFIX   0
HKLF 4


REM  MM_IL1_BPh4_cyclopropyl_0m_a.res in P2(1)/n
REM wR2 = 0.2419, GooF = S = 1.079, Restrained GooF = 1.117 for all data
REM R1 = 0.0692 for 11040 Fo > 4sig(Fo) and 0.0782 for all 14223 data
REM 2421 parameters refined using 14659 restraints

END

WGHT      0.1644      0.2589

REM Highest difference peak  0.253,  deepest hole -0.200,  1-sigma level  0.041
Q1    1   0.1527  0.4241  0.1996  11.00000  0.05    0.25
Q2    1   0.4970  0.5796  0.3187  11.00000  0.05    0.18
Q3    1   0.5600  0.5580 -0.0654  11.00000  0.05    0.18
Q4    1   0.9684  0.5847 -0.0068  11.00000  0.05    0.18
Q5    1  -0.0562  0.4114  0.1099  11.00000  0.05    0.17
Q6    1   0.1665  0.7351  0.5567  11.00000  0.05    0.17
Q7    1   0.1971  0.7319  0.6198  11.00000  0.05    0.17
Q8    1   0.2244  0.5931  0.1197  11.00000  0.05    0.17
Q9    1  -0.0875  0.4451  0.1183  11.00000  0.05    0.16
Q10   1   0.3672  0.5578  0.2201  11.00000  0.05    0.16
Q11   1   0.2259  0.3090  0.2381  11.00000  0.05    0.15
Q12   1   0.0776  0.7288  0.3790  11.00000  0.05    0.15
Q13   1   0.1030  0.2834  0.2831  11.00000  0.05    0.15
Q14   1   0.1633  0.6875  0.3031  11.00000  0.05    0.15
Q15   1  -0.0407  0.7751  0.4667  11.00000  0.05    0.15
Q16   1   0.0264  0.4290  0.1126  11.00000  0.05    0.15
Q17   1   0.0538  0.4258  0.1040  11.00000  0.05    0.15
Q18   1   0.0428  0.7729  0.5034  11.00000  0.05    0.14
Q19   1   1.0952  0.6070  0.5400  11.00000  0.05    0.14
Q20   1   0.1541  0.2867  0.2398  11.00000  0.05    0.14
Q21   1   1.0613  0.5843  0.2791  11.00000  0.05    0.14
Q22   1   0.1133  0.2808  0.2039  11.00000  0.05    0.13
Q23   1   0.7890  0.5512  0.0999  11.00000  0.05    0.13
Q24   1   0.2833  0.3944  0.2463  11.00000  0.05    0.13
Q25   1   0.3826  0.5751 -0.1852  11.00000  0.05    0.13
Q26   1   0.6322  0.5401 -0.0360  11.00000  0.05    0.13
Q27   1  -0.1332  0.8315  0.5028  11.00000  0.05    0.13
Q28   1   0.1933  0.7562  0.5195  11.00000  0.05    0.12
Q29   1   0.3960  0.3297  0.3753  11.00000  0.05    0.12
Q30   1   0.4757  0.3224  0.3296  11.00000  0.05    0.12
Q31   1   0.0069  0.7263  0.3067  11.00000  0.05    0.12
Q32   1  -0.0811  0.2316  0.1034  11.00000  0.05    0.12
Q33   1   0.8084  0.5995  0.0809  11.00000  0.05    0.12
Q34   1   0.3622  0.5496  0.5038  11.00000  0.05    0.12
Q35   1   0.1003  0.7068  0.3987  11.00000  0.05    0.11
Q36   1   0.8281  0.6084  0.1353  11.00000  0.05    0.11
Q37   1   0.2999  0.7828  0.5370  11.00000  0.05    0.11
Q38   1   0.1633  0.4771  0.2135  11.00000  0.05    0.11
Q39   1   0.0254  0.2554  0.0174  11.00000  0.05    0.11
Q40   1   0.9224  0.5754  0.1060  11.00000  0.05    0.11
Q41   1   0.0779  0.4016  0.2233  11.00000  0.05    0.11
Q42   1   0.3815  0.8245  0.5075  11.00000  0.05    0.11
Q43   1   0.0553  0.7608  0.5550  11.00000  0.05    0.11
Q44   1   0.9798  0.5796  0.2671  11.00000  0.05    0.11
Q45   1   0.1644  0.6735  0.6742  11.00000  0.05    0.11
Q46   1   0.3649  0.4118  0.4718  11.00000  0.05    0.11
Q47   1   0.4460  0.5230 -0.1355  11.00000  0.05    0.11
Q48   1   0.5021  0.5783 -0.2180  11.00000  0.05    0.11
Q49   1   0.5543  0.7547  0.5032  11.00000  0.05    0.10
Q50   1   0.4976  0.5647 -0.2179  11.00000  0.05    0.10
Q51   1   0.7078  0.5750  0.5209  11.00000  0.05    0.10
Q52   1   0.2074  0.6991  0.3978  11.00000  0.05    0.10
Q53   1   0.0383  0.7815  0.6041  11.00000  0.05    0.10
Q54   1   0.3472  0.3229  0.2740  11.00000  0.05    0.10
Q55   1   0.6928  0.6323  0.2473  11.00000  0.05    0.10
Q56   1   0.4212  0.5943 -0.1375  11.00000  0.05    0.10
Q57   1   0.1749  0.4873  0.3231  11.00000  0.05    0.10
Q58   1   0.9549  0.5840  0.1579  11.00000  0.05    0.10
Q59   1   0.3149  0.8249  0.5047  11.00000  0.05    0.10
Q60   1   0.0598  0.2619  0.2125  11.00000  0.05    0.10
Q61   1   0.0283  0.4014  0.2614  11.00000  0.05    0.10
Q62   1  -0.1759  0.7669  0.5421  11.00000  0.05    0.10
Q63   1   0.0392  0.2581  0.1400  11.00000  0.05    0.10
Q64   1  -0.0272  0.7177  0.2223  11.00000  0.05    0.10
Q65   1   0.2945  0.5953  0.1744  11.00000  0.05    0.10
Q66   1   0.7752  0.6498  0.4428  11.00000  0.05    0.10
Q67   1   0.1642  0.6939  0.6103  11.00000  0.05    0.10
Q68   1  -0.0117  0.7003  0.2405  11.00000  0.05    0.09
Q69   1   0.6758  0.6241  0.3238  11.00000  0.05    0.09
Q70   1   0.4309  0.5840  0.2335  11.00000  0.05    0.09
Q71   1   0.9614  0.5599  0.2200  11.00000  0.05    0.09
Q72   1   0.3180  0.2582  0.4216  11.00000  0.05    0.09
Q73   1  -0.0292  0.7682  0.3401  11.00000  0.05    0.09
Q74   1   0.3083  0.5354 -0.0758  11.00000  0.05    0.09
Q75   1  -0.0862  0.7357  0.2409  11.00000  0.05    0.09
Q76   1   0.4468  0.5567  0.5440  11.00000  0.05    0.09
Q77   1   0.5680  0.5758 -0.0161  11.00000  0.05    0.09
Q78   1   0.8287  0.6751  0.4002  11.00000  0.05    0.09
Q79   1   0.0627  0.4488  0.3187  11.00000  0.05    0.09
Q80   1  -0.0778  0.2422  0.1615  11.00000  0.05    0.09
Q81   1   0.8034  0.5920  0.2179  11.00000  0.05    0.09
Q82   1   0.8984  0.5879  0.0805  11.00000  0.05    0.09
Q83   1   0.6946  0.6137  0.4961  11.00000  0.05    0.09
Q84   1   1.1377  0.5800  0.2463  11.00000  0.05    0.09
Q85   1   0.5447  0.5863 -0.1063  11.00000  0.05    0.09
Q86   1   0.5719  0.5813 -0.1020  11.00000  0.05    0.08
Q87   1   0.8187  0.6633  0.4770  11.00000  0.05    0.08
Q88   1   0.3003  0.7195  0.6743  11.00000  0.05    0.08
Q89   1   0.2182  0.5684 -0.1850  11.00000  0.05    0.08
Q90   1   0.2076  0.5623  0.0966  11.00000  0.05    0.08
Q91   1  -0.0848  0.7467  0.5274  11.00000  0.05    0.08
Q92   1  -0.0221  0.6706  0.6642  11.00000  0.05    0.08
Q93   1   0.3002  0.7274  0.7786  11.00000  0.05    0.08
Q94   1   0.2585  0.5363  0.1202  11.00000  0.05    0.08
Q95   1   0.0787  0.2243  0.0633  11.00000  0.05    0.08
Q96   1  -0.1231  0.7510  0.4154  11.00000  0.05    0.08
Q97   1   1.0250  0.6091  0.1749  11.00000  0.05    0.08
Q98   1   1.1848  0.5856  0.5980  11.00000  0.05    0.08
Q99   1   0.3512  0.4076  0.3222  11.00000  0.05    0.08
Q100  1   0.4163  0.5458  0.4223  11.00000  0.05    0.08
Q101  1   0.0103  0.2376  0.1155  11.00000  0.05    0.08
Q102  1   0.4404  0.3631  0.1992  11.00000  0.05    0.08
Q103  1   0.3828  0.6379  0.5755  11.00000  0.05    0.08
Q104  1   1.1985  0.5672  0.4624  11.00000  0.05    0.08
Q105  1   0.3594  0.6367 -0.1091  11.00000  0.05    0.08
Q106  1   0.7112  0.5496  0.3920  11.00000  0.05    0.08
Q107  1   0.2569  0.7064  0.6638  11.00000  0.05    0.07
Q108  1   0.6561  0.7485  0.5417  11.00000  0.05    0.07
Q109  1   0.0941  0.1974  0.1982  11.00000  0.05    0.07
Q110  1   0.6609  0.7664  0.5416  11.00000  0.05    0.07
Q111  1   0.7734  0.6571  0.3035  11.00000  0.05    0.07
Q112  1  -0.1666  0.7943  0.5992  11.00000  0.05    0.07
Q113  1   0.4161  0.5813  0.5759  11.00000  0.05    0.07
Q114  1   0.7206  0.6797  0.3612  11.00000  0.05    0.07
Q115  1   0.2606  0.4720  0.3226  11.00000  0.05    0.07
Q116  1  -0.1469  0.7789  0.4816  11.00000  0.05    0.07
Q117  1  -0.0237  0.2633  0.2353  11.00000  0.05    0.07
Q118  1   0.2534  0.3683  0.2634  11.00000  0.05    0.07
Q119  1   0.4069  0.6065  0.5722  11.00000  0.05    0.07
Q120  1   0.5097  0.5431  0.0162  11.00000  0.05    0.07
;
_shelx_res_checksum   49804

_shelx_hkl_file
;
  -1   0   0 0.12949 0.06876   9
  -2   0   0 4.15998 0.41471   9
  -3   0   0 0.63079 1.71681   1
  -3   0   0 -13.048 10.8185   2
   4   0   0 10.5735 0.71890   6
  -4   0   0 8.08145 0.82697   9
  -5   0   0 1.27301 0.33767   9
   5   0   0 0.03822 0.13184   6
   6   0   0 13.9485 1.01255   6
   6   0   0 13.9311 1.19181   5
  -6   0   0 16.0901 1.29650   9
  -7   0   0 0.03397 0.05796   3
   7   0   0 0.33460 0.28625   5
  -7   0   0 0.12126 0.08604   8
  -8   0   0 17.8716 1.15245   7
  -8   0   0 15.9265 1.15850   3
  -8   0   0 17.0788 1.17267   8
   8   0   0 16.8722 1.44426   5
  -9   0   0 0.04515 0.11456   8
  -9   0   0 0.02215 0.08161   3
   9   0   0 0.01615 0.39655   5
 -10   0   0 22.2655 1.39839   8
  10   0   0 19.0953 1.77804   5
 -10   0   0 18.3809 1.37734   3
 -11   0   0 0.01846 0.08136   3
 -11   0   0 -0.0028 0.10423   8
 -12   0   0 32.3273 2.28186   8
 -12   0   0 35.0037 2.27260   3
 -13   0   0 0.02032 0.05494   3
   1  -1   0 107.764 7.71119   6
  -1  -1   0 118.996 7.75757   9
  -1   1   0 119.134 7.73865   9
  -2  -1   0 21.7759 1.52502   9
  -2   1   0 20.6096 1.49849   9
  -3  -1   0 181.355 12.4648   9
  -3   1   0 187.672 12.4490   9
   4  -1   0 135.098 9.10738   6
  -4  -1   0 135.350 9.24486   9
   4   1   0 141.585 9.15240   6
  -4   1   0 130.609 9.21624   9
  -5  -1   0 14.2086 1.09566   9
   5  -1   0 11.2806 0.98241   5
   5  -1   0 10.4992 0.83958   6
   5   1   0 12.9421 0.90546   6
  -5   1   0 12.0760 1.04047   9
   6  -1   0 7.72671 0.80408   5
  -6  -1   0 9.03259 0.90951   9
  -6   1   0 8.88468 0.88263   9
  -7  -1   0 36.3483 2.64072   3
  -7  -1   0 41.3085 2.65469   8
   7  -1   0 41.2624 2.87339   5
  -7   1   0 40.2292 2.65258   8
   7   1   0 42.5325 2.89120   5
  -7   1   0 36.5954 2.64151   3
   8  -1   0 30.4280 2.23858   5
  -8  -1   0 31.0706 1.96065   8
  -8  -1   0 23.9942 1.94288   3
   8   1   0 29.9819 2.23487   5
  -8   1   0 28.4133 1.93366   7
  -8   1   0 30.6415 1.95943   8
  -9  -1   0 0.28978 0.11810   8
   9  -1   0 0.27776 0.41178   5
  -9   1   0 0.31440 0.12468   8
   9   1   0 0.07269 0.39928   5
  -9   1   0 0.40103 0.09137   3
 -10  -1   0 2.77179 0.30710   8
  10  -1   0 2.15805 0.66065   5
 -10  -1   0 3.81448 0.27899   3
 -10   1   0 2.91396 0.30226   8
  10   1   0 2.32724 0.65447   5
 -10   1   0 3.66463 0.27962   3
 -11  -1   0 3.59627 0.31634   8
 -11  -1   0 3.70362 0.28765   3
 -11   1   0 3.70427 0.28826   3
 -11   1   0 3.25652 0.31437   8
 -12  -1   0 0.19497 0.11066   8
 -12  -1   0 0.18797 0.07760   3
 -12   1   0 0.16454 0.07726   3
 -12   1   0 0.08666 0.11695   8
 -13  -1   0 0.19090 0.05907   3
 -13   1   0 0.27967 0.06087   3
  -1  -2   0 516.976 37.9549   2
  -1  -2   0 528.427 35.3717   1
  -2  -2   0 130.228 8.82049   9
   2  -2   0 127.556 8.76824   5
  -2   2   0 133.040 8.77579   9
  -3  -2   0 2401.69 164.164   1
  -3   2   0 2423.63 164.743   1
  -3   2   0 2519.29 164.544   1
   4  -2   0 164.383 11.5986   5
   4  -2   0 166.394 11.5106   6
  -4  -2   0 176.002 11.6799   9
  -4   2   0 172.544 11.6310   9
   4   2   0 180.015 11.5707   6
   5  -2   0 3.74081 0.46896   5
  -5  -2   0 4.19793 0.57073   9
   5   2   0 4.25157 0.40863   6
  -5   2   0 3.77311 0.52284   9
  -6  -2   0 4.12714 0.61687   9
   6  -2   0 4.01570 0.51193   5
   6   2   0 4.44743 0.42772   6
  -7  -2   0 12.4186 0.86945   3
   7  -2   0 12.7668 1.11713   5
  -7  -2   0 13.3206 0.88655   8
   7   2   0 12.6371 1.13639   5
  -7   2   0 12.8217 0.88270   8
  -7   2   0 12.0427 0.86987   3
  -8  -2   0 16.5873 1.13164   8
  -8  -2   0 16.0587 1.11399   3
   8  -2   0 18.1926 1.42794   5
  -8   2   0 15.3782 1.11354   3
   8   2   0 19.5612 1.45680   5
  -8   2   0 16.2428 1.10213   7
  -8   2   0 16.0585 1.12662   8
   9  -2   0 9.89445 1.13631   5
  -9  -2   0 12.1796 0.81197   3
  -9  -2   0 11.0269 0.82996   8
   9   2   0 10.2913 1.14801   5
  -9   2   0 12.1041 0.81455   3
  -9   2   0 10.7953 0.82798   8
  -9   2   0 12.5174 0.81237   7
  10  -2   0 0.31785 0.52523   5
 -10  -2   0 0.32189 0.08780   3
 -10  -2   0 0.17894 0.11376   8
  10   2   0 0.38373 0.52889   5
 -10   2   0 0.30745 0.09286   3
 -10   2   0 0.23634 0.12596   8
 -11  -2   0 1.94213 0.21783   8
 -11  -2   0 1.49923 0.17242   3
 -11   2   0 1.88080 0.22084   8
 -11   2   0 1.47964 0.17680   3
 -12  -2   0 0.27971 0.07552   3
 -12  -2   0 0.15934 0.10712   8
 -12   2   0 0.20957 0.07434   3
 -13  -2   0 0.00813 0.05646   3
 -13   2   0 0.00823 0.05479   3
   0  -3   0 0.07290 0.05292   9
   0  -3   0 0.03294 0.05308   5
   1  -3   0 12.4807 0.83208   5
   1  -3   0 11.0801 0.80464   9
  -1  -3   0 11.6922 0.86946   9
  -1   3   0 12.1432 0.80633   6
  -2  -3   0 1284.54 89.7352   2
  -2  -3   0 1275.11 86.3130   1
  -2   3   0 1362.59 86.7133   1
  -2   3   0 1212.01 86.7537   1
  -3  -3   0 1.04268 0.29711   9
   3  -3   0 0.94206 0.09239   6
   3  -3   0 0.72767 0.22527   5
  -3   3   0 0.72945 0.21995   9
   4  -3   0 559.937 40.7852   5
   4   3   0 625.673 40.7717   6
  -4   3   0 639.526 40.8205   9
   5  -3   0 0.24491 0.24559   5
  -5  -3   0 0.63402 0.34798   9
  -5   3   0 0.97952 0.29140   9
   5   3   0 0.57593 0.20871   6
  -6  -3   0 21.5248 1.72289   9
   6  -3   0 19.1447 1.57561   5
   6   3   0 20.9569 1.50397   6
   7  -3   0 14.0907 1.18516   5
  -7  -3   0 13.3108 0.93187   3
  -7  -3   0 14.0304 0.94714   8
  -7   3   0 12.9506 0.93134   3
  -7   3   0 13.9496 0.94376   8
  -8  -3   0 0.35017 0.07816   3
  -8  -3   0 0.17942 0.10900   8
   8  -3   0 0.05825 0.30535   5
  -8   3   0 0.33521 0.08088   3
  -8   3   0 0.08437 0.09408   8
   8   3   0 0.23215 0.33954   5
  -8   3   0 0.24450 0.07132   7
   9  -3   0 5.08390 0.73304   5
  -9  -3   0 4.48429 0.39094   8
   9   3   0 4.88032 0.75379   5
  -9   3   0 4.81045 0.34405   7
  -9   3   0 4.88842 0.39325   8
  10  -3   0 2.38560 0.70619   5
 -10  -3   0 3.54790 0.33482   8
 -10  -3   0 4.10477 0.30525   3
 -10   3   0 4.21072 0.31101   3
 -10   3   0 3.48355 0.32777   8
  10   3   0 2.92083 0.69764   5
 -11  -3   0 0.59278 0.09860   3
 -11  -3   0 0.47626 0.13121   8
 -11   3   0 0.60282 0.10029   3
 -11   3   0 0.59410 0.13424   8
 -12  -3   0 2.40560 0.19690   3
 -12  -3   0 1.85430 0.22806   8
 -12   3   0 2.53016 0.20409   3
 -13  -3   0 0.11781 0.05428   3
 -13   3   0 0.11017 0.05768   3
   0  -4   0 200.171 24.0585   2
  -1  -4   0 34.1045 2.10176   9
   1  -4   0 27.8971 2.04797   5
  -1   4   0 28.1793 2.03195   6
   2  -4   0 93.7027 6.44002   5
  -2  -4   0 95.3260 6.47693   9
  -2   4   0 93.8974 6.39528   9
  -2   4   0 97.0527 6.36651   6
   3  -4   0 35.9546 2.37679   5
  -3  -4   0 33.1454 2.44404   9
  -3   4   0 33.1814 2.36069   9
   4  -4   0 0.73577 0.24974   5
  -4  -4   0 0.35356 0.29871   9
  -4   4   0 0.34706 0.21294   9
   4   4   0 0.50469 0.23376   6
  -5  -4   0 419.777 28.2062   9
   5  -4   0 400.651 28.1310   5
  -5   4   0 420.052 28.1131   9
   5   4   0 431.217 28.0626   6
  -6  -4   0 6.24604 0.81650   9
   6  -4   0 6.18548 0.68331   5
   6   4   0 7.31961 0.63592   6
  -7  -4   0 17.2192 1.11227   8
  -7  -4   0 14.8306 1.09345   3
   7  -4   0 16.9238 1.33925   5
  -7   4   0 16.8683 1.10705   8
   7   4   0 17.1846 1.21160   6
  -7   4   0 14.6692 1.09415   3
   8  -4   0 0.17680 0.30301   5
  -8  -4   0 0.59658 0.09143   3
  -8  -4   0 0.42866 0.11790   8
  -8   4   0 0.60592 0.09296   3
  -8   4   0 0.51899 0.11363   8
  -8   4   0 0.47122 0.07953   7
   8   4   0 0.87590 0.38569   5
  -9  -4   0 118.854 7.60083   8
   9  -4   0 108.105 7.86565   5
  -9  -4   0 114.321 7.58578   3
  -9   4   0 119.401 7.59734   8
  -9   4   0 112.609 7.58848   3
   9   4   0 97.0365 7.85540   5
  -9   4   0 114.651 7.57208   7
 -10  -4   0 5.32089 0.45910   8
 -10  -4   0 6.32030 0.43385   3
 -10   4   0 5.48868 0.45441   8
  10   4   0 5.35886 0.86675   5
 -10   4   0 6.25022 0.43945   3
 -11  -4   0 7.55225 0.50693   8
 -11  -4   0 5.78448 0.47132   3
 -11   4   0 7.49091 0.50078   8
 -11   4   0 5.74738 0.47787   3
 -12  -4   0 -0.0006 0.09099   3
 -12  -4   0 0.33081 0.11045   8
 -12   4   0 0.00144 0.07618   3
 -13  -4   0 2.06509 0.16426   3
 -13   4   0 2.17684 0.17226   3
   0  -5   0 -0.0348 0.09675   9
   0  -5   0 0.19821 0.09843   5
   0   5   0 -0.0521 0.13186   6
  -1   5   0 398.494 26.6750   6
  -2  -5   0 1854.22 129.292   2
  -2   5   0 1827.87 124.161   1
  -3  -5   0 3305.03 227.257   2
  -3  -5   0 3332.15 222.444   1
  -3   5   0 3170.91 223.337   1
  -3   5   0 3455.77 223.125   1
  -4  -5   0 136.820 9.39660   9
   4  -5   0 133.981 9.29619   5
   4   5   0 142.847 9.29446   6
  -4   5   0 135.601 9.28609   9
  -5  -5   0 89.8513 6.52228   9
   5   5   0 97.3678 6.38873   6
   6  -5   0 15.7816 1.36128   5
  -6  -5   0 17.7518 1.53202   9
   6   5   0 18.4045 1.33498   6
  -7  -5   0 0.51797 0.07912   3
   7  -5   0 0.82526 0.34049   5
  -7  -5   0 0.53430 0.10800   8
   7   5   0 0.52379 0.24408   6
  -7   5   0 0.67825 0.10318   8
  -7   5   0 0.45121 0.07742   3
  -8  -5   0 8.73260 0.67662   3
   8  -5   0 12.9749 1.03388   5
  -8   5   0 11.6188 0.69920   8
  -8   5   0 8.33991 0.67773   3
   8   5   0 10.5906 1.04938   5
  -8   5   0 9.83071 0.69018   7
  -9  -5   0 5.68511 0.47210   8
   9  -5   0 5.53766 0.80580   5
   9   5   0 5.45286 0.81095   5
  -9   5   0 6.07691 0.42274   7
  -9   5   0 6.18611 0.46455   8
 -10  -5   0 4.48020 0.33277   3
 -10  -5   0 4.23356 0.36447   8
  10   5   0 3.96634 0.80868   5
 -10   5   0 3.88488 0.35730   8
 -10   5   0 4.48606 0.33976   3
 -11  -5   0 18.7230 1.24325   3
 -11  -5   0 17.9108 1.26317   8
 -11   5   0 18.8686 1.24929   3
 -11   5   0 17.2817 1.25901   8
 -12  -5   0 6.17948 0.44827   3
 -12  -5   0 6.54634 0.47499   8
 -12   5   0 6.25625 0.45550   3
 -13  -5   0 0.05552 0.04655   3
 -13   5   0 0.01254 0.05477   3
   0  -6   0 9999.99 672.684   2
   0   6   0 9887.07 665.788   1
   1  -6   0 170.428 11.8699   5
  -1  -6   0 187.279 11.9273   9
  -1   6   0 175.035 11.8353   9
  -1   6   0 174.595 11.8660   6
  -2  -6   0 3959.33 265.711   1
  -2  -6   0 3944.24 271.454   2
  -2   6   0 3959.04 265.752   1
   3  -6   0 532.929 36.5897   5
   3   6   0 559.158 36.6042   6
   4  -6   0 15.9550 1.16848   5
  -4  -6   0 14.0535 1.27168   9
   4   6   0 15.4987 1.18069   6
   5  -6   0 4.11968 0.57167   5
  -5  -6   0 5.96358 0.74578   9
   5   6   0 4.47921 0.52104   6
   6  -6   0 5.87722 0.67250   5
  -6  -6   0 7.14852 0.87073   9
   6   6   0 6.65928 0.66833   6
  -7  -6   0 0.12658 0.11519   8
  -7  -6   0 0.23867 0.06712   3
   7  -6   0 -0.0521 0.27778   5
   7   6   0 0.05377 0.23857   6
  -7   6   0 0.20791 0.10021   3
  -7   6   0 0.17886 0.08770   8
   8  -6   0 63.6982 4.57309   5
  -8  -6   0 64.6089 4.32422   3
  -8  -6   0 65.9044 4.34042   8
  -8   6   0 64.1399 4.33380   8
  -8   6   0 63.9735 4.32742   3
  -8   6   0 63.4474 4.31421   7
   9  -6   0 37.8275 2.91484   5
  -9  -6   0 40.0369 2.63619   8
  -9  -6   0 38.4136 2.61514   3
  -9   6   0 40.6933 2.62907   8
  -9   6   0 38.2321 2.61889   3
  -9   6   0 39.5146 2.60374   7
   9   6   0 31.6326 2.92286   5
 -10  -6   0 9.19219 0.66515   3
 -10  -6   0 10.3442 0.69683   8
  10   6   0 8.11329 1.10138   5
 -10   6   0 9.41716 0.68604   8
 -10   6   0 9.16670 0.67268   3
 -11  -6   0 0.14387 0.07832   3
 -11  -6   0 0.07539 0.11411   8
 -11   6   0 0.17554 0.08705   3
 -12  -6   0 23.4459 1.51406   3
 -12  -6   0 20.4609 1.52762   8
 -12   6   0 23.1606 1.51997   3
 -13  -6   0 0.92903 0.09444   3
 -13   6   0 1.04659 0.10835   3
   0  -7   0 -0.3383 0.16345   5
   0  -7   0 -0.1079 0.14536   9
   0   7   0 -0.2134 0.17239   6
   1  -7   0 272.822 18.9352   5
  -1  -7   0 283.338 18.9398   5
   1   7   0 292.863 18.9646   6
  -1   7   0 280.894 18.9363   6
   2  -7   0 139.044 9.56551   5
  -2  -7   0 143.657 9.64353   9
   2   7   0 149.524 9.59979   6
  -2   7   0 136.302 9.52860   6
  -3  -7   0 93.3231 6.48035   9
   3  -7   0 91.6916 6.37947   5
   3   7   0 96.9448 6.40515   6
   4  -7   0 13.9997 1.08545   5
  -4  -7   0 13.3566 1.21026   9
   4   7   0 14.3975 1.11826   6
  -5  -7   0 89.4862 6.48574   9
   5  -7   0 90.3911 6.34624   5
   5   7   0 98.4666 6.35969   6
  -6  -7   0 85.5977 5.95758   9
   6  -7   0 79.8885 5.76380   5
   6   7   0 85.0265 5.75973   6
  -7  -7   0 16.3660 1.23680   3
   7  -7   0 20.3249 1.49431   5
  -7  -7   0 18.6706 1.26020   8
  -7   7   0 19.2245 1.26301   8
   7   7   0 20.0473 1.44079   6
  -7   7   0 17.5064 1.24240   3
   8  -7   0 8.77973 0.93165   5
  -8   7   0 8.68133 0.62031   7
  -8   7   0 9.31026 0.64717   8
  -9  -7   0 0.66276 0.10769   3
   9  -7   0 1.48178 0.49815   5
  -9  -7   0 0.94580 0.14807   8
   9   7   0 0.85002 0.45686   5
  -9   7   0 0.59992 0.10809   3
  -9   7   0 1.09901 0.11251   7
 -10  -7   0 2.03066 0.18251   3
 -10  -7   0 1.55200 0.22887   8
 -10   7   0 1.40552 0.18098   7
 -10   7   0 2.06768 0.19464   3
 -10   7   0 1.41130 0.21850   8
  10   7   0 2.15868 0.63507   5
 -11  -7   0 0.41582 0.08532   3
 -11  -7   0 0.57486 0.12455   8
 -11   7   0 0.37641 0.09518   3
 -12  -7   0 0.90539 0.14352   8
 -12  -7   0 1.33077 0.13602   3
 -12   7   0 1.36054 0.15177   3
 -13  -7   0 0.64389 0.10934   8
 -13   7   0 0.93881 0.10474   3
   0  -8   0 3655.46 255.531   2
   1  -8   0 2096.71 167.770   2
  -1  -8   0 2319.35 160.207   2
  -1   8   0 2258.48 151.097   1
   2  -8   0 324.038 22.0773   5
  -2   8   0 326.197 22.0452   6
   2   8   0 337.253 22.1081   6
   3  -8   0 1.58677 0.28053   5
  -3  -8   0 0.69946 0.32512   9
   3   8   0 1.07045 0.31664   6
  -3   8   0 1.29624 0.14125   6
   4  -8   0 392.225 28.1608   5
  -4  -8   0 432.793 28.2956   9
   4   8   0 433.603 28.1905   6
  -5  -8   0 29.3243 2.31877   9
   5  -8   0 30.6354 2.17018   5
   5   8   0 29.2978 2.25783   6
   6  -8   0 18.1717 1.46624   5
  -6  -8   0 18.5271 1.66222   9
   6   8   0 19.4903 1.47920   6
  -7  -8   0 7.74717 0.57020   8
  -7  -8   0 7.46597 0.54592   3
   7  -8   0 8.73699 0.82678   5
  -7   8   0 8.18308 0.56133   8
   7   8   0 7.62534 0.79230   6
  -7   8   0 7.62927 0.54944   3
   8  -8   0 8.92136 0.86941   5
  -8  -8   0 7.38857 0.57328   8
  -8  -8   0 8.15012 0.54648   3
  -8   8   0 7.46019 0.53623   7
  -8   8   0 8.03453 0.55157   3
  -8   8   0 7.30857 0.56354   8
  -9  -8   0 0.23080 0.12563   8
  -9  -8   0 0.71617 0.09780   3
   9  -8   0 0.22325 0.42119   5
  -9   8   0 0.41074 0.12882   8
   9   8   0 0.37492 0.41085   5
  -9   8   0 0.63921 0.08159   7
  -9   8   0 0.53700 0.10185   3
 -10  -8   0 0.04295 0.07516   3
 -10  -8   0 0.02320 0.10350   8
 -10   8   0 0.13495 0.08300   3
  10   8   0 0.16219 0.56149   5
 -10   8   0 -0.0892 0.06228   7
 -11  -8   0 5.23627 0.36394   3
 -11  -8   0 4.01770 0.39279   8
 -11   8   0 5.37802 0.37704   3
 -12  -8   0 2.80542 0.29172   8
 -12  -8   0 3.62911 0.25985   3
 -12   8   0 3.76255 0.27376   3
 -13  -8   0 3.59283 0.28007   8
 -13   8   0 3.57693 0.26240   3
   0  -9   0 0.45745 0.17912   5
   0  -9   0 0.56211 0.20326   9
   0   9   0 0.21619 0.21310   6
   1  -9   0 7.06630 0.59102   5
  -1  -9   0 6.03456 0.66108   9
  -1  -9   0 7.42617 0.59669   5
  -1   9   0 7.23809 0.61312   6
   1   9   0 8.10353 0.67266   6
  -2  -9   0 250.547 16.9408   9
   2  -9   0 250.910 16.8540   5
   2   9   0 258.794 16.8922   6
  -2   9   0 243.525 16.8232   6
   3  -9   0 64.1603 4.49887   5
  -3  -9   0 72.3464 4.63689   9
  -3   9   0 61.4107 4.42522   6
   3   9   0 65.6850 4.53776   6
  -4  -9   0 86.0935 5.58168   9
   4  -9   0 75.2133 5.42100   5
   4   9   0 76.0633 5.45356   6
   5  -9   0 55.3048 3.98366   5
  -5  -9   0 56.6264 4.15321   9
   5   9   0 59.7230 4.01458   6
   6  -9   0 63.2975 4.46081   5
  -6  -9   0 65.3022 4.66940   9
   6   9   0 62.6226 4.47022   6
   7  -9   0 40.5421 2.80413   5
  -7  -9   0 38.1157 2.59036   8
  -7  -9   0 36.3219 2.57139   3
   7   9   0 42.0865 2.79959   6
  -7   9   0 37.4824 2.56771   7
  -7   9   0 39.0450 2.58378   8
  -7   9   0 37.1159 2.57606   3
  -8  -9   0 0.55361 0.12473   8
   8  -9   0 -0.0348 0.29332   5
  -8  -9   0 0.26977 0.07578   3
  -8   9   0 0.29546 0.07083   7
  -8   9   0 0.24173 0.08164   3
  -8   9   0 0.49366 0.11650   8
   9  -9   0 12.4638 1.21683   5
  -9  -9   0 12.2491 0.85469   3
  -9  -9   0 12.6971 0.88615   8
  -9   9   0 12.4907 0.86361   3
  -9   9   0 12.1579 0.84417   7
   9   9   0 11.2871 1.38272   5
  -9   9   0 12.3344 0.87477   8
 -10  -9   0 2.65835 0.28955   8
 -10  -9   0 3.20069 0.24845   3
  10   9   0 2.25663 0.69974   5
 -10   9   0 2.71697 0.23021   7
 -10   9   0 3.37099 0.26472   3
 -11  -9   0 2.44731 0.25569   8
 -11  -9   0 2.35883 0.20998   3
 -11   9   0 2.59016 0.22428   3
 -12  -9   0 6.82945 0.45943   3
 -12  -9   0 6.36399 0.50230   8
 -12   9   0 6.47785 0.47038   3
 -13  -9   0 0.02437 0.07669   8
 -13   9   0 0.12021 0.05299   3
   0 -10   0 86.9491 6.03981   5
   0 -10   0 92.0551 6.07542   9
   0  10   0 88.5176 6.06492   6
   1 -10   0 99.0969 6.98079   5
  -1 -10   0 111.059 7.05673   9
  -1 -10   0 102.841 6.98739   5
  -1  10   0 100.899 6.99121   6
   1  10   0 102.126 7.01951   6
   2 -10   0 394.379 26.7790   5
  -2 -10   0 400.655 26.8747   9
   2  10   0 402.813 26.8187   6
  -3 -10   0 1.04884 0.34347   9
   3 -10   0 0.88058 0.26502   5
  -3  10   0 1.07432 0.16695   6
   3  10   0 1.48500 0.32961   6
   4 -10   0 297.151 19.8165   5
  -4 -10   0 298.330 19.9604   9
   4  10   0 287.080 19.9900   6
   5 -10   0 153.058 10.2480   5
  -5 -10   0 149.763 10.4215   9
   5  10   0 149.623 10.2711   6
  -6 -10   0 39.2251 3.02994   9
   6 -10   0 36.3913 2.79795   5
   6  10   0 41.5589 2.84784   6
  -7 -10   0 3.42127 0.27899   3
   7 -10   0 5.11862 0.59491   5
   7  10   0 6.12350 0.63795   6
  -7  10   0 3.40437 0.28519   3
  -7  10   0 4.28983 0.27891   7
  -8 -10   0 0.79650 0.13834   8
   8 -10   0 0.66499 0.36668   5
  -8 -10   0 1.25273 0.13560   3
   8  10   0 1.03488 0.54250   6
  -8  10   0 1.28580 0.14519   3
  -8  10   0 0.95273 0.14459   8
  -8  10   0 1.11797 0.12507   7
  -9 -10   0 0.95207 0.15307   8
   9 -10   0 1.55052 0.53304   5
  -9  10   0 0.93385 0.10164   7
 -10 -10   0 1.03258 0.16833   8
 -10 -10   0 1.30513 0.14884   3
 -10  10   0 1.44204 0.17263   3
 -10  10   0 0.77921 0.15249   7
 -11 -10   0 0.22139 0.11432   8
 -11 -10   0 0.07238 0.07030   3
 -11  10   0 0.06496 0.08336   3
 -12 -10   0 0.01351 0.05510   3
 -12 -10   0 0.04674 0.09992   8
 -13 -10   0 1.08108 0.14895   8
 -13  10   0 1.14800 0.11263   3
   0 -11   0 -0.0422 0.17561   9
   0 -11   0 -0.2917 0.16578   5
   0  11   0 0.03943 0.18777   6
   1 -11   0 2113.82 162.577   2
  -1 -11   0 2163.31 158.077   2
  -1  11   0 2141.82 145.310   1
   1  11   0 2137.18 146.460   1
  -2 -11   0 5.15683 0.61271   9
   2 -11   0 5.07791 0.48220   5
   2  11   0 3.84563 0.51056   6
  -2  11   0 4.34439 0.46052   6
   3 -11   0 98.4171 6.99448   5
  -3 -11   0 109.745 7.13337   9
  -3  11   0 99.7989 6.93355   6
   3  11   0 104.046 7.04591   6
  -4 -11   0 26.4823 2.13083   9
   4  11   0 27.6924 2.02192   6
   5 -11   0 14.8984 1.29254   5
  -5 -11   0 19.2588 1.54468   9
   5  11   0 15.0070 1.34776   6
  -6 -11   0 -0.0433 0.36479   9
  -6 -11   0 0.11929 0.09476   8
   6 -11   0 0.28216 0.27425   5
  -6  11   0 0.05180 0.06254   3
   6  11   0 -0.1949 0.27317   6
  -7 -11   0 0.53352 0.11896   8
  -7 -11   0 0.41599 0.07494   3
   7 -11   0 0.42160 0.30931   5
  -7  11   0 0.41998 0.10783   8
   7  11   0 0.36454 0.33647   6
  -7  11   0 0.35842 0.07725   3
  -7  11   0 0.48110 0.07880   7
  -8 -11   0 0.12400 0.07083   3
  -8 -11   0 0.06791 0.11571   8
   8 -11   0 -0.1121 0.31452   5
   8  11   0 0.27663 0.38494   6
  -8  11   0 0.20020 0.07953   3
  -8  11   0 -0.0371 0.06132   7
  -9 -11   0 0.40576 0.13253   8
  -9 -11   0 0.48206 0.08654   3
  -9  11   0 0.36133 0.09704   3
  -9  11   0 0.32771 0.07312   7
 -10 -11   0 10.2216 0.74749   8
 -10 -11   0 10.9789 0.73279   3
  10  11   0 8.47426 1.20313   5
 -10  11   0 9.68535 0.70059   7
 -11 -11   0 1.67821 0.22424   8
 -11 -11   0 1.96124 0.17252   3
 -11  11   0 2.00526 0.19169   3
 -12 -11   0 0.51491 0.08228   3
 -12 -11   0 0.64408 0.11466   8
 -12  11   0 0.44687 0.08264   3
 -13 -11   0 0.10334 0.07823   8
 -13  11   0 0.13188 0.05680   3
   0 -12   0 1352.47 110.829   2
   0  12   0 1392.57 94.7827   1
  -1 -12   0 0.08207 0.28592   9
  -1 -12   0 0.27424 0.23727   5
   1 -12   0 -0.0113 0.23888   5
  -1  12   0 0.21198 0.26616   6
   1  12   0 0.61024 0.32052   6
   2 -12   0 42.5870 3.13323   5
  -2 -12   0 50.3646 3.26491   9
  -2  12   0 42.7765 3.11771   6
   2  12   0 45.2879 3.19451   6
   3 -12   0 61.7505 4.15376   5
  -3 -12   0 58.6976 4.28610   9
  -4 -12   0 3.47932 0.61937   9
   4 -12   0 4.50236 0.49421   5
   4  12   0 3.64622 0.51652   6
   5 -12   0 134.802 9.09210   5
  -5 -12   0 125.881 9.26309   9
   5  12   0 140.151 9.14647   6
   6 -12   0 1.62650 0.38201   5
  -6 -12   0 1.28749 0.18955   8
  -6 -12   0 1.37676 0.49985   9
  -6  12   0 1.61899 0.14949   3
   6  12   0 1.82586 0.41557   6
  -7 -12   0 1.45518 0.19585   8
  -7 -12   0 0.91801 0.12231   3
   7 -12   0 0.87304 0.36164   5
  -7  12   0 1.11378 0.13775   3
  -7  12   0 1.28622 0.11763   7
   7  12   0 1.63650 0.43358   6
   8 -12   0 1.02150 0.43285   5
  -8 -12   0 2.28355 0.18688   3
  -8 -12   0 1.98213 0.24165   8
  -8  12   0 2.20169 0.19820   3
  -8  12   0 1.83759 0.18052   7
   8  12   0 1.85798 0.49500   6
  -9 -12   0 1.36246 0.15791   3
  -9 -12   0 1.66642 0.22348   8
   9 -12   0 1.55992 0.55641   5
  -9  12   0 1.51268 0.14615   7
  -9  12   0 1.44573 0.17476   3
 -10 -12   0 6.78322 0.50425   8
 -10 -12   0 5.91394 0.42628   3
 -10  12   0 5.23257 0.45299   3
  10  12   0 6.34729 0.95744   5
 -10  12   0 5.88615 0.41765   7
 -11 -12   0 1.47054 0.13606   3
 -11 -12   0 0.86945 0.15309   8
 -11  12   0 1.28107 0.15561   3
 -12 -12   0 3.09808 0.27443   8
 -12  12   0 3.28840 0.25145   3
 -13 -12   0 0.27284 0.07814   8
 -13  12   0 0.22891 0.05352   3
   0 -13   0 0.02084 0.21632   5
   0  13   0 -0.2851 0.24097   6
  -1 -13   0 430.039 26.9845   9
  -1 -13   0 394.213 26.8995   5
   1 -13   0 384.973 26.8911   5
   1  13   0 395.525 26.9324   6
  -1  13   0 398.986 26.9108   6
  -2 -13   0 292.712 19.4869   9
   2 -13   0 280.393 19.3722   5
   2  13   0 295.561 19.4274   6
  -2  13   0 284.276 19.3616   6
   3 -13   0 484.504 33.1511   5
  -3 -13   0 503.973 33.2965   9
  -3  13   0 483.636 33.0987   6
   3  13   0 504.494 33.2056   6
  -4 -13   0 377.491 26.1828   9
   4 -13   0 389.729 26.0197   5
   4  13   0 393.990 26.0741   6
  -5 -13   0 24.8326 2.10743   9
   5 -13   0 25.3495 1.90002   5
   5  13   0 25.6357 1.96769   6
   6 -13   0 4.31810 0.56406   5
  -6 -13   0 4.46345 0.72737   9
  -6 -13   0 3.96195 0.33069   8
   6  13   0 3.96751 0.58913   6
  -7 -13   0 13.0564 0.90690   3
   7 -13   0 12.4394 0.90631   4
   7 -13   0 13.9317 1.28318   5
  -7 -13   0 13.6328 0.93939   8
   7  13   0 14.2652 1.24582   6
  -7  13   0 13.5974 0.91574   3
  -8 -13   0 0.12315 0.06814   3
  -8 -13   0 0.14146 0.11407   8
   8 -13   0 -0.1917 0.31457   5
  -8  13   0 0.12072 0.07559   3
   8  13   0 -0.4434 0.40437   6
  -8  13   0 0.15232 0.07252   7
  -9 -13   0 15.9580 1.02106   3
   9 -13   0 12.4394 1.38146   5
  -9 -13   0 13.9386 1.05055   8
  -9  13   0 15.9052 1.03367   3
  -9  13   0 14.0485 1.01292   7
 -10 -13   0 5.21856 0.35766   3
 -10 -13   0 4.38436 0.40205   8
 -10  13   0 5.29348 0.37745   3
 -10  13   0 4.40580 0.34977   7
  10  13   0 4.68618 1.21751   5
 -11 -13   0 13.6282 0.96661   8
 -11 -13   0 13.8328 0.94091   3
 -11  13   0 13.7803 0.95033   3
 -12 -13   0 0.63631 0.11838   8
 -12  13   0 0.86470 0.11531   3
 -13 -13   0 0.07557 0.06936   8
 -13  13   0 0.06119 0.04380   3
   0 -14   0 217.412 14.5397   5
   0  14   0 214.188 14.5678   6
  -1 -14   0 10.3489 0.83353   5
   1 -14   0 10.2636 0.82626   5
  -1 -14   0 9.13994 0.90029   9
   1  14   0 10.4463 0.90462   6
  -1  14   0 10.2561 0.86606   6
  -2 -14   0 121.898 8.71813   9
   2 -14   0 120.709 8.60505   5
  -2  14   0 130.214 8.60389   6
   2  14   0 136.024 8.67263   6
  -3 -14   0 82.6110 5.78675   9
   3 -14   0 80.2708 5.63165   5
   3  14   0 83.6342 5.69270   6
  -3  14   0 82.1911 5.57987   6
   4 -14   0 148.481 9.90599   5
  -4 -14   0 153.192 10.0975   9
  -4  14   0 137.026 9.78034   6
   4  14   0 145.607 9.96305   6
  -5 -14   0 4.99584 0.77055   9
   5 -14   0 4.65954 0.56770   5
   5  14   0 4.74325 0.65075   6
  -6 -14   0 1.26691 0.60151   9
   6 -14   0 1.04367 0.34422   5
  -6  14   0 0.76815 0.11095   3
   6  14   0 1.60682 0.40920   6
   7 -14   0 1.61966 0.16546   4
  -7 -14   0 1.22717 0.18279   3
   7 -14   0 1.96584 0.42640   5
  -7 -14   0 1.20735 0.19862   8
   7  14   0 1.87701 0.47239   6
  -7  14   0 0.86235 0.13916   3
  -8 -14   0 7.19484 0.49325   3
   8 -14   0 6.71010 0.49170   4
  -8 -14   0 6.54322 0.53165   8
   8 -14   0 6.51833 0.81330   5
  -8  14   0 7.18290 0.49418   7
  -8  14   0 7.15523 0.50437   3
   8  14   0 6.20890 0.83688   6
  -9 -14   0 17.5260 1.16825   3
  -9 -14   0 16.9450 1.20313   8
  -9  14   0 17.0257 1.16302   7
  -9  14   0 16.9647 1.17995   3
 -10 -14   0 0.95441 0.16275   8
 -10 -14   0 0.89510 0.12765   3
 -10  14   0 1.07308 0.15130   3
 -10  14   0 1.00120 0.10028   7
 -11 -14   0 3.22653 0.33571   8
 -11 -14   0 4.23495 0.29284   3
 -11  14   0 4.36561 0.31418   3
 -12 -14   0 0.72727 0.11588   8
 -12  14   0 0.75975 0.11053   3
 -13 -14   0 0.10253 0.06601   8
 -13  14   0 0.10262 0.04288   3
   0 -15   0 0.27407 0.23310   5
   0  15   0 0.25165 0.24939   6
   1 -15   0 12.4241 1.00554   5
  -1 -15   0 13.9742 1.13449   5
  -1 -15   0 13.1987 1.10214   9
   1  15   0 11.5025 1.23618   6
  -1  15   0 12.0298 1.03788   6
  -2 -15   0 11.8322 1.28851   9
   2 -15   0 14.0265 1.10710   5
   2  15   0 13.5243 1.13282   6
  -2  15   0 13.1398 1.04292   6
  -3 -15   0 25.2288 1.99752   9
   3 -15   0 24.2399 1.83218   5
   3  15   0 26.1677 1.92334   6
  -3  15   0 24.2958 1.77494   6
   4 -15   0 99.8293 6.76292   5
  -4 -15   0 104.186 6.97113   9
  -4  15   0 92.0485 6.63647   6
   4  15   0 99.5592 6.83023   6
   5 -15   0 71.7456 5.04203   5
  -5 -15   0 73.7006 5.28430   9
   5  15   0 72.3036 5.12889   6
   6 -15   0 -0.0065 0.28130   5
  -6 -15   0 0.03339 0.09624   8
   6  15   0 0.52434 0.35651   6
  -6  15   0 0.01903 0.06366   3
  -7 -15   0 0.23037 0.07037   3
   7 -15   0 0.26363 0.30902   5
  -7 -15   0 0.34418 0.11862   8
   7 -15   0 0.21159 0.07171   4
  -7  15   0 0.12837 0.07328   3
   7  15   0 -0.1072 0.33852   6
   8 -15   0 0.68167 0.41263   5
  -8 -15   0 0.50103 0.08067   3
   8 -15   0 0.21199 0.11157   4
  -8 -15   0 0.46598 0.13674   8
  -8  15   0 0.28005 0.08350   7
   8  15   0 0.41063 0.47230   6
  -8  15   0 0.50952 0.09200   3
   9 -15   0 10.9305 0.76405   4
  -9 -15   0 11.9212 0.81043   8
  -9 -15   0 11.4169 0.76609   3
  -9  15   0 10.8165 0.77899   3
  -9  15   0 10.3728 0.76116   7
 -10 -15   0 0.18533 0.12005   8
 -10 -15   0 0.05198 0.06672   3
 -10  15   0 0.09106 0.07461   3
 -10  15   0 0.12066 0.06332   7
 -11 -15   0 5.66260 0.44562   8
 -11  15   0 5.84663 0.42193   3
 -12 -15   0 0.52608 0.10784   8
 -12  15   0 0.42862 0.07478   3
 -13 -15   0 0.11678 0.06360   8
 -13  15   0 0.15312 0.04160   3
   0 -16   0 5.98588 0.58987   5
   0  16   0 5.27284 0.62066   6
  -1 -16   0 -0.1403 0.22809   5
   1 -16   0 0.20366 0.23807   5
  -1 -16   0 -0.0065 0.24615   9
   1  16   0 0.25909 0.29579   6
  -1  16   0 0.26815 0.25832   6
   2 -16   0 101.041 6.74042   5
  -2 -16   0 97.5016 6.86239   9
   2  16   0 99.1795 6.80140   6
  -2  16   0 97.0645 6.73050   6
   3 -16   0 83.9657 5.69749   5
  -3 -16   0 82.6779 5.86083   9
   3  16   0 86.9682 5.77738   6
  -3  16   0 78.7139 5.64499   6
  -4 -16   0 378.441 25.9299   9
   4 -16   0 394.431 25.7439   5
  -4  16   0 350.543 25.6605   6
   4  16   0 408.551 25.8232   6
   5 -16   0 0.56625 0.32188   5
  -5 -16   0 1.36023 0.52140   9
  -5 -16   0 0.72231 0.13181   8
   5  16   0 0.60469 0.36981   6
  -6 -16   0 0.75523 0.13988   8
   6 -16   0 0.76525 0.09480   4
   6 -16   0 0.78837 0.34635   5
  -6  16   0 1.00979 0.12445   3
   6  16   0 0.94855 0.56202   6
   7 -16   0 0.02644 0.30561   5
  -7 -16   0 0.03146 0.06552   3
   7 -16   0 0.02715 0.06382   4
  -7 -16   0 0.02995 0.10819   8
   7  16   0 0.10686 0.37669   6
  -7  16   0 0.07916 0.07011   3
  -8 -16   0 -0.0565 0.10654   3
   8 -16   0 -0.0020 0.06844   4
   8 -16   0 -0.1211 0.39463   5
  -8 -16   0 0.04785 0.12404   8
  -8  16   0 0.01163 0.06794   7
  -8  16   0 0.00273 0.07298   3
   8  16   0 -0.0538 0.45400   6
  -9 -16   0 3.40525 0.28745   3
  -9 -16   0 4.42988 0.35804   8
   9 -16   0 4.21973 0.29119   4
  -9  16   0 4.26061 0.28873   7
  -9  16   0 3.16512 0.30234   3
 -10 -16   0 1.36561 0.20396   8
 -10 -16   0 0.92064 0.12386   3
 -10  16   0 1.17136 0.15089   3
 -10  16   0 1.08774 0.12286   7
 -11 -16   0 0.08117 0.10077   8
 -11  16   0 -0.0397 0.06774   3
 -12 -16   0 -0.0500 0.08383   8
 -12  16   0 0.03957 0.05806   3
 -13 -16   0 0.43235 0.07186   8
 -13  16   0 0.58294 0.06414   3
   0 -17   0 0.19055 0.24536   5
   0  17   0 0.19480 0.29682   6
   1 -17   0 16.0910 1.24793   5
  -1 -17   0 15.8850 1.25748   5
  -1  17   0 14.9680 1.28138   6
   1  17   0 17.8204 1.34355   6
  -2 -17   0 144.412 10.6547   9
   2 -17   0 158.671 10.5393   5
   2  17   0 164.747 10.6146   6
  -2  17   0 154.925 10.5327   6
  -3 -17   0 211.419 14.4429   9
   3 -17   0 210.314 14.2705   5
  -3  17   0 200.246 14.2253   6
   3  17   0 223.828 14.3601   6
   4 -17   0 19.7808 1.54189   5
  -4 -17   0 18.9021 1.74978   9
  -4  17   0 19.1569 1.40584   6
   4  17   0 22.2109 1.67531   6
   5 -17   0 54.4220 3.77825   5
  -5 -17   0 51.8528 4.01952   9
   5  17   0 53.9693 3.87043   6
  -5  17   0 52.9692 3.57831   3
  -6 -17   0 6.91403 0.57313   8
   6 -17   0 7.31374 0.53909   4
  -6  17   0 8.82650 0.54957   3
   6  17   0 6.39088 0.86372   6
   7 -17   0 0.55847 0.09467   4
  -7 -17   0 0.80344 0.10140   3
   7 -17   0 0.96850 0.39330   5
  -7 -17   0 0.96286 0.15359   8
   7  17   0 0.95195 0.46412   6
  -7  17   0 1.00588 0.13269   3
  -8 -17   0 0.20226 0.07320   3
   8 -17   0 1.21434 0.47083   5
  -8 -17   0 0.39147 0.13764   8
   8 -17   0 0.25290 0.07900   4
   8  17   0 -0.0917 0.44087   6
  -8  17   0 0.26091 0.08056   7
  -8  17   0 0.02961 0.07437   3
  -9 -17   0 1.09461 0.13480   3
  -9 -17   0 1.34549 0.21370   8
   9 -17   0 1.07322 0.14048   4
  -9  17   0 1.19004 0.15699   3
  -9  17   0 1.10040 0.11467   7
  10 -17   0 -0.0329 0.06834   4
 -10 -17   0 0.06328 0.11192   8
 -10  17   0 0.00971 0.08134   3
 -10  17   0 -0.0014 0.05976   7
 -11 -17   0 0.80702 0.12775   8
 -12 -17   0 0.04798 0.08785   8
 -12  17   0 0.11769 0.05601   3
 -13 -17   0 -0.0049 0.05095   8
 -13  17   0 0.05064 0.03210   3
   0 -18   0 21.9264 1.65354   5
   0  18   0 22.3535 1.71587   6
   1 -18   0 0.10559 0.24601   5
  -1 -18   0 -0.0358 0.23542   5
   1  18   0 0.34983 0.32948   6
  -1  18   0 0.33307 0.28136   6
  -2 -18   0 58.7197 4.06316   9
   2 -18   0 55.9139 3.90300   5
  -2  18   0 52.4831 3.88973   6
   2  18   0 56.1721 3.98496   6
   3 -18   0 54.7657 3.99480   5
  -3 -18   0 56.1387 4.17861   9
  -3  18   0 57.2681 3.95603   6
   3  18   0 61.2934 4.10961   6
   4 -18   0 -0.2378 0.25367   5
  -4 -18   0 0.27528 0.36493   9
  -4  18   0 -0.0163 0.17148   6
   4  18   0 0.13319 0.35138   6
  -5 -18   0 7.20041 0.52330   8
   5 -18   0 7.28202 0.48496   4
   5 -18   0 8.13394 0.78898   5
  -5  18   0 6.19830 0.48853   3
   5  18   0 7.29338 0.85881   6
   6 -18   0 27.8666 2.03187   5
  -6 -18   0 26.4716 1.78961   8
   6 -18   0 25.9132 1.75721   4
  -6 -18   0 24.8614 1.75043   7
   6  18   0 24.5862 2.10697   6
  -6  18   0 26.6528 1.76744   3
   7 -18   0 7.18309 0.80525   5
  -7 -18   0 6.95974 0.50871   8
   7 -18   0 6.82931 0.46130   4
  -7  18   0 5.71056 0.47402   3
   7  18   0 6.12698 0.82600   6
  -8 -18   0 12.9867 0.93765   3
  -8 -18   0 13.8289 0.96998   8
   8 -18   0 13.5640 1.49439   5
   8 -18   0 13.9961 0.92864   4
   8  18   0 13.0804 1.36627   6
  -8  18   0 13.7389 0.94049   3
  -8  18   0 13.2936 0.92763   7
   9 -18   0 1.22347 0.13043   4
  -9 -18   0 0.59483 0.14420   8
  -9  18   0 0.83238 0.10247   7
 -10 -18   0 0.05627 0.11731   8
  10 -18   0 0.09634 0.10070   4
 -10  18   0 -0.0355 0.05870   7
 -10  18   0 0.02108 0.07854   3
 -11 -18   0 1.42900 0.18588   8
 -11  18   0 1.18085 0.14120   3
 -12 -18   0 0.05423 0.08435   8
 -12  18   0 0.07920 0.05308   3
   0 -19   0 -0.2755 0.25873   5
   0  19   0 -0.0570 0.29032   6
  -1 -19   0 36.3083 2.64675   5
   1 -19   0 37.1257 2.64632   5
   1  19   0 36.7656 2.71913   6
  -1  19   0 37.4134 2.68100   6
   2 -19   0 33.9904 2.40581   5
  -2  19   0 32.2385 2.39606   6
   2  19   0 33.1032 2.50017   6
   3 -19   0 15.7056 1.26378   5
  -3  19   0 14.6221 1.20552   6
   3  19   0 16.4981 1.39610   6
   4 -19   0 0.58614 0.29896   5
  -4 -19   0 0.20293 0.11024   8
  -4  19   0 0.30816 0.20031   6
   4  19   0 0.27534 0.36956   6
   5 -19   0 3.69709 0.53675   5
  -5 -19   0 4.10291 0.33572   8
   5 -19   0 3.86090 0.30080   4
   5  19   0 2.91299 0.59756   6
   6 -19   0 45.8803 3.13372   5
   6 -19   0 42.3912 2.86503   4
  -6 -19   0 45.3881 2.89871   8
  -6  19   0 38.3485 2.87182   3
   6  19   0 43.4344 3.21880   6
   7 -19   0 0.91302 0.39902   5
  -7 -19   0 0.19677 0.13530   8
  -7  19   0 0.94678 0.13091   3
   7  19   0 0.30340 0.39287   6
  -8 -19   0 0.69046 0.16025   8
   8 -19   0 0.77685 0.09856   4
   8 -19   0 0.04804 0.48407   5
  -8  19   0 0.70303 0.10504   3
   8  19   0 -0.0449 0.50060   6
  -8  19   0 0.70433 0.09995   7
   9 -19   0 6.75741 0.43096   4
  -9 -19   0 4.82218 0.49329   8
  -9  19   0 6.51971 0.44889   3
  -9  19   0 5.63576 0.42607   7
  10 -19   0 0.10514 0.06694   4
 -10 -19   0 0.22621 0.11941   8
 -10  19   0 0.15867 0.07955   3
 -10  19   0 0.15319 0.06187   7
 -11  19   0 1.06989 0.13264   3
 -12 -19   0 0.51487 0.09423   8
 -12  19   0 0.55832 0.08629   3
   0 -20   0 268.223 17.8760   5
   0  20   0 261.175 17.9140   6
   1 -20   0 35.2756 2.52554   5
   1  20   0 35.4065 2.60076   6
  -1  20   0 33.8897 2.55440   6
   2 -20   0 1.19326 0.35027   5
   2  20   0 1.84833 0.45432   6
  -2  20   0 1.83423 0.37757   6
   3 -20   0 7.76586 0.80397   5
   3  20   0 8.66976 0.91396   6
   4 -20   0 1.56218 0.14510   4
  -4 -20   0 1.41049 0.20467   8
   4 -20   0 1.55379 0.38153   5
  -4  20   0 1.51105 0.27250   6
   4  20   0 1.04828 0.44861   6
   5 -20   0 5.70050 0.41269   4
  -5 -20   0 5.88430 0.45374   8
  -5  20   0 5.84113 0.41894   3
   5  20   0 5.08672 0.76783   6
   6 -20   0 1.94890 0.43917   5
  -6 -20   0 1.77461 0.24486   8
   6 -20   0 1.52104 0.16455   4
   6  20   0 0.75437 0.44167   6
   7 -20   0 1.23192 0.14645   4
  -7 -20   0 1.27843 0.18249   8
   7 -20   0 1.16858 0.43338   5
   7  20   0 1.18487 0.47428   6
  -7  20   0 1.19903 0.15159   3
   8 -20   0 -0.2000 0.46550   5
  -8 -20   0 0.08782 0.13638   8
   8 -20   0 0.20427 0.07711   4
  -8  20   0 0.20483 0.08212   3
  -8  20   0 0.31082 0.07931   7
   8  20   0 0.70225 0.53228   6
  -9 -20   0 0.70452 0.15387   8
   9 -20   0 0.77681 0.10309   4
  -9  20   0 1.02782 0.14611   3
  -9  20   0 0.99784 0.10397   7
  10 -20   0 0.07194 0.06668   4
 -10 -20   0 0.08049 0.11582   8
 -10  20   0 -0.1276 0.05579   7
 -10  20   0 0.06884 0.07798   3
 -11 -20   0 1.29155 0.18166   8
 -11  20   0 1.42142 0.14279   3
 -12 -20   0 0.02822 0.07636   8
 -12  20   0 0.03983 0.04834   3
   0 -21   0 -0.3656 0.28441   5
   0  21   0 -0.0389 0.33058   6
   1 -21   0 43.0989 3.03073   5
  -1  21   0 41.1374 3.05497   6
   1  21   0 42.5407 3.10902   6
   2 -21   0 61.5856 4.42168   5
  -2  21   0 64.7301 4.43257   6
   2  21   0 63.6494 4.51963   6
   3 -21   0 10.1565 0.69928   4
   3 -21   0 10.6399 0.94769   5
  -3  21   0 10.7336 0.90551   6
   3  21   0 8.94305 1.01823   6
   4 -21   0 5.09364 0.39051   4
  -4 -21   0 4.98891 0.40506   8
   4 -21   0 5.03159 0.62607   5
  -4  21   0 4.82121 0.51656   6
  -4  21   0 4.86781 0.36869   4
   4  21   0 5.13991 0.72697   6
   5 -21   0 0.10971 0.31530   5
   5 -21   0 0.06090 0.06274   4
  -5 -21   0 0.01681 0.10373   8
  -5  21   0 -0.1970 0.07846   4
   5  21   0 -0.2217 0.35868   6
  -5  21   0 0.02937 0.06269   3
   5  21   0 -0.1872 0.09301   4
   6 -21   0 0.85660 0.37991   5
   6 -21   0 0.99956 0.10100   4
  -6 -21   0 0.82199 0.15740   8
   6  21   0 0.99624 0.48016   6
  -6  21   0 0.64651 0.10074   3
   7 -21   0 -0.0326 0.39020   5
   7 -21   0 0.39870 0.08065   4
  -7 -21   0 0.27937 0.12262   8
   7  21   0 0.55166 0.44476   6
  -7  21   0 0.26169 0.08263   3
   8 -21   0 1.18487 0.14591   4
  -8 -21   0 1.06545 0.17822   8
  -8  21   0 1.24226 0.15034   7
   8  21   0 1.02761 0.54635   6
  -8  21   0 1.50259 0.16011   3
  -9 -21   0 2.19051 0.25860   8
   9 -21   0 2.14050 0.18860   4
  -9  21   0 2.05739 0.18320   7
  -9  21   0 2.04386 0.19972   3
 -10 -21   0 0.46667 0.13021   8
  10 -21   0 0.39776 0.07455   4
 -10  21   0 0.40594 0.08293   3
 -10  21   0 0.31388 0.07136   7
 -11 -21   0 0.06948 0.08899   8
 -11  21   0 -0.0194 0.06213   3
 -12 -21   0 0.11456 0.07268   8
 -12  21   0 0.21156 0.04852   3
   0 -22   0 198.187 13.5983   5
   0  22   0 202.860 13.6478   6
   1 -22   0 7.58389 0.79598   5
   1  22   0 8.26991 0.87312   6
  -1  22   0 7.42676 0.80758   6
   2 -22   0 15.9883 1.13427   4
   2 -22   0 18.3061 1.37700   5
   2  22   0 18.1837 1.49098   6
  -2  22   0 16.7997 1.36152   6
   3 -22   0 0.76996 0.33650   5
   3 -22   0 0.67471 0.08752   4
   3  22   0 0.65608 0.40367   6
  -3  22   0 0.91673 0.10612   4
  -3  22   0 0.89014 0.30250   6
   4 -22   0 15.8515 1.07844   4
  -4 -22   0 16.4594 1.10956   8
   4  22   0 17.0795 1.49065   6
   4  22   0 15.1395 1.08447   4
  -4  22   0 15.7629 1.08236   4
   5 -22   0 0.10350 0.06791   4
  -5 -22   0 0.02362 0.10673   8
   5 -22   0 0.28832 0.33292   5
  -5  22   0 0.05756 0.06618   3
   5  22   0 0.05057 0.40891   6
   5  22   0 -0.0712 0.09001   4
  -5  22   0 0.06420 0.07975   4
   6 -22   0 2.99352 0.52692   5
  -6 -22   0 2.48615 0.28835   8
   6  22   0 2.58229 0.59493   6
   7 -22   0 0.37215 0.08604   4
  -7 -22   0 0.49221 0.14949   8
   7 -22   0 0.43161 0.63446   5
  -7  22   0 0.61942 0.09916   3
   7  22   0 -0.4296 0.39422   6
  -8 -22   0 0.15493 0.13702   8
   8 -22   0 0.13620 0.07535   4
  -8  22   0 0.21084 0.08381   7
  -8  22   0 0.35300 0.08255   3
   8  22   0 -0.6133 0.47076   6
  -9 -22   0 -0.1014 0.10587   8
   9 -22   0 0.08906 0.06877   4
  -9  22   0 0.17699 0.07738   3
  -9  22   0 0.02086 0.06520   7
 -10 -22   0 0.17719 0.12022   8
  10 -22   0 0.20203 0.06498   4
 -10  22   0 0.25641 0.06425   7
 -10  22   0 0.32903 0.07715   3
 -11 -22   0 0.00247 0.09502   8
 -11  22   0 -0.0180 0.05585   3
 -12 -22   0 0.24732 0.07216   8
 -12  22   0 0.33414 0.04811   3
   0 -23   0 -0.0076 0.32468   5
   0  23   0 0.13653 0.09730   4
   0  23   0 -0.6246 0.33891   6
   1 -23   0 7.03901 0.53547   4
   1 -23   0 7.60084 0.81265   5
   1  23   0 6.40742 0.84320   6
   1  23   0 8.59536 0.58777   4
  -1  23   0 7.36991 0.82579   6
  -1  23   0 8.14742 0.54948   4
   2 -23   0 -0.1434 0.26772   5
   2 -23   0 0.03656 0.05702   4
  -2  23   0 -0.0635 0.08008   4
   2  23   0 0.38382 0.37015   6
  -2  23   0 -0.1215 0.26844   6
   2  23   0 0.02984 0.07757   4
   3 -23   0 20.0173 1.37621   4
   3 -23   0 21.9407 1.63539   5
  -3  23   0 20.4027 1.57866   6
  -3  23   0 20.6452 1.38417   4
   3  23   0 21.0971 1.75120   6
   3  23   0 19.6911 1.38253   4
  -4 -23   0 0.28731 0.13197   8
   4 -23   0 0.47890 0.32940   5
   4 -23   0 0.31168 0.07498   4
   4  23   0 0.45502 0.10285   4
  -4  23   0 0.51653 0.09299   4
   4  23   0 0.03856 0.37559   6
   5 -23   0 9.39265 0.96213   5
   5 -23   0 9.05094 0.61803   4
  -5 -23   0 8.37649 0.65662   8
  -5  23   0 8.60635 0.61777   4
   5  23   0 9.13273 1.06447   6
  -5  23   0 9.85781 0.62537   3
   5  23   0 8.15735 0.62408   4
   6 -23   0 1.84987 0.48141   5
  -6 -23   0 2.07556 0.28637   8
   6 -23   0 2.49582 0.21502   4
   6  23   0 2.43199 0.23253   4
   6  23   0 1.63909 0.58568   6
  -6  23   0 2.76059 0.22036   3
   7 -23   0 0.01464 0.07121   4
   7 -23   0 0.26433 0.42646   5
  -7 -23   0 0.06522 0.12767   8
   7  23   0 -0.2619 0.39652   6
  -7  23   0 0.01150 0.07484   3
  -8 -23   0 0.91321 0.17386   8
   8 -23   0 1.20702 0.14022   4
   8  23   0 0.85727 0.71843   6
  -8  23   0 1.07773 0.12187   7
  -9 -23   0 0.17905 0.11530   8
   9 -23   0 0.06984 0.06788   4
  -9  23   0 0.20914 0.07508   3
  -9  23   0 0.15159 0.06906   7
 -10 -23   0 1.31492 0.19672   8
  10 -23   0 1.10607 0.12787   4
 -10  23   0 1.25957 0.14088   3
 -10  23   0 1.22461 0.12294   7
 -11 -23   0 0.58870 0.11359   8
 -11  23   0 0.71300 0.09614   3
 -12 -23   0 0.09018 0.05938   8
 -12  23   0 0.06288 0.03391   3
   0 -24   0 6.81950 0.47120   4
   0 -24   0 7.52164 0.78577   5
   0  24   0 6.51497 0.48666   4
   0  24   0 7.22810 0.82456   6
   1 -24   0 19.6479 1.65516   5
   1 -24   0 20.1842 1.40223   4
  -1  24   0 19.5906 1.68054   6
  -1  24   0 21.7750 1.41170   4
   1  24   0 20.8383 1.41134   4
   1  24   0 21.2986 1.74591   6
   2 -24   0 -0.3125 0.26682   5
   2 -24   0 0.02997 0.05908   4
  -2  24   0 0.09032 0.08346   4
   2  24   0 -0.4178 0.33034   6
   2  24   0 -0.1310 0.07481   4
  -2  24   0 -0.1203 0.29191   6
   3 -24   0 11.2513 1.09453   5
   3 -24   0 11.8601 0.82191   4
   3  24   0 11.7753 0.82956   4
  -3  24   0 12.3149 0.82906   4
   3  24   0 12.9333 1.25989   6
  -3  24   0 12.4124 1.06326   6
  -4 -24   0 1.47425 0.22825   8
   4 -24   0 2.09851 0.44610   5
   4 -24   0 1.24212 0.15549   4
  -4  24   0 1.64462 0.15032   3
  -4  24   0 1.55321 0.17014   4
   4  24   0 1.40354 0.14756   4
   4  24   0 1.64860 0.54402   6
   5 -24   0 1.51397 0.15505   4
   5 -24   0 1.70706 0.45469   5
  -5 -24   0 1.45282 0.23573   8
   5  24   0 1.25939 0.13833   4
  -5  24   0 1.34860 0.15677   4
  -5  24   0 1.26962 0.15199   3
   5  24   0 1.04416 0.51986   6
   6 -24   0 6.28181 0.43006   4
  -6 -24   0 6.09680 0.48859   8
   6 -24   0 5.43437 0.76802   5
  -6  24   0 5.60094 0.43412   3
   6  24   0 5.96818 0.43887   4
   6  24   0 5.69882 0.87463   6
  -7 -24   0 0.11542 0.12633   8
   7 -24   0 -0.4593 0.40591   5
   7 -24   0 0.12639 0.07409   4
   7  24   0 -0.4912 0.37833   6
  -7  24   0 0.17312 0.08011   3
  -8 -24   0 1.95408 0.25479   8
   8 -24   0 2.28673 0.19087   4
  -8  24   0 2.04762 0.18818   7
  -8  24   0 1.93405 0.19499   3
   8  24   0 2.37020 0.66902   6
  -9 -24   0 0.16187 0.11585   8
   9 -24   0 0.19404 0.06892   4
  -9  24   0 0.13868 0.07394   3
  -9  24   0 0.09959 0.06518   7
 -10 -24   0 0.39872 0.12171   8
  10 -24   0 0.50288 0.07496   4
 -10  24   0 0.50411 0.08069   3
 -10  24   0 0.60136 0.06970   7
 -11 -24   0 1.45177 0.17165   8
 -11  24   0 1.54165 0.13349   3
 -12 -24   0 0.12815 0.05824   8
   0 -25   0 -0.0606 0.06010   4
   0 -25   0 0.12917 0.35422   5
   0  25   0 0.03113 0.36605   6
   0  25   0 0.07616 0.08676   4
   1 -25   0 9.02071 0.90003   5
  -1 -25   0 8.13730 0.54814   4
   1 -25   0 7.67030 0.55012   4
   1  25   0 7.95935 0.56416   4
   1  25   0 8.24937 1.01125   6
  -1  25   0 7.64634 0.56383   4
  -1  25   0 7.66317 0.86642   6
   2 -25   0 20.7460 1.42626   4
   2 -25   0 20.9028 1.69604   5
  -2  25   0 19.3474 1.67606   6
  -2  25   0 21.6989 1.43455   4
   2  25   0 21.1617 1.43413   4
   2  25   0 22.1059 1.81256   6
   3 -25   0 -0.0636 0.30536   5
   3 -25   0 -0.0023 0.06291   4
  -3  25   0 0.09611 0.08487   4
  -3  25   0 0.25793 0.30323   6
   3  25   0 0.40298 0.44264   6
   3  25   0 -0.0360 0.07840   4
  -4 -25   0 1.89699 0.24287   8
   4 -25   0 2.29071 0.47802   5
   4 -25   0 1.82103 0.17709   4
  -4  25   0 1.74541 0.16937   3
  -4  25   0 1.85551 0.18577   4
   4  25   0 2.06192 0.19359   4
   4  25   0 2.60778 0.58463   6
   5 -25   0 6.77161 0.47730   4
   5 -25   0 5.47060 0.76817   5
  -5 -25   0 7.07520 0.52935   8
   5  25   0 5.85014 0.90286   6
  -5  25   0 7.15480 0.49109   3
   5  25   0 6.01715 0.48078   4
  -5  25   0 6.53023 0.47450   4
   6 -25   0 -0.0749 0.07254   4
  -6 -25   0 0.03480 0.12699   8
   6 -25   0 -0.0916 0.66448   5
   6  25   0 -0.0342 0.09269   4
  -6  25   0 0.12533 0.07353   3
   6  25   0 0.73801 0.51017   6
   7 -25   0 1.12066 0.12258   4
  -7 -25   0 0.94591 0.18181   8
   7 -25   0 1.53490 0.53483   5
  -7  25   0 1.35776 0.15385   3
   7  25   0 0.95293 0.52117   6
  -8 -25   0 1.31958 0.22229   8
   8 -25   0 1.17601 0.12436   4
  -8  25   0 1.33968 0.15092   3
  -8  25   0 1.21051 0.12999   7
   9 -25   0 0.01220 0.06502   4
  -9 -25   0 0.07496 0.10738   8
  -9  25   0 0.09192 0.06297   7
  -9  25   0 0.09414 0.06694   3
  10 -25   0 0.29458 0.06196   4
 -10 -25   0 0.25192 0.11089   8
 -10  25   0 0.31041 0.05920   7
 -10  25   0 0.30438 0.07014   3
 -11 -25   0 0.14125 0.08130   8
 -11  25   0 0.15804 0.04650   3
   0 -26   0 13.9904 0.92795   4
   0  26   0 12.5771 0.93817   4
   0  26   0 18.1301 1.36975   6
   1 -26   0 4.21662 0.63008   5
   1 -26   0 4.34233 0.32187   4
  -1 -26   0 4.51927 0.32658   4
  -1  26   0 4.48059 0.64958   6
  -1  26   0 4.51145 0.34036   4
   1  26   0 5.24097 0.73133   6
   1  26   0 4.02666 0.33898   4
   2 -26   0 0.89274 0.10349   4
  -2 -26   0 1.04667 0.10186   4
   2 -26   0 0.93444 0.41094   5
   2  26   0 0.50749 0.44977   6
  -2  26   0 0.70232 0.38374   6
   2  26   0 0.93963 0.11842   4
  -2  26   0 1.09472 0.11849   4
   3 -26   0 -0.1865 0.31125   5
   3 -26   0 0.08672 0.06852   4
  -3  26   0 0.01629 0.08194   4
  -3  26   0 0.15805 0.32044   6
   3  26   0 0.35793 0.44295   6
   3  26   0 0.01557 0.08270   4
   4 -26   0 6.54010 0.50266   4
  -4 -26   0 6.20043 0.54035   8
   4 -26   0 6.09973 0.80826   5
  -4  26   0 7.29627 0.50213   3
  -4  26   0 7.70099 0.50537   4
   4  26   0 7.83715 0.51047   4
   4  26   0 5.86268 0.92776   6
  -5 -26   0 16.4973 1.10863   8
   5 -26   0 12.9007 1.35226   5
   5 -26   0 16.1613 1.06632   4
  -5  26   0 14.7136 1.06148   4
   5  26   0 17.0228 1.60161   6
  -5  26   0 15.3439 1.07006   3
   5  26   0 15.7579 1.07091   4
  -6 -26   0 12.3647 0.94128   8
   6 -26   0 11.5172 1.25785   5
   6 -26   0 13.5490 0.89880   4
   6  26   0 13.7631 1.42520   6
   6  26   0 12.6621 0.90324   4
  -6  26   0 13.7181 0.90343   3
  -7 -26   0 0.17848 0.13069   8
   7 -26   0 0.31370 0.08507   4
  -7  26   0 0.31664 0.08522   3
   7  26   0 0.52448 0.49563   6
  -8 -26   0 7.29496 0.57722   8
   8 -26   0 7.96596 0.53309   4
  -8  26   0 7.68271 0.53755   3
  -8  26   0 7.28136 0.53143   7
   9 -26   0 0.31807 0.06996   4
  -9 -26   0 0.17861 0.11138   8
  -9  26   0 0.24308 0.07605   3
  -9  26   0 0.30733 0.06676   7
  10 -26   0 0.48548 0.07023   4
 -10 -26   0 0.53627 0.11387   8
 -10  26   0 0.54912 0.07634   3
 -10  26   0 0.56988 0.07976   7
 -11 -26   0 0.06507 0.08640   8
 -11  26   0 0.08089 0.03941   3
   0 -27   0 0.08065 0.06536   4
   0  27   0 0.02977 0.36393   6
   0  27   0 0.02567 0.08185   4
  -1 -27   0 3.72158 0.28453   4
   1 -27   0 3.78170 0.28826   4
   1 -27   0 2.91875 0.56294   5
   1  27   0 3.70668 0.66856   6
  -1  27   0 4.09886 0.30727   4
  -1  27   0 4.06446 0.60842   6
   1  27   0 3.73725 0.30331   4
  -2 -27   0 1.51678 0.15027   4
   2 -27   0 1.04321 0.42128   5
   2 -27   0 1.49997 0.15821   4
  -2  27   0 1.48742 0.17771   4
   2  27   0 1.97050 0.55573   6
  -2  27   0 1.60552 0.46559   6
   2  27   0 1.46476 0.17619   4
   3 -27   0 8.99744 0.62463   4
   3 -27   0 9.70038 0.99096   5
   3  27   0 8.81367 0.63262   4
  -3  27   0 8.05298 0.88568   6
   3  27   0 9.69661 1.08345   6
  -3  27   0 9.00324 0.63278   4
   4 -27   0 0.46712 0.39364   5
   4 -27   0 0.14386 0.07448   4
  -4 -27   0 0.04918 0.14046   8
  -4  27   0 0.17341 0.08795   4
  -4  27   0 0.06544 0.06773   3
   4  27   0 -0.4381 0.41749   6
  -5 -27   0 13.8767 1.10299   8
   5 -27   0 15.2250 1.06693   4
   5 -27   0 12.3157 1.41879   5
   5  27   0 17.2660 1.69239   6
  -5  27   0 15.6412 1.06273   4
   5  27   0 16.7978 1.07290   4
  -5  27   0 16.7922 1.07189   3
   6 -27   0 0.25026 0.42486   5
   6 -27   0 0.32732 0.08715   4
  -6 -27   0 0.24895 0.15946   8
   6  27   0 0.25687 0.09837   4
  -6  27   0 0.42271 0.08224   3
   6  27   0 0.25309 0.46524   6
   7 -27   0 2.99617 0.23269   4
   7  27   0 2.03096 0.68704   6
  -7  27   0 2.59851 0.22965   3
   8 -27   0 0.09137 0.06665   4
  -8 -27   0 0.15733 0.12222   8
  -8  27   0 0.04727 0.06869   3
  -8  27   0 0.04777 0.07079   7
  -9 -27   0 0.60480 0.12526   8
   9 -27   0 0.75307 0.08753   4
  -9  27   0 0.70848 0.09600   3
  -9  27   0 0.70121 0.08731   7
  10 -27   0 0.42148 0.06247   4
 -10 -27   0 0.42423 0.11015   8
 -10  27   0 0.49492 0.05957   7
 -11 -27   0 0.04517 0.07100   8
 -11  27   0 0.12724 0.05919   3
   0 -28   0 15.5371 1.05181   4
   0  28   0 14.2188 1.42809   6
   0  28   0 15.5933 1.06343   4
   1 -28   0 0.11585 0.07058   4
   1 -28   0 0.14734 0.35532   5
  -1 -28   0 0.07181 0.06728   4
  -1  28   0 0.02506 0.09066   4
   1  28   0 0.31136 0.42573   6
  -1  28   0 0.22188 0.38283   6
   1  28   0 0.15576 0.09142   4
  -2 -28   0 3.89792 0.30808   4
   2 -28   0 4.23345 0.31689   4
   2 -28   0 3.96859 0.62964   5
   2  28   0 4.52107 0.33385   4
  -2  28   0 3.27213 0.60742   6
  -2  28   0 4.44422 0.33056   4
   2  28   0 4.03918 0.74867   6
   3 -28   0 10.8720 1.14861   5
   3 -28   0 12.0425 0.79345   4
  -3  28   0 12.2777 1.11364   6
  -3  28   0 10.6145 0.79084   3
  -3  28   0 12.1155 0.80139   4
   3  28   0 11.4428 0.81134   4
   3  28   0 9.96126 1.21986   6
   4 -28   0 0.43952 0.39976   5
  -4 -28   0 0.93434 0.17862   8
   4 -28   0 0.84916 0.11854   4
   4  28   0 1.32719 0.13451   4
   4  28   0 0.42909 0.49260   6
  -4  28   0 1.51746 0.16111   4
  -4  28   0 1.21210 0.13673   3
  -5 -28   0 4.40248 0.37268   8
   5 -28   0 3.41402 0.63561   5
   5 -28   0 4.11220 0.30569   4
   5  28   0 3.83072 0.75519   6
  -5  28   0 3.63290 0.29940   3
   5  28   0 3.89942 0.31143   4
  -5  28   0 3.68188 0.29535   4
  -6 -28   0 0.36281 0.15515   8
   6 -28   0 0.73193 0.47843   5
   6 -28   0 0.41095 0.08905   4
   6  28   0 0.57270 0.10697   4
  -6  28   0 0.54597 0.08926   3
   6  28   0 0.32338 0.52782   6
   7 -28   0 2.17906 0.18473   4
  -7 -28   0 1.83645 0.25142   8
   7  28   0 1.72810 0.75685   6
  -7  28   0 1.81090 0.17712   3
   8 -28   0 -0.0705 0.06356   4
  -8 -28   0 -0.0422 0.11185   8
  -8  28   0 0.09100 0.06792   7
  -8  28   0 0.07885 0.06486   3
  -9 -28   0 0.60497 0.12463   8
   9 -28   0 0.62339 0.08220   4
  -9  28   0 0.61723 0.10350   3
  -9  28   0 0.60683 0.07880   7
 -10 -28   0 0.20186 0.09741   8
  10 -28   0 0.17689 0.04826   4
 -10  28   0 0.07469 0.04767   3
 -10  28   0 0.10112 0.04742   7
 -11 -28   0 0.02248 0.06334   8
   0 -29   0 0.07922 0.07155   4
   0  29   0 0.08821 0.09039   4
   0  29   0 0.37945 0.42289   6
   1 -29   0 4.93369 0.37183   4
  -1 -29   0 4.95624 0.36839   4
   1  29   0 5.45725 0.39002   4
  -1  29   0 4.55885 0.71500   6
  -1  29   0 5.19675 0.38691   4
   1  29   0 4.77111 0.76542   6
  -2 -29   0 0.47202 0.08267   4
   2 -29   0 0.59735 0.09497   4
   2 -29   0 1.00302 0.45683   5
  -2  29   0 0.69412 0.13427   4
   2  29   0 0.62066 0.13979   4
   2  29   0 0.62954 0.48881   6
  -2  29   0 0.84149 0.42863   6
   3 -29   0 0.84317 0.43697   5
   3 -29   0 0.65949 0.09853   4
   3  29   0 0.71664 0.11306   4
  -3  29   0 0.51562 0.52607   6
   3  29   0 0.71861 0.47858   6
  -3  29   0 0.77109 0.11005   4
  -4 -29   0 0.83635 0.17423   8
   4 -29   0 0.82713 0.10731   4
   4  29   0 0.89109 0.52440   6
  -4  29   0 0.66455 0.10715   4
   4  29   0 0.78358 0.11683   4
  -5 -29   0 0.04319 0.13815   8
   5 -29   0 0.24025 0.08401   4
   5 -29   0 0.22130 0.43320   5
  -5  29   0 0.08731 0.07942   4
   5  29   0 0.15709 0.08761   4
   5  29   0 0.61041 0.50389   6
  -5  29   0 0.20469 0.07049   3
   6 -29   0 -0.0431 0.86176   5
  -6 -29   0 0.11705 0.13340   8
   6 -29   0 0.01919 0.07378   4
  -6  29   0 0.00416 0.06650   3
   6  29   0 -0.1142 0.09290   4
   6  29   0 -0.7100 0.42655   6
  -7 -29   0 0.34355 0.13515   8
   7 -29   0 0.50689 0.08601   4
   8 -29   0 0.75369 0.08773   4
  -8 -29   0 0.48277 0.13268   8
  -8  29   0 0.52098 0.08921   7
  -8  29   0 0.77852 0.10893   3
  -9 -29   0 0.09309 0.10724   8
   9 -29   0 0.08348 0.05693   4
  -9  29   0 0.11201 0.05643   3
  -9  29   0 0.13872 0.05666   7
  10 -29   0 0.01595 0.04323   4
 -10 -29   0 0.08927 0.08320   8
 -10  29   0 0.02817 0.03829   3
 -11 -29   0 1.02539 0.11057   8
   0 -30   0 6.33220 0.44411   4
   0  30   0 5.87938 0.45405   4
   0  30   0 6.33731 0.83624   6
   1 -30   0 0.03877 0.07462   4
  -1 -30   0 0.03469 0.06956   4
  -1  30   0 0.11633 0.09438   4
   1  30   0 -0.3320 0.41444   6
   1  30   0 -0.0634 0.09171   4
  -1  30   0 -0.4036 0.37085   6
  -2 -30   0 4.41597 0.32415   4
   2 -30   0 4.86041 0.33634   4
   2 -30   0 4.54065 0.71253   5
  -2  30   0 3.96052 0.66789   6
   2  30   0 4.10047 0.35112   4
  -2  30   0 4.43567 0.34881   4
   2  30   0 4.05583 0.75623   6
   3 -30   0 0.39575 0.42916   5
   3 -30   0 0.55934 0.09725   4
   3  30   0 0.70077 0.11097   4
  -3  30   0 0.74177 0.10858   4
   4 -30   0 4.68400 0.73454   5
   4 -30   0 5.40030 0.41639   4
  -4 -30   0 5.29630 0.47133   8
  -4  30   0 5.89320 0.41952   4
   4  30   0 6.47513 0.42611   4
  -4  30   0 5.74811 0.41391   3
   4  30   0 3.97201 0.81420   6
  -5 -30   0 0.12549 0.14855   8
   5 -30   0 0.75436 0.46179   5
   5 -30   0 0.19858 0.08281   4
   5  30   0 0.21151 0.09106   4
  -5  30   0 0.12895 0.07738   4
   5  30   0 0.17450 0.48974   6
  -5  30   0 0.15234 0.06929   3
  -6 -30   0 -0.0243 0.13411   8
   6 -30   0 0.06589 0.07378   4
  -6  30   0 0.03279 0.06379   3
   6  30   0 -0.1573 0.49124   6
   7 -30   0 1.15492 0.14140   4
  -7 -30   0 1.01732 0.16553   8
  -7  30   0 1.30691 0.13478   3
   8 -30   0 0.16264 0.06812   4
  -8 -30   0 0.10101 0.10914   8
  -8  30   0 0.06676 0.06925   7
  -8  30   0 0.17803 0.06325   3
   9 -30   0 -0.0210 0.05450   4
  -9 -30   0 0.06974 0.10028   8
  -9  30   0 0.01240 0.05262   7
  -9  30   0 0.04147 0.04566   3
  10 -30   0 0.24299 0.04694   4
 -10 -30   0 0.21674 0.08488   8
   0 -31   0 0.06306 0.07319   4
   0  31   0 -0.0410 0.08864   4
   0  31   0 -0.0749 0.40108   6
  -1 -31   0 5.84775 0.41662   4
   1 -31   0 6.03806 0.42040   4
  -1  31   0 5.73951 0.43555   4
   1  31   0 5.80527 0.43679   4
  -1  31   0 5.12922 0.77425   6
   1  31   0 4.44090 0.79912   6
  -2 -31   0 0.17512 0.09067   4
   2 -31   0 0.02721 0.07752   4
  -2  31   0 -0.0711 0.08943   4
  -2  31   0 -0.2683 0.40687   6
   2  31   0 -0.2081 0.08830   4
   2  31   0 -0.2516 0.62752   6
   3 -31   0 -0.1343 0.33316   5
  -3 -31   0 -0.0739 0.15143   8
   3 -31   0 -0.0942 0.07654   4
   3  31   0 -0.0189 0.09296   4
  -3  31   0 0.03291 0.08875   4
   3  31   0 -0.4604 0.43164   6
   4 -31   0 0.64182 0.10198   4
   4 -31   0 0.52831 0.44480   5
  -4 -31   0 0.61940 0.16398   8
   4  31   0 0.17925 0.49391   6
  -4  31   0 0.77414 0.09493   3
   4  31   0 0.72090 0.11350   4
  -4  31   0 0.64510 0.10281   4
  -5 -31   0 0.83938 0.17801   8
   5 -31   0 1.09423 0.11362   4
   5 -31   0 1.60244 0.66626   5
  -5  31   0 1.01923 0.15548   4
   5  31   0 0.40913 0.54170   6
   5  31   0 0.88282 0.14136   4
  -5  31   0 0.83334 0.12442   3
  -6 -31   0 0.59033 0.15398   8
   6 -31   0 0.70748 0.09626   4
  -7 -31   0 1.40955 0.22549   8
   7 -31   0 1.79779 0.15822   4
  -7  31   0 1.52344 0.15147   3
  -8 -31   0 0.04432 0.09938   8
  -8  31   0 -0.0529 0.07751   7
  -8  31   0 -0.0109 0.05158   3
  -9 -31   0 0.16141 0.09753   8
   9 -31   0 0.41942 0.06035   4
  -9  31   0 0.25447 0.05119   3
  -9  31   0 0.17436 0.05374   7
 -10 -31   0 0.15979 0.07304   8
  10 -31   0 0.17785 0.06106   4
   0 -32   0 0.06335 0.07362   4
   0  32   0 0.07260 0.09087   4
   0  32   0 0.31087 0.56461   6
   1 -32   0 1.20518 0.11906   4
  -1 -32   0 1.13785 0.13545   4
  -1  32   0 0.88117 0.13046   4
   1  32   0 1.48983 0.58434   6
   1  32   0 1.10195 0.13536   4
  -1  32   0 1.13142 0.54150   6
   2 -32   0 0.48272 0.09933   4
   2  32   0 0.73431 0.11537   4
  -2  32   0 0.71422 0.11148   4
   2  32   0 0.43350 0.50886   6
   3 -32   0 3.99864 0.28593   4
  -3 -32   0 3.44538 0.35566   8
  -3  32   0 3.35633 0.28887   4
   3  32   0 3.62342 0.29776   4
   3  32   0 2.41711 0.68209   6
   4 -32   0 4.26264 0.74859   5
  -4 -32   0 5.54205 0.45768   8
   4 -32   0 5.30317 0.40019   4
   4  32   0 5.96599 0.41129   4
   4  32   0 3.57331 0.80785   6
  -4  32   0 5.37872 0.39983   4
   5 -32   0 2.64961 0.21893   4
   5 -32   0 2.00711 0.70858   5
  -5 -32   0 2.36550 0.28824   8
   5  32   0 1.97770 0.65637   6
   5  32   0 2.53077 0.22644   4
   6 -32   0 0.25196 0.08017   4
  -6 -32   0 0.24155 0.13888   8
  -6  32   0 0.12647 0.06309   3
  -7 -32   0 0.25604 0.12110   8
   7 -32   0 0.16396 0.07316   4
  -7  32   0 0.28753 0.06443   3
   8 -32   0 1.04911 0.11671   4
  -8 -32   0 0.76095 0.14597   8
  -8  32   0 1.02387 0.11325   3
  -8  32   0 0.94300 0.09791   7
  -9 -32   0 0.00158 0.08227   8
   9 -32   0 -0.0495 0.04828   4
  -9  32   0 0.03047 0.04518   7
 -10 -32   0 0.00624 0.06087   8
   0 -33   0 0.04783 0.07295   4
   0  33   0 0.00382 0.43679   6
   0  33   0 -0.0337 0.08748   4
   1 -33   0 -0.0097 0.07330   4
  -1 -33   0 0.15208 0.06943   4
  -1  33   0 -0.7174 0.41753   6
  -1  33   0 -0.0225 0.08738   4
   1  33   0 0.13892 0.44348   6
   1  33   0 0.01295 0.09241   4
   2 -33   0 3.33660 0.25986   4
  -2  33   0 2.53802 0.65761   6
   2  33   0 3.37714 0.71697   6
  -2  33   0 2.97235 0.27007   4
   2  33   0 3.30267 0.27662   4
  -3 -33   0 6.71733 0.52326   8
   3 -33   0 6.60115 0.46870   4
  -3  33   0 6.18416 0.47146   4
   3  33   0 6.61716 0.47746   4
   3  33   0 5.06136 0.89026   6
  -4 -33   0 0.21607 0.14156   8
   4 -33   0 0.29699 0.08637   4
   4  33   0 0.17151 0.48348   6
  -4  33   0 0.13112 0.13219   4
   4  33   0 0.36549 0.10126   4
   5 -33   0 0.56923 0.09541   4
  -5 -33   0 0.54146 0.15288   8
   5  33   0 0.78889 0.10823   4
   5  33   0 -0.2316 0.65100   6
  -6 -33   0 0.65525 0.15293   8
   6 -33   0 1.33165 0.13935   4
  -6  33   0 1.06480 0.11621   3
  -7 -33   0 1.62910 0.22265   8
   7 -33   0 2.21136 0.16819   4
  -7  33   0 1.65822 0.15473   3
   8 -33   0 0.10739 0.05883   4
  -8 -33   0 0.16566 0.09627   8
  -8  33   0 0.08432 0.05686   3
  -8  33   0 0.16430 0.06174   7
   9 -33   0 0.46496 0.05734   4
  -9 -33   0 0.27782 0.09222   8
  -9  33   0 0.31564 0.05044   7
 -10 -33   0 0.13036 0.05579   8
   0 -34   0 0.09253 0.07308   4
   0  34   0 0.17127 0.09203   4
   0  34   0 -0.3200 0.43707   6
   1 -34   0 2.63061 0.22382   4
  -1 -34   0 2.70536 0.21384   4
   1  34   0 1.72328 0.59790   6
  -1  34   0 1.61990 0.58931   6
   1  34   0 2.77043 0.24088   4
  -1  34   0 2.50745 0.24017   4
   2 -34   0 4.20118 0.30708   4
   2  34   0 3.66841 0.31713   4
   2  34   0 3.37249 0.75585   6
  -2  34   0 4.06928 0.31511   4
  -3 -34   0 0.38806 0.15476   8
   3 -34   0 0.32773 0.08623   4
  -3  34   0 0.23995 0.08944   4
   3  34   0 -0.1312 0.48822   6
   3  34   0 0.52115 0.11463   4
  -4 -34   0 0.53397 0.15283   8
   4 -34   0 0.65039 0.09911   4
   4  34   0 0.80291 0.11014   4
   4  34   0 0.91995 0.56925   6
  -4  34   0 0.51881 0.09402   4
  -5 -34   0 0.16025 0.11442   8
   5 -34   0 0.12085 0.07921   4
   5  34   0 0.22090 0.09206   4
  -6 -34   0 0.09708 0.12574   8
   6 -34   0 -0.0152 0.06860   4
  -7 -34   0 0.06149 0.10740   8
   7 -34   0 -0.0236 0.06263   4
   8 -34   0 0.14676 0.05671   4
  -8 -34   0 0.03154 0.08629   8
  -8  34   0 0.07033 0.05544   7
   9 -34   0 0.05058 0.04295   4
  -9 -34   0 0.04130 0.07557   8
   0 -35   0 0.03465 0.07051   4
   0  35   0 0.05685 0.09216   4
   0  35   0 -0.3046 0.46398   6
  -1 -35   0 0.09484 0.06542   4
   1 -35   0 -0.0926 0.07358   4
   1  35   0 -0.0873 0.08693   4
  -1  35   0 -0.2021 0.54659   6
   1  35   0 -0.4197 0.47284   6
  -1  35   0 0.01545 0.09061   4
   2 -35   0 0.25901 0.08432   4
   2  35   0 0.29379 0.11309   4
   2  35   0 0.05702 0.49334   6
  -2  35   0 0.17530 0.09105   4
  -3 -35   0 0.37412 0.14362   8
   3 -35   0 0.34681 0.08815   4
   3  35   0 0.32805 0.09609   4
   3  35   0 -0.3860 0.47343   6
  -3  35   0 0.41084 0.08993   4
   4 -35   0 0.20727 0.07683   4
  -4 -35   0 0.17505 0.13293   8
  -4  35   0 0.08399 0.07294   4
   4  35   0 0.21998 0.08617   4
  -5 -35   0 0.07582 0.11552   8
   5 -35   0 0.09532 0.06947   4
   6 -35   0 0.04343 0.06757   4
  -6 -35   0 0.01712 0.10967   8
   7 -35   0 0.21146 0.06630   4
  -7 -35   0 0.07247 0.10171   8
  -7  35   0 0.08413 0.06297   7
  -8 -35   0 0.12598 0.08886   8
   8 -35   0 0.19774 0.05480   4
  -8  35   0 0.20301 0.05113   7
   9 -35   0 0.14227 0.03804   4
  -9 -35   0 0.08541 0.06890   8
   0 -36   0 2.24416 0.19040   4
   0  36   0 2.12879 0.21942   4
   0  36   0 0.68226 0.58518   6
  -1 -36   0 2.00820 0.17446   4
   1 -36   0 1.98044 0.18705   4
  -1  36   0 0.86113 0.66429   6
   1  36   0 1.69414 0.61188   6
   1  36   0 2.18108 0.21093   4
  -1  36   0 2.08246 0.20455   4
   2 -36   0 -0.0536 0.07532   4
  -2 -36   0 -0.0412 0.14489   8
   2  36   0 -0.1221 0.52061   6
   2  36   0 -0.1262 0.08805   4
  -2  36   0 0.04490 0.08025   4
  -3 -36   0 0.13997 0.13362   8
   3 -36   0 0.24489 0.08096   4
   3  36   0 0.15163 0.08481   4
  -3  36   0 0.10804 0.07780   4
   4 -36   0 0.00126 0.06973   4
  -4 -36   0 -0.0145 0.11765   8
   4  36   0 0.02713 0.07900   4
  -5 -36   0 0.13159 0.12331   8
   5 -36   0 0.20383 0.07051   4
   6 -36   0 0.15503 0.06649   4
  -6 -36   0 0.11178 0.10726   8
  -7 -36   0 0.12619 0.09677   8
   7 -36   0 0.16409 0.06028   4
  -7  36   0 0.10536 0.06022   7
   8 -36   0 0.06953 0.05077   4
  -8 -36   0 0.09519 0.07859   8
  -8  36   0 -0.0126 0.04375   7
  -9 -36   0 0.12519 0.06016   8
   0 -37   0 0.01701 0.06492   4
   0  37   0 -0.0924 0.07966   4
   1 -37   0 3.88237 0.28903   4
  -1 -37   0 3.42744 0.27695   4
  -1  37   0 3.93192 0.29953   4
   1  37   0 4.01598 0.30286   4
   2 -37   0 0.67052 0.09403   4
  -2 -37   0 0.71909 0.16004   8
  -2  37   0 0.50334 0.09470   4
   2  37   0 0.56037 0.10715   4
   3 -37   0 0.06651 0.07316   4
  -3 -37   0 0.06615 0.12319   8
  -3  37   0 0.06561 0.07253   4
   3  37   0 0.03699 0.08517   4
   4 -37   0 -0.0068 0.06576   4
  -4 -37   0 -0.0257 0.11798   8
   4  37   0 -0.0011 0.08384   4
   5 -37   0 0.02411 0.06650   4
  -5 -37   0 0.01231 0.10403   8
  -6 -37   0 0.22353 0.10664   8
   6 -37   0 0.40193 0.07062   4
  -7 -37   0 0.08808 0.08579   8
   7 -37   0 0.12807 0.05644   4
  -7  37   0 0.16611 0.05830   7
  -8 -37   0 -0.0232 0.06879   8
   8 -37   0 0.00706 0.04241   4
  -8  37   0 0.03301 0.03799   7
   0 -38   0 0.14283 0.06799   4
   0  38   0 0.45876 0.09213   4
   1 -38   0 0.49039 0.08579   4
  -1  38   0 0.77948 0.10246   4
   1  38   0 0.62807 0.10258   4
   2 -38   0 0.22581 0.07576   4
  -2 -38   0 0.21656 0.12902   8
   2  38   0 0.10576 0.08992   4
  -2  38   0 0.25229 0.08101   4
  -3 -38   0 0.11484 0.11931   8
   3 -38   0 0.14601 0.07167   4
  -3  38   0 0.12870 0.07241   4
   3  38   0 0.20021 0.08202   4
  -4 -38   0 0.06145 0.11443   8
   4 -38   0 -0.0034 0.06763   4
   4  38   0 0.07291 0.08341   4
   5 -38   0 0.14619 0.06543   4
  -5 -38   0 0.12771 0.12865   8
   6 -38   0 0.04584 0.05817   4
  -6 -38   0 0.04152 0.09420   8
  -7 -38   0 0.14808 0.08150   8
   7 -38   0 0.27736 0.05559   4
  -7  38   0 0.23793 0.05340   7
  -8 -38   0 -0.0185 0.06580   8
   8 -38   0 0.01973 0.03660   4
   0 -39   0 0.02636 0.05881   4
   0  39   0 -0.0578 0.07044   4
   1 -39   0 0.07992 0.06424   4
  -1 -39   0 0.07443 0.12800   8
  -1  39   0 0.04831 0.07352   4
   1  39   0 0.03751 0.08045   4
  -2 -39   0 0.07032 0.12066   8
   2 -39   0 0.00988 0.06581   4
  -2  39   0 0.11349 0.07118   4
   2  39   0 0.16961 0.08338   4
  -3 -39   0 0.19556 0.11915   8
   3 -39   0 0.20960 0.07098   4
   3  39   0 0.25825 0.08042   4
   4 -39   0 -0.0327 0.06342   4
  -4 -39   0 0.01429 0.10127   8
   5 -39   0 0.38260 0.07007   4
  -5 -39   0 0.33042 0.10281   8
  -6 -39   0 0.16844 0.09020   8
   6 -39   0 0.19940 0.05840   4
   7 -39   0 0.08130 0.04696   4
  -7 -39   0 0.09668 0.07923   8
  -7  39   0 0.06063 0.04530   7
   0 -40   0 -0.0549 0.05434   4
   0  40   0 0.09046 0.07775   4
  -1 -40   0 0.20471 0.12486   8
   1 -40   0 0.23975 0.06700   4
   1  40   0 0.23867 0.08050   4
  -1  40   0 0.24508 0.07486   4
   2 -40   0 0.07311 0.06361   4
  -2 -40   0 0.15512 0.11518   8
   2  40   0 0.09052 0.07432   4
  -2  40   0 0.02634 0.06766   4
  -3 -40   0 -0.0122 0.10108   8
   3 -40   0 0.03626 0.06500   4
   3  40   0 0.02953 0.07852   4
   4 -40   0 0.73161 0.08192   4
  -4 -40   0 0.47410 0.11743   8
   5 -40   0 0.06859 0.05695   4
  -5 -40   0 0.05168 0.08565   8
  -6 -40   0 0.05312 0.07968   8
   6 -40   0 0.14239 0.05049   4
  -6  40   0 0.04749 0.05142   7
  -7 -40   0 0.11143 0.06601   8
   7 -40   0 0.07477 0.03978   4
  -7  40   0 0.02400 0.03878   7
   0 -41   0 -0.0100 0.11156   8
   0  41   0 0.00631 0.07216   4
   1 -41   0 0.00071 0.05300   4
  -1 -41   0 0.03290 0.10297   8
  -1  41   0 0.05015 0.07029   4
   1  41   0 0.04325 0.06950   4
  -2 -41   0 -0.0231 0.13576   8
   2 -41   0 0.02895 0.05857   4
   2  41   0 -0.1395 0.07132   4
   3 -41   0 -0.0202 0.05690   4
  -3 -41   0 -0.1118 0.09543   8
  -4 -41   0 0.09935 0.09578   8
   4 -41   0 0.09045 0.05679   4
  -5 -41   0 0.12185 0.08299   8
   5 -41   0 0.15361 0.05277   4
   6 -41   0 0.04843 0.04327   4
  -6 -41   0 0.01473 0.06530   8
  -6  41   0 -0.0088 0.04432   7
   7 -41   0 0.09623 0.03265   4
   0 -42   0 0.04748 0.10429   8
   1 -42   0 -0.0388 0.07040   4
  -1 -42   0 0.02195 0.09774   8
   2 -42   0 -0.0546 0.04976   4
  -2 -42   0 -0.0398 0.09221   8
   3 -42   0 0.13433 0.05517   4
  -3 -42   0 0.09877 0.09756   8
  -4 -42   0 -0.0101 0.07593   8
   4 -42   0 -0.0018 0.04909   4
  -5 -42   0 0.03385 0.07148   8
   5 -42   0 0.04564 0.05837   4
   6 -42   0 -0.0051 0.03563   4
  -6 -42   0 -0.0659 0.06695   8
  -6  42   0 -0.0032 0.03766   7
   0 -43   0 -0.0167 0.08753   8
  -1 -43   0 0.09444 0.09029   8
   1 -43   0 0.03551 0.09175   8
  -2 -43   0 0.05216 0.08680   8
   2 -43   0 0.00670 0.04315   4
   3 -43   0 0.06043 0.05161   4
  -3 -43   0 0.03259 0.08319   8
   4 -43   0 0.02323 0.04342   4
  -4 -43   0 0.08185 0.07335   8
   5 -43   0 0.04244 0.03779   4
  -5 -43   0 0.03785 0.05938   8
  -5  43   0 0.03190 0.04114   7
   0 -44   0 0.03914 0.07921   8
  -1 -44   0 0.00574 0.07741   8
   1 -44   0 -0.0283 0.07626   8
  -2 -44   0 -0.0629 0.07480   8
   2 -44   0 0.04328 0.07357   8
  -3 -44   0 0.07547 0.06925   8
   3 -44   0 0.08328 0.04748   4
   3 -44   0 0.03351 0.06521   8
   4 -44   0 0.02878 0.04132   4
  -4 -44   0 0.00566 0.06101   8
  -5  44   0 0.05764 0.03811   7
   0 -45   0 -0.0179 0.06654   8
   1 -45   0 -0.0126 0.06507   8
  -1 -45   0 0.05615 0.06922   8
   2 -45   0 -0.0220 0.05895   8
  -2 -45   0 0.01701 0.06515   8
  -3 -45   0 0.05514 0.05934   8
  -4  45   0 0.05886 0.03441   7
   0 -46   0 0.01682 0.06251   8
  -1 -46   0 0.02964 0.06266   8
 -13   0   1 2.92254 0.22413   3
 -12   0   1 0.09695 0.11450   8
 -12   0   1 0.04635 0.07761   3
 -11   0   1 3.59980 0.32325   8
 -11   0   1 3.85811 0.29957   3
 -10   0   1 0.16344 0.11852   8
 -10   0   1 0.05588 0.06057   7
 -10   0   1 0.03653 0.08351   3
  -9   0   1 10.0046 0.76534   8
  -9   0   1 11.3873 0.72681   7
   9   0  -1 8.65610 1.06028   5
   8   0  -1 0.29796 0.32054   5
  -8   0   1 -0.0162 0.09171   8
  -8   0   1 0.04018 0.07393   3
  -8   0   1 0.06756 0.05857   7
   7   0  -1 26.4214 1.93160   5
  -7   0   1 25.1931 1.71345   3
  -7   0   1 24.6660 1.72383   8
  -7   0   1 25.9951 2.05810   9
   6   0  -1 0.78911 0.21150   6
   6   0  -1 1.37100 0.31591   5
  -6   0   1 0.33909 0.36867   9
  -5   0   1 3.59979 0.50091   9
  -4   0   1 0.33490 0.25366   9
  -2   0   1 0.02716 0.15050   9
  -1   0   1 20.9939 1.46765   9
   0   0   1 0.21957 0.04848   6
  -1   0  -1 1061.39 75.7607   2
  -2   0  -1 0.27439 0.16193   9
  -3   0  -1 1.23722 0.27416   9
  -4   0  -1 0.34930 0.24126   9
   5   0   1 221.731 14.8528   6
   6   0   1 0.23538 0.25913   5
  -7   0  -1 28.6773 1.98467   3
   7   0   1 27.3725 2.22485   5
  -7   0  -1 30.8444 1.99752   8
  -8   0  -1 0.04683 0.06863   3
   8   0   1 0.14635 0.32455   5
  -8   0  -1 0.08009 0.09760   8
   9   0   1 3.46537 0.66258   5
  -9   0  -1 4.17138 0.36351   8
  10   0   1 0.22381 0.47306   5
 -10   0  -1 0.00444 0.07697   3
 -10   0  -1 -0.0330 0.10416   8
 -11   0  -1 3.59460 0.29299   8
 -11   0  -1 2.96154 0.26129   3
 -12   0  -1 0.01466 0.07212   3
 -12   0  -1 0.01194 0.11217   8
 -13   0  -1 1.88385 0.15379   3
 -13  -1   1 0.40509 0.07207   3
 -13   1   1 0.43349 0.07135   3
 -12  -1   1 6.79481 0.47540   3
 -12  -1   1 6.36443 0.49759   8
 -12   1   1 6.33167 0.49684   8
 -12   1   1 6.99501 0.47736   3
 -11  -1   1 0.64354 0.13907   8
 -11   1   1 0.58291 0.14060   8
 -10  -1   1 5.49608 0.41071   3
 -10  -1   1 5.15149 0.38466   7
 -10  -1   1 5.60073 0.43702   8
 -10   1   1 5.29566 0.41093   3
 -10   1   1 5.69683 0.43433   8
 -10   1   1 5.55881 0.38470   7
   9  -1  -1 178.138 13.2466   5
  -9  -1   1 201.130 13.0169   8
  -9  -1   1 188.111 13.0045   3
  -9  -1   1 204.429 12.9909   7
  -9   1   1 205.180 13.0171   8
  -9   1   1 201.845 12.9914   7
   9   1  -1 181.853 13.2732   5
  -9   1   1 186.823 13.0052   3
  -8  -1   1 12.7056 0.97548   3
  -8  -1   1 14.7775 0.99175   8
  -8  -1   1 14.8605 0.96490   7
   8  -1  -1 14.3894 1.25219   5
  -8   1   1 15.3709 0.99324   8
   8   1  -1 14.9294 1.25724   5
  -8   1   1 14.6300 0.96493   7
  -8   1   1 12.8107 0.97658   3
   7  -1  -1 13.0370 1.05528   5
  -7  -1   1 11.0318 1.18177   9
  -7  -1   1 11.7236 0.82665   8
   7   1  -1 15.0364 1.09203   5
  -7   1   1 11.1547 1.14419   9
  -7   1   1 11.3920 0.82387   8
  -6  -1   1 328.877 21.4895   9
   6  -1  -1 274.708 21.2530   6
   6  -1  -1 315.689 21.3702   5
   6   1  -1 335.449 21.3025   6
  -6   1   1 332.574 21.4701   9
   5  -1  -1 2.72961 0.39147   5
  -5  -1   1 2.98202 0.48235   9
  -5   1   1 3.40871 0.47755   9
  -4  -1   1 1.21554 0.30475   9
  -4   1   1 0.40561 0.24803   9
  -3   1   1 2491.95 163.578   1
  -3   1   1 2386.68 163.494   1
  -2  -1   1 8.77915 0.73803   9
  -2   1   1 9.14113 0.71618   9
   1  -1  -1 60.9277 4.57147   5
  -1  -1   1 73.6465 4.63196   9
  -1   1   1 73.2883 4.61918   9
  -1   1   1 65.3741 4.58508   6
   0  -1   1 738.705 50.1654   1
  -1  -1  -1 915.907 65.9423   2
  -1   1  -1 893.104 65.8600   2
  -2  -1  -1 34.5806 2.31273   9
   2  -1   1 32.3344 2.19764   6
   2   1   1 31.0626 2.22277   6
   3  -1   1 621.117 42.8131   6
   3   1   1 659.280 42.8426   6
   4  -1   1 194.485 13.6726   6
  -4  -1  -1 217.272 13.8499   9
   4   1   1 201.629 13.7093   6
   5  -1   1 36.8732 2.65953   5
   5   1   1 37.1845 2.53567   6
   6  -1   1 2.16808 0.40148   5
   6   1   1 2.19362 0.41092   5
   7  -1   1 2.41391 0.47548   5
  -7  -1  -1 2.82699 0.24154   8
  -7  -1  -1 2.70019 0.21677   3
   7   1   1 2.64515 0.51050   5
  -7   1  -1 2.46149 0.21560   3
  -7   1  -1 2.78837 0.24050   8
  -8  -1  -1 15.2624 1.01460   8
  -8  -1  -1 13.7503 0.99769   3
   8  -1   1 15.3013 1.33089   5
  -8   1  -1 13.3932 0.99743   3
  -8   1  -1 15.4670 1.01371   8
   8   1   1 15.5808 1.34036   5
  -9  -1  -1 179.574 11.7616   3
   9  -1   1 157.305 12.0379   5
  -9  -1  -1 185.371 11.7735   8
  -9   1  -1 183.915 11.7724   8
   9   1   1 164.474 12.0751   5
 -10  -1  -1 0.06400 0.07885   3
  10  -1   1 0.11095 0.49061   5
 -10  -1  -1 0.10823 0.11375   8
  10   1   1 0.09979 0.44720   5
 -10   1  -1 0.06205 0.10856   8
 -10   1  -1 0.08344 0.07742   3
 -11  -1  -1 0.47770 0.12597   8
 -11  -1  -1 0.81931 0.13013   3
 -11   1  -1 0.55558 0.12656   8
 -12  -1  -1 3.94479 0.30490   3
 -12  -1  -1 4.68803 0.34899   8
 -12   1  -1 3.73755 0.32044   3
 -13  -1  -1 12.2204 0.84443   3
 -13   1  -1 12.7225 0.84629   3
 -13  -2   1 0.37444 0.06606   3
 -13   2   1 0.23309 0.06607   3
 -12  -2   1 2.70939 0.24810   8
 -12  -2   1 2.42845 0.21047   3
 -12   2   1 2.32399 0.21346   3
 -11  -2   1 3.37348 0.29629   3
 -11  -2   1 4.23662 0.33589   8
 -11   2   1 3.44743 0.30101   3
 -11   2   1 4.28648 0.33218   8
 -10  -2   1 3.00814 0.28952   8
 -10  -2   1 2.96308 0.25518   3
 -10   2   1 3.10492 0.26085   3
 -10   2   1 3.02482 0.23095   7
 -10   2   1 2.96367 0.28591   8
  -9  -2   1 6.54039 0.52425   8
  -9  -2   1 7.44476 0.47626   7
   9  -2  -1 6.23550 0.81734   5
  -9   2   1 6.76001 0.47758   7
   9   2  -1 7.74249 0.88354   5
  -9   2   1 6.37978 0.52157   8
   8  -2  -1 7.30481 0.79386   5
  -8  -2   1 7.25226 0.51789   8
  -8  -2   1 6.65073 0.49643   3
  -8  -2   1 7.04190 0.48315   7
  -8   2   1 7.21894 0.48499   7
  -8   2   1 6.42375 0.49678   3
  -8   2   1 7.10909 0.51364   8
   8   2  -1 7.24443 0.87496   5
  -7  -2   1 133.780 9.79474   3
   7  -2  -1 148.058 9.98261   5
  -7  -2   1 146.313 9.80579   8
  -7  -2   1 156.499 10.1574   9
  -7   2   1 134.301 9.79463   3
  -7   2   1 145.857 9.80394   8
   7   2  -1 148.464 9.87203   6
  -7   2   1 156.967 10.1000   9
   7   2  -1 150.760 10.0054   5
  -6  -2   1 7.02033 0.82402   9
   6  -2  -1 6.91998 0.67668   5
   6   2  -1 6.00644 0.62314   6
  -5  -2   1 13.6230 1.17831   9
   5  -2  -1 12.4042 1.05685   5
  -5   2   1 14.2654 1.13608   9
  -4  -2   1 98.7143 6.57712   9
   4  -2  -1 85.6840 6.46818   5
  -4   2   1 101.602 6.54244   9
  -3   2   1 1430.69 95.5439   1
  -3   2   1 1405.10 95.6836   1
  -2   2   1 2074.41 139.275   1
  -1  -2   1 1.18306 0.16668   9
  -1  -2   1 0.73971 0.10379   5
   1  -2  -1 0.92017 0.09636   5
  -1   2   1 1.11760 0.11326   6
   0  -2  -1 938.714 67.6600   2
   0  -2   1 934.225 63.2261   1
  -1  -2  -1 1180.70 84.2999   2
  -1   2  -1 1170.88 84.7742   2
  -2  -2  -1 729.992 56.6615   2
  -2  -2  -1 722.986 50.8513   1
  -2   2  -1 802.389 58.2132   2
   3  -2   1 32.6014 2.39977   5
  -3  -2  -1 35.2206 2.45977   9
   3   2   1 34.8278 2.36311   6
  -4  -2  -1 57.6924 3.78098   9
   4  -2   1 48.6762 3.69316   5
   4   2   1 53.1682 3.63638   6
   5  -2   1 11.7277 1.01524   5
   5   2   1 12.3929 0.90651   6
   6  -2   1 4.70169 0.57992   5
   6   2   1 4.28657 0.46034   6
  -7  -2  -1 13.8024 0.99070   8
  -7  -2  -1 14.8878 0.97761   3
   7  -2   1 12.9145 1.22202   5
   7   2   1 14.0477 1.26296   5
  -7   2  -1 14.9964 0.97833   3
  -7   2  -1 13.6724 0.98789   8
  -8  -2  -1 0.21488 0.07531   3
  -8  -2  -1 0.02101 0.09765   8
   8  -2   1 -0.3270 0.31442   5
  -8   2  -1 0.04776 0.09348   8
   8   2   1 0.39708 0.36594   5
  -8   2  -1 0.24354 0.07682   3
   9  -2   1 6.65413 0.91419   5
  -9  -2  -1 7.34035 0.57098   8
  -9   2  -1 8.02875 0.57305   8
   9   2   1 6.42536 0.90032   5
 -10  -2  -1 0.12059 0.11375   8
 -10  -2  -1 0.22645 0.08608   3
  10  -2   1 -0.0450 0.52481   5
 -10   2  -1 0.34933 0.09595   3
 -10   2  -1 0.10928 0.10919   8
  10   2   1 0.23799 0.47001   5
 -11  -2  -1 1.56794 0.16416   3
 -11  -2  -1 1.24769 0.19898   8
 -11   2  -1 1.22822 0.20244   8
 -11   2  -1 1.68823 0.17072   3
 -12  -2  -1 11.6717 0.78091   3
 -12  -2  -1 10.8848 0.80979   8
 -12   2  -1 11.4467 0.79091   3
 -13  -2  -1 0.12187 0.04996   3
 -13   2  -1 0.17599 0.06131   3
 -13  -3   1 0.82761 0.10180   3
 -13   3   1 0.88152 0.10782   3
 -12  -3   1 0.02062 0.07124   3
 -12  -3   1 0.06831 0.11020   8
 -12   3   1 0.02251 0.07479   3
 -11  -3   1 11.3786 0.75122   3
 -11  -3   1 9.78223 0.76906   8
 -11   3   1 11.0565 0.75472   3
 -11   3   1 10.7204 0.77125   8
 -10  -3   1 1.16934 0.16250   8
 -10  -3   1 1.00957 0.15193   3
 -10   3   1 0.94330 0.15650   3
  10   3  -1 0.50657 0.59740   5
 -10   3   1 1.21285 0.19772   8
 -10   3   1 1.24377 0.12676   7
   9  -3  -1 9.90057 1.07786   5
  -9  -3   1 10.6323 0.70611   7
  -9  -3   1 9.44021 0.72299   3
  -9  -3   1 10.4232 0.74524   8
   9   3  -1 10.4337 1.12331   5
  -9   3   1 9.57423 0.72518   3
  -9   3   1 10.6525 0.70840   7
  -9   3   1 11.3126 0.74618   8
  -8  -3   1 4.14280 0.30524   3
  -8  -3   1 4.00769 0.33281   8
  -8  -3   1 3.92493 0.29143   7
   8  -3  -1 4.01154 0.58291   5
  -8   3   1 3.80227 0.29465   7
  -8   3   1 3.90295 0.32774   8
  -8   3   1 4.09026 0.30787   3
  -7  -3   1 5.80155 0.41667   3
   7  -3  -1 8.97498 0.73655   5
  -7   3   1 5.48400 0.41452   3
   6  -3  -1 0.12460 0.24600   5
  -6  -3   1 0.07227 0.30142   9
  -6   3   1 1.52895 0.36788   9
   6   3  -1 0.22400 0.22890   6
   5  -3  -1 2.40774 0.34389   5
  -5   3   1 2.27808 0.38522   9
   4  -3  -1 11.4398 0.95512   5
  -4  -3   1 12.7046 1.08415   9
  -4   3   1 12.9609 1.01284   9
   3  -3  -1 489.879 32.8163   5
   2  -3  -1 2.33171 0.22399   5
  -2  -3   1 1.34522 0.28465   9
  -2   3   1 1.68106 0.24470   9
  -2   3   1 2.31205 0.21794   6
  -1  -3   1 19.4773 1.29120   9
  -1  -3   1 18.0813 1.23346   5
   1  -3  -1 17.1854 1.22127   5
  -1   3   1 17.1663 1.23211   6
   0  -3   1 2.65325 0.22620   5
   0   3   1 2.41489 0.23195   6
  -1  -3  -1 866.453 66.1599   2
  -1   3  -1 921.796 66.8265   2
  -2  -3  -1 74.6438 4.88640   9
   2  -3   1 66.5542 4.83152   5
   2   3   1 72.1501 4.82422   6
   3  -3   1 318.721 22.5259   5
  -3  -3  -1 342.815 22.5899   9
   3   3   1 344.806 22.5047   6
  -4  -3  -1 222.703 14.8879   9
   4  -3   1 202.880 14.8035   5
   4   3   1 232.836 14.7693   6
   5  -3   1 12.6979 1.06642   5
  -5  -3  -1 12.7997 1.16057   9
   5   3   1 13.0616 0.97709   6
   6  -3   1 13.6540 1.18210   5
   6   3   1 14.5316 1.05595   6
   7  -3   1 1.00446 0.35714   5
  -7  -3  -1 1.23650 0.17236   8
   7   3   1 1.02555 0.39126   5
  -7   3  -1 1.33910 0.16458   8
  -8  -3  -1 1.06478 0.13453   3
  -8  -3  -1 0.76171 0.14074   8
   8  -3   1 1.47349 0.42317   5
   8   3   1 1.04623 0.43856   5
  -8   3  -1 1.27760 0.13861   3
  -8   3  -1 0.85732 0.13573   8
  -9  -3  -1 13.4343 1.00363   3
  -9  -3  -1 16.3270 1.02919   8
   9  -3   1 14.9938 1.36106   5
  -9   3  -1 13.5638 1.00637   3
  -9   3  -1 15.2908 1.02292   8
   9   3   1 13.2429 1.35928   5
  10  -3   1 4.46670 0.77319   5
 -10  -3  -1 3.43964 0.29164   3
 -10  -3  -1 3.54479 0.32211   8
 -10   3  -1 3.51417 0.29557   3
  10   3   1 3.15881 0.69663   5
 -10   3  -1 4.17474 0.32187   8
 -11  -3  -1 0.33442 0.11414   8
 -11  -3  -1 0.28349 0.08395   3
 -11   3  -1 0.32874 0.09171   3
 -11   3  -1 0.19514 0.11583   8
 -12  -3  -1 0.20028 0.13947   8
 -12  -3  -1 0.51412 0.08003   3
 -12   3  -1 0.54683 0.09772   3
 -13  -3  -1 0.43314 0.07149   3
 -13   3  -1 0.61842 0.09802   3
 -13  -4   1 0.63333 0.09241   3
 -13   4   1 0.70414 0.10283   3
 -12  -4   1 5.13196 0.38004   8
 -12  -4   1 4.59891 0.34900   3
 -12   4   1 4.58013 0.35421   3
 -11  -4   1 0.72232 0.13992   8
 -11  -4   1 0.34749 0.08906   3
 -11   4   1 0.30167 0.09633   3
 -10  -4   1 5.57298 0.49425   8
 -10  -4   1 7.21324 0.47467   3
  10   4  -1 4.38516 0.86963   5
 -10   4   1 6.17529 0.45150   7
 -10   4   1 5.82375 0.49236   8
 -10   4   1 7.50185 0.47944   3
  -9  -4   1 8.00559 0.54946   8
   9  -4  -1 6.96285 0.86594   5
  -9  -4   1 7.21784 0.49977   7
  -9  -4   1 5.76230 0.51649   3
  -9   4   1 7.23226 0.50209   7
   9   4  -1 7.48242 0.90548   5
  -9   4   1 7.97681 0.54539   8
  -8  -4   1 0.82733 0.08489   7
   8  -4  -1 1.04174 0.36778   5
  -8  -4   1 0.63264 0.12639   8
   8   4  -1 0.83454 0.39938   5
  -8   4   1 0.65939 0.09642   7
  -8   4   1 0.55568 0.11510   8
  -7  -4   1 1.07838 0.12620   3
   7  -4  -1 1.15533 0.34031   5
  -7  -4   1 1.10505 0.16685   8
  -7  -4   1 1.40606 0.48041   9
  -7   4   1 1.01998 0.12445   3
  -7   4   1 1.13001 0.15780   8
   7   4  -1 1.41056 0.30493   6
  -6  -4   1 0.68479 0.35368   9
   6  -4  -1 0.35878 0.25621   5
  -6   4   1 0.10710 0.23904   9
   6   4  -1 0.40409 0.23852   6
  -5  -4   1 50.8503 3.80151   9
   5  -4  -1 54.3789 3.68782   5
  -5   4   1 53.9349 3.72785   9
   4  -4  -1 34.8643 2.45826   5
  -4  -4   1 34.8322 2.57951   9
  -4   4   1 35.6130 2.49645   9
  -3   4   1 2957.12 193.310   1
  -3   4   1 2793.41 193.346   1
  -2  -4   1 2270.44 156.860   2
  -2  -4   1 2389.48 157.415   2
  -2   4   1 2280.00 162.928   2
  -2   4   1 2239.76 154.289   1
   1  -4  -1 244.359 16.6052   5
  -1   4   1 251.645 16.6140   6
   0  -4  -1 593.372 49.3503   2
   0   4  -1 630.319 49.1321   2
   0   4   1 611.636 41.9104   1
   1  -4   1 326.266 21.8651   5
  -2  -4  -1 32.9500 2.18271   9
   2  -4   1 30.0010 2.11932   5
   2   4   1 26.3596 2.24922   6
   3  -4   1 18.1706 1.33499   5
  -3  -4  -1 17.6757 1.40140   9
   3   4   1 18.1420 1.31968   6
  -4  -4  -1 38.7207 2.87853   9
   4  -4   1 37.6993 2.78816   5
   4   4   1 42.5432 2.76801   6
   5  -4   1 0.51161 0.27638   5
  -5  -4  -1 1.35579 0.38944   9
   5   4   1 0.69673 0.21784   6
   6  -4   1 2.92928 0.45799   5
   6   4   1 3.12831 0.35824   6
   7  -4   1 35.3204 2.58147   5
  -7  -4  -1 33.6779 2.32767   3
  -7  -4  -1 36.4916 2.34897   8
  -7   4  -1 33.2054 2.33633   3
  -7   4  -1 34.3451 2.33638   8
   8  -4   1 11.0940 1.09050   5
  -8  -4  -1 10.9560 0.76120   3
  -8  -4  -1 10.7477 0.78142   8
  -8   4  -1 11.2427 0.77780   8
  -8   4  -1 10.9366 0.76437   3
   8   4   1 10.3699 1.10998   5
   9  -4   1 0.09631 0.34687   5
  -9  -4  -1 0.16889 0.11055   8
  -9  -4  -1 0.13653 0.08208   3
   9   4   1 0.17890 0.44131   5
  -9   4  -1 0.07689 0.08537   3
  -9   4  -1 0.23694 0.12068   8
  10  -4   1 17.7277 1.76076   5
 -10  -4  -1 21.6306 1.37495   3
 -10  -4  -1 18.6411 1.38868   8
  10   4   1 17.3444 1.78194   5
 -10   4  -1 22.4598 1.38081   3
 -10   4  -1 18.7127 1.38536   8
 -11  -4  -1 0.07332 0.07457   3
 -11  -4  -1 -0.0563 0.10267   8
 -11   4  -1 0.00534 0.07739   3
 -11   4  -1 0.07053 0.11117   8
 -12  -4  -1 0.69936 0.11145   3
 -12  -4  -1 0.84032 0.17004   8
 -12   4  -1 0.67370 0.10087   3
 -13  -4  -1 0.61110 0.08038   3
 -13   4  -1 0.91859 0.10540   3
 -13  -5   1 1.90339 0.16110   3
 -13  -5   1 1.86637 0.19432   8
 -13   5   1 1.91389 0.16406   3
 -12  -5   1 4.72062 0.37594   8
 -12  -5   1 4.80235 0.34824   3
 -12   5   1 4.62800 0.35410   3
 -11  -5   1 1.87986 0.18325   3
 -11  -5   1 1.50553 0.22917   8
 -11   5   1 1.97449 0.23181   8
 -11   5   1 1.85458 0.19226   3
 -10  -5   1 10.4471 0.74225   3
 -10  -5   1 10.7589 0.76781   8
  10   5  -1 9.70017 1.19937   5
 -10   5   1 10.6846 0.76232   8
 -10   5   1 10.6771 0.74854   3
 -10   5   1 10.6101 0.72674   7
  -9  -5   1 23.9286 1.77586   3
   9  -5  -1 26.6772 2.08233   5
  -9  -5   1 28.1619 1.80004   8
  -9  -5   1 25.9565 1.76186   7
  -9   5   1 26.8612 1.76616   7
  -9   5   1 25.3346 1.78149   3
   9   5  -1 22.6602 2.08640   5
  -9   5   1 27.8761 1.79357   8
   8  -5  -1 18.6655 1.56746   5
  -8  -5   1 17.3377 1.32775   8
  -8  -5   1 21.7008 1.31581   3
  -8  -5   1 19.1829 1.29980   7
   8   5  -1 18.3596 1.60463   5
  -8   5   1 18.7258 1.30223   7
  -8   5   1 17.0986 1.32194   8
  -8   5   1 21.7268 1.31786   3
   7  -5  -1 13.9381 1.10993   5
  -7  -5   1 10.5156 0.88085   3
  -7  -5   1 13.8831 0.90368   8
  -7  -5   1 13.5937 1.30780   9
   7   5  -1 14.0338 1.07623   6
  -7   5   1 13.7188 0.89761   8
   6  -5  -1 35.1505 2.65726   5
  -6  -5   1 38.4180 2.83835   9
   6   5  -1 37.9579 2.65838   6
  -6   5   1 37.4595 2.70473   9
   5  -5  -1 117.859 7.93878   5
  -5  -5   1 115.011 8.06961   9
  -5   5   1 117.374 7.96660   9
   4  -5  -1 594.332 40.5161   5
  -4   5   1 614.777 40.5407   9
  -3  -5   1 735.912 53.9303   2
  -3  -5   1 823.699 54.6664   2
  -3   5   1 778.174 51.7668   1
  -3   5   1 691.618 52.2112   1
  -2  -5   1 318.053 20.4394   9
   2  -5  -1 290.803 20.3482   5
  -2   5   1 324.038 20.3658   9
  -2   5   1 281.872 20.3364   6
   1  -5  -1 102.803 7.12407   5
  -1  -5   1 105.875 7.18616   9
  -1  -5   1 111.749 7.13914   5
  -1   5   1 103.941 7.13339   6
   0  -5  -1 450.382 41.5935   2
   0   5   1 407.809 29.0583   1
  -1  -5  -1 1285.63 90.1291   2
   1  -5   1 1184.18 82.7957   1
  -1   5  -1 1202.81 91.1828   2
  -2  -5  -1 1738.42 120.388   2
  -2  -5  -1 1596.46 112.715   1
  -2   5  -1 1701.58 121.560   2
  -3  -5  -1 0.88569 0.29715   9
   3  -5   1 0.44523 0.23693   5
   3   5   1 0.31654 0.21408   6
  -4  -5  -1 0.31068 0.28807   9
   4  -5   1 0.42094 0.25908   5
   4   5   1 1.96557 0.28922   6
  -5  -5  -1 139.200 9.50915   9
   5  -5   1 130.644 9.38751   5
   5   5   1 143.742 9.34648   6
   6  -5   1 2.74194 0.46606   5
   6   5   1 3.05369 0.37569   6
  -7  -5  -1 22.6255 1.83795   8
  -7  -5  -1 28.7974 1.81796   3
   7  -5   1 28.8573 2.07927   5
  -7   5  -1 29.1897 1.82585   3
  -7   5  -1 25.9620 1.82497   8
   8  -5   1 21.9139 1.69425   5
  -8  -5  -1 19.4455 1.37352   3
  -8  -5  -1 21.2372 1.39506   8
  -8   5  -1 20.2624 1.38715   8
   8   5   1 22.0676 1.75951   5
  -8   5  -1 19.0263 1.37637   3
  -9  -5  -1 13.3023 0.92794   3
  -9  -5  -1 13.9454 0.95181   8
   9  -5   1 13.7929 1.32171   5
   9   5   1 11.0974 1.28318   5
  -9   5  -1 14.1740 0.94446   8
  -9   5  -1 12.6450 0.92977   3
  10  -5   1 2.26667 0.65491   5
 -10  -5  -1 2.08166 0.20210   3
 -10  -5  -1 2.31756 0.24201   8
  10   5   1 1.62569 0.62011   5
 -10   5  -1 2.02547 0.21047   3
 -10   5  -1 2.34624 0.24125   8
 -11  -5  -1 11.6260 0.78261   3
 -11  -5  -1 10.8012 0.80417   8
 -11   5  -1 11.4532 0.78904   3
 -12  -5  -1 9.16966 0.60439   3
 -12  -5  -1 7.85765 0.63057   8
 -12   5  -1 9.07863 0.61953   3
 -13   5  -1 -0.0137 0.05401   3
 -13  -6   1 0.14341 0.05349   3
 -13  -6   1 0.14840 0.09572   8
 -13   6   1 0.09648 0.06037   3
 -12  -6   1 1.61248 0.19690   8
 -12  -6   1 1.48041 0.15701   3
 -12   6   1 1.49692 0.16718   3
 -11  -6   1 10.6033 0.73969   3
 -11  -6   1 10.3214 0.76289   8
 -11   6   1 10.9353 0.74746   3
 -10  -6   1 2.15719 0.20337   3
 -10  -6   1 2.28247 0.25522   8
 -10   6   1 1.99176 0.21123   3
 -10   6   1 2.13017 0.18197   7
 -10   6   1 2.24125 0.25215   8
  10   6  -1 2.11651 0.65527   5
  -9  -6   1 0.47841 0.11941   8
  -9  -6   1 0.42553 0.06983   7
   9  -6  -1 0.46392 0.41463   5
  -9  -6   1 0.18401 0.08857   3
  -9   6   1 0.12292 0.09654   3
  -9   6   1 0.43499 0.07528   7
  -9   6   1 0.34124 0.11135   8
   9   6  -1 0.14834 0.40657   5
  -8  -6   1 32.6060 2.35069   3
  -8  -6   1 37.3102 2.37125   8
  -8  -6   1 35.3113 2.33898   7
   8  -6  -1 33.6259 2.58497   5
  -8   6   1 32.2346 2.35321   3
  -8   6   1 36.5326 2.36398   8
  -8   6   1 35.5296 2.34244   7
   7  -6  -1 28.6042 2.10922   5
  -7  -6   1 27.1863 1.92439   8
  -7  -6   1 29.7820 2.33713   9
  -7  -6   1 28.1109 1.91046   3
  -7   6   1 28.0521 1.91999   8
  -7   6   1 28.5830 1.91240   3
   7   6  -1 28.9312 2.09343   6
   6  -6  -1 0.30876 0.25458   5
  -6  -6   1 0.40574 0.36607   9
   6   6  -1 0.06953 0.30103   6
  -6   6   1 0.50465 0.24724   9
   5  -6  -1 31.3341 2.20594   5
  -5  -6   1 31.7788 2.37304   9
  -5   6   1 28.2195 2.20180   9
   5   6  -1 32.9518 2.23659   6
  -4  -6   1 42.4627 2.94914   9
   4  -6  -1 36.6702 2.79693   5
  -4   6   1 42.1086 2.97602   9
   3  -6  -1 408.523 27.7647   5
  -3  -6   1 426.607 27.8750   9
  -3   6   1 421.869 27.7652   9
  -3   6   1 399.931 27.7266   6
  -2  -6   1 1832.40 124.105   2
  -2  -6   1 1666.20 122.408   2
  -2   6   1 1709.25 117.152   1
  -1   6   1 372.937 24.9813   6
   0  -6   1 111.437 7.90863   5
   0  -6   1 123.428 7.92404   9
   0  -6  -1 115.778 7.89946   5
   0   6   1 119.237 7.92205   6
  -1  -6  -1 729.823 59.7075   2
  -2  -6  -1 299.849 20.5909   9
   2  -6   1 305.974 20.5297   5
  -2   6  -1 301.831 20.4659   6
   2   6   1 315.958 20.5379   6
   3  -6   1 30.3123 2.24360   5
  -3  -6  -1 32.5085 2.33795   9
   3   6   1 32.4304 2.25385   6
   4  -6   1 5.61085 0.64056   5
  -4  -6  -1 7.44023 0.78729   9
   4   6   1 7.83903 0.67451   6
   5  -6   1 7.38111 0.72084   5
  -5  -6  -1 6.66428 0.83474   9
   5   6   1 7.55588 0.69487   6
   6  -6   1 17.4976 1.44552   5
   6   6   1 18.7766 1.38675   6
  -7  -6  -1 3.13473 0.27424   8
   7  -6   1 3.83841 0.56641   5
  -7  -6  -1 2.90126 0.24445   3
   7   6   1 3.20378 0.44211   6
  -7   6  -1 3.08314 0.24684   3
  -7   6  -1 3.57985 0.34346   8
   8  -6   1 0.01564 0.34479   5
  -8  -6  -1 0.27757 0.11225   8
  -8  -6  -1 0.57278 0.08782   3
   8   6   1 0.47584 0.42410   5
  -8   6  -1 0.56149 0.09220   3
  -8   6  -1 0.38844 0.11567   8
   9  -6   1 3.43218 0.65212   5
  -9  -6  -1 3.23725 0.33303   8
  -9  -6  -1 4.23158 0.30044   3
  -9   6  -1 3.12628 0.32555   8
   9   6   1 2.50541 0.62813   5
  -9   6  -1 4.29366 0.30655   3
  10  -6   1 0.66109 0.59766   5
 -10  -6  -1 0.54293 0.12793   8
 -10  -6  -1 0.59645 0.09332   3
 -10   6  -1 0.44723 0.10166   3
  10   6   1 1.00781 0.57307   5
 -10   6  -1 0.45566 0.12811   8
 -11  -6  -1 0.16014 0.11578   8
 -11  -6  -1 0.22069 0.07676   3
 -11   6  -1 0.14989 0.08239   3
 -12  -6  -1 1.91446 0.22277   8
 -12  -6  -1 2.30069 0.18107   3
 -13   6  -1 3.59746 0.26998   3
 -13  -7   1 4.10304 0.33157   8
 -13  -7   1 4.36335 0.30506   3
 -13   7   1 4.53148 0.31501   3
 -12  -7   1 2.43219 0.20828   3
 -12  -7   1 2.16452 0.23807   8
 -12   7   1 2.46489 0.21240   3
 -11  -7   1 1.95134 0.18756   3
 -11   7   1 1.98360 0.19970   3
 -10  -7   1 9.26591 0.74750   3
 -10  -7   1 12.1875 0.78187   8
  10   7  -1 9.86334 1.19280   5
 -10   7   1 11.4421 0.73689   7
 -10   7   1 12.1112 0.77525   8
 -10   7   1 9.18471 0.75390   3
  -9  -7   1 3.54208 0.33283   8
   9  -7  -1 2.81523 0.61121   5
  -9  -7   1 3.35159 0.27524   7
  -9  -7   1 4.48828 0.30006   3
  -9   7   1 4.35778 0.30758   3
  -9   7   1 3.31959 0.32508   8
  -9   7   1 3.18844 0.30652   7
   9   7  -1 4.06550 0.68503   5
   8  -7  -1 0.39968 0.41927   5
  -8  -7   1 0.71084 0.13064   8
  -8  -7   1 0.98026 0.08749   7
  -8   7   1 0.70634 0.09250   7
  -8   7   1 0.57522 0.11757   8
   7  -7  -1 10.5552 0.85497   5
  -7  -7   1 8.67431 0.60646   8
  -7  -7   1 8.08396 0.57982   3
  -7  -7   1 8.99840 1.06519   9
  -7   7   1 7.48799 0.58329   3
   7   7  -1 8.43680 0.83057   6
  -7   7   1 8.54947 0.59520   8
   6  -7  -1 24.6982 1.79874   5
  -6  -7   1 22.7905 1.97350   9
   6   7  -1 24.8581 1.81669   6
   5  -7  -1 3.60964 0.43963   5
  -5  -7   1 3.10354 0.55788   9
   5   7  -1 4.90814 0.52107   6
  -5   7   1 2.98866 0.42085   9
  -4  -7   1 22.5342 1.77131   9
   4  -7  -1 22.6136 1.63240   5
  -4   7   1 22.4755 1.60684   9
  -3  -7   1 107.471 7.24591   9
   3  -7  -1 104.501 7.12413   5
  -3   7   1 103.761 7.08691   6
  -3   7   1 105.797 7.10669   9
  -2   7   1 509.198 33.7257   9
  -2   7   1 498.151 33.7217   6
   1  -7  -1 505.213 54.8416   2
  -1  -7   1 586.385 49.8440   2
  -1   7   1 576.388 39.4701   1
   0  -7  -1 687.091 58.6454   2
   0  -7   1 732.321 59.6861   2
   0   7  -1 671.581 47.4231   1
   1  -7   1 232.827 16.2446   5
  -1  -7  -1 254.087 16.3084   9
   1  -7   1 239.929 16.2043   9
   1   7   1 241.092 16.2654   6
  -2  -7  -1 1022.90 77.1072   2
  -2  -7  -1 926.788 65.6098   1
   3  -7   1 577.933 39.1244   5
   3   7   1 589.296 39.1306   6
   4  -7   1 49.1479 3.84606   5
  -4  -7  -1 58.7903 3.99238   9
   4   7   1 58.9281 3.86944   6
  -5  -7  -1 0.53373 0.36180   9
   5  -7   1 0.71553 0.28485   5
   5   7   1 0.24983 0.25262   6
   6  -7   1 1.34823 0.35667   5
   6   7   1 0.96119 0.28459   6
  -7  -7  -1 1.48382 0.17993   8
   7  -7   1 1.01611 0.37391   5
  -7   7  -1 1.08227 0.16149   8
   7   7   1 0.80286 0.29820   6
  -8  -7  -1 2.19512 0.23891   8
   8  -7   1 2.89439 0.53806   5
  -8   7  -1 2.13031 0.22554   8
  -8   7  -1 2.14798 0.18695   7
   9  -7   1 9.67805 1.08344   5
  -9  -7  -1 10.1823 0.69763   8
  -9  -7  -1 8.85973 0.66401   3
  -9   7  -1 8.81479 0.67118   3
   9   7   1 7.99653 1.25952   5
  -9   7  -1 10.3039 0.68967   8
 -10  -7  -1 0.65968 0.10278   3
 -10  -7  -1 0.78281 0.14397   8
 -10   7  -1 0.76988 0.11999   3
 -10   7  -1 0.73858 0.14309   8
  10   7   1 0.06086 0.54443   5
 -11  -7  -1 0.52395 0.08446   3
 -11  -7  -1 0.24153 0.11698   8
 -11   7  -1 0.48570 0.09368   3
 -12  -7  -1 0.76419 0.10228   3
 -12  -7  -1 0.45420 0.12079   8
 -12   7  -1 0.66603 0.10338   3
 -13   7  -1 4.73478 0.34293   3
 -13  -8   1 0.14230 0.09183   8
 -13   8   1 0.19152 0.06577   3
 -12  -8   1 0.14661 0.06793   3
 -12  -8   1 0.23117 0.10761   8
 -12   8   1 0.12988 0.07366   3
 -11  -8   1 4.24245 0.29172   3
 -11  -8   1 3.16597 0.32700   8
 -11   8   1 4.17090 0.30274   3
 -11   8   1 3.11464 0.27374   7
 -10  -8   1 3.45482 0.25897   3
 -10   8   1 3.57521 0.27240   3
  10   8  -1 1.76467 0.68782   5
 -10   8   1 2.83610 0.29672   8
 -10   8   1 2.54315 0.23884   7
   9  -8  -1 0.34343 0.43465   5
  -9  -8   1 0.25670 0.11573   8
  -9  -8   1 0.32264 0.06644   7
  -9  -8   1 0.10782 0.07722   3
  -9   8   1 0.20131 0.11665   8
   9   8  -1 -0.0579 0.42813   5
  -9   8   1 0.18935 0.06998   7
  -9   8   1 0.09173 0.08591   3
  -8  -8   1 0.14234 0.07317   3
  -8  -8   1 0.27342 0.10063   7
   8  -8  -1 0.39874 0.51076   5
  -8  -8   1 0.21023 0.11170   8
  -8   8   1 0.18186 0.07033   7
  -8   8   1 0.06273 0.07406   3
  -8   8   1 0.14728 0.09621   8
   8   8  -1 -0.0215 0.35555   6
  -7  -8   1 1.07324 0.12704   3
   7  -8  -1 1.19142 0.35200   5
  -7  -8   1 2.11456 0.55312   9
  -7  -8   1 1.01453 0.15007   8
   7   8  -1 0.82804 0.34372   6
  -7   8   1 1.11083 0.13849   3
  -7   8   1 0.81869 0.14273   7
  -7   8   1 0.93162 0.21415   8
   6  -8  -1 2.34466 0.38537   5
  -6  -8   1 1.34399 0.47844   9
   6   8  -1 2.29365 0.42213   6
   5  -8  -1 68.9733 4.55701   5
  -5  -8   1 65.2359 4.72669   9
   5   8  -1 66.7323 4.68966   6
  -5   8   1 63.3683 4.62607   9
  -4  -8   1 1.30392 0.41837   9
   4  -8  -1 2.46351 0.32230   5
  -4   8   1 2.23917 0.28329   9
   3  -8  -1 4.50250 0.50848   5
  -3  -8   1 6.77038 0.70282   9
  -3   8   1 4.22079 0.45277   6
  -3   8   1 6.38577 0.45253   9
  -2  -8   1 3848.53 270.900   2
  -2  -8   1 3991.11 273.642   2
  -1  -8   1 138.555 9.39311   5
  -1  -8   1 152.755 9.45681   9
   1  -8  -1 135.244 9.37917   5
  -1   8   1 131.193 9.39184   6
   0  -8   1 120.623 7.69607   9
   0  -8  -1 109.566 7.66970   5
   0   8   1 110.989 7.69645   6
   1  -8   1 115.543 8.25837   5
  -1  -8  -1 132.414 8.33418   9
   1  -8   1 131.972 8.21983   9
  -1   8  -1 113.249 8.24578   6
   1   8   1 118.053 8.28364   6
  -2  -8  -1 2410.93 164.314   2
   2  -8   1 2282.44 174.504   2
  -2  -8  -1 2077.27 153.546   1
  -2   8  -1 2341.54 153.406   1
  -3  -8  -1 302.009 20.6846   9
   3  -8   1 304.639 20.5930   5
   3   8   1 312.313 20.6052   6
   4  -8   1 9.20335 0.91725   5
  -4  -8  -1 10.6046 1.02462   9
   4   8   1 11.7205 0.92748   6
   5  -8   1 20.4473 1.60321   5
  -5  -8  -1 21.6735 1.76956   9
   5   8   1 20.6053 1.88037   6
   6  -8   1 0.27383 0.28646   5
   6   8   1 0.18178 0.25788   6
  -7  -8  -1 34.9016 2.30674   3
  -7  -8  -1 32.9164 2.32324   8
   7  -8   1 33.6320 2.55291   5
  -7   8  -1 32.9199 2.31469   8
  -7   8  -1 35.6653 2.31097   3
   7   8   1 35.3553 2.47943   6
  -8  -8  -1 11.5919 0.83712   8
   8  -8   1 12.4058 1.14775   5
  -8  -8  -1 11.8776 0.81095   3
  -8   8  -1 11.8730 0.81613   3
  -8   8  -1 11.3393 0.80149   7
  -8   8  -1 11.8075 0.82680   8
  -9  -8  -1 4.17731 0.35803   8
  -9  -8  -1 3.80481 0.31368   3
   9  -8   1 3.75564 0.94206   5
  -9   8  -1 3.93935 0.32541   3
  -9   8  -1 4.61511 0.35037   8
   9   8   1 3.93713 0.88132   5
 -10  -8  -1 20.4896 1.56479   8
 -10  -8  -1 23.7299 1.54649   3
 -10   8  -1 24.2219 1.55650   3
  10   8   1 21.0144 2.21760   5
 -11  -8  -1 2.69580 0.21880   3
 -11  -8  -1 2.48393 0.25886   8
 -11   8  -1 2.68753 0.23126   3
 -12  -8  -1 11.3217 0.76222   8
 -12  -8  -1 10.6397 0.73782   3
 -12   8  -1 10.5444 0.74794   3
 -13   8  -1 0.13581 0.05962   3
 -13  -9   1 11.8956 0.83647   8
 -13   9   1 12.3303 0.82707   3
 -12  -9   1 0.43884 0.11102   8
 -12  -9   1 0.30078 0.07348   3
 -12   9   1 0.31924 0.07812   3
 -11  -9   1 3.98735 0.29882   3
 -11  -9   1 3.85080 0.33626   8
 -11   9   1 4.11305 0.31059   3
 -11   9   1 3.49195 0.28027   7
 -10  -9   1 3.59194 0.30150   8
 -10  -9   1 2.57483 0.24740   3
  10   9  -1 2.64573 0.71756   5
 -10   9   1 2.75065 0.26036   3
 -10   9   1 3.51237 0.23520   7
   9  -9  -1 18.1917 1.67348   5
  -9  -9   1 20.5817 1.39899   8
  -9  -9   1 20.8275 1.36131   7
  -9  -9   1 20.1401 1.37251   3
  -9   9   1 19.8925 1.36338   7
  -9   9   1 20.2317 1.38896   8
   9   9  -1 18.4989 1.75335   5
  -9   9   1 20.0093 1.37894   3
  -8  -9   1 10.1286 0.72447   7
  -8  -9   1 9.84092 0.76267   8
   8  -9  -1 9.67676 0.99489   5
  -8  -9   1 11.1965 0.73861   3
  -8   9   1 10.5918 0.75635   8
  -8   9   1 11.7675 0.74631   3
  -8   9   1 10.5196 0.73049   7
   8   9  -1 9.35452 1.00454   6
  -7  -9   1 66.5191 4.40797   8
  -7  -9   1 59.6701 4.38891   3
  -7  -9   1 69.1697 5.05031   9
   7  -9  -1 66.4732 4.57800   5
  -7   9   1 64.4419 4.38423   7
   7   9  -1 72.6769 4.64427   6
  -7   9   1 61.6139 4.39295   3
  -7   9   1 67.9308 4.40144   8
   6  -9  -1 16.3936 1.30010   5
  -6  -9   1 15.7813 1.51649   9
   6   9  -1 17.0777 1.35023   6
   5  -9  -1 31.6732 2.34958   5
  -5  -9   1 32.2095 2.49732   9
   5   9  -1 32.6915 2.36572   6
  -4  -9   1 270.871 18.4489   9
   4  -9  -1 273.343 18.3009   5
   3  -9  -1 613.396 41.2421   5
  -3   9   1 617.837 41.2096   6
  -2  -9   1 390.561 27.2098   9
   2  -9  -1 409.935 27.1167   5
  -2   9   1 402.155 27.0890   9
  -2   9   1 415.605 27.1127   6
   1  -9  -1 2100.53 155.918   2
  -1  -9   1 2083.52 151.113   2
  -1   9   1 2077.22 141.367   1
   0  -9   1 318.737 22.0892   9
   0  -9  -1 331.202 22.0710   5
   0   9   1 337.825 22.1006   6
   1  -9   1 25.3731 1.78315   5
  -1  -9  -1 24.7171 1.85140   9
   1  -9   1 26.6711 1.73269   9
   1   9   1 25.5982 1.82328   6
  -1   9  -1 21.8465 1.90427   6
   2  -9   1 12.6010 1.01102   5
  -2  -9  -1 15.8831 1.14231   9
  -2   9  -1 11.3996 0.95072   6
   2   9   1 13.0136 1.05396   6
   3  -9   1 653.868 43.9455   5
   3   9   1 657.309 43.9651   6
  -4  -9  -1 15.5218 1.30488   9
   4  -9   1 14.0465 1.16736   5
   4   9   1 13.8526 1.17735   6
   5  -9   1 4.78510 0.53844   5
  -5  -9  -1 2.75156 0.54833   9
   5   9   1 4.29331 0.51307   6
   6  -9   1 17.8142 1.50536   5
   6   9   1 20.0872 1.49916   6
  -7  -9  -1 12.9393 0.81665   3
  -7  -9  -1 10.3211 0.83428   8
   7  -9   1 11.5648 1.11529   5
   7   9   1 11.8774 1.04528   6
  -7   9  -1 13.2304 0.82210   3
  -7   9  -1 10.7839 0.82569   8
   8  -9   1 15.2093 1.39180   5
  -8  -9  -1 15.0627 1.11217   8
  -8  -9  -1 17.0675 1.09053   3
  -8   9  -1 15.1713 1.10319   8
  -8   9  -1 17.3887 1.09822   3
  -8   9  -1 14.9699 1.08052   7
  -9  -9  -1 5.09341 0.43298   8
  -9  -9  -1 5.40554 0.39264   3
   9  -9   1 5.24308 0.93561   5
  -9   9  -1 5.59251 0.40373   3
  -9   9  -1 5.41961 0.42667   8
  -9   9  -1 5.21797 0.38237   7
   9   9   1 3.88521 0.77419   5
 -10  -9  -1 8.77514 0.60486   8
  10   9   1 6.60236 1.40915   5
 -10   9  -1 7.39639 0.57567   3
 -11  -9  -1 0.01872 0.06788   3
 -11  -9  -1 0.27291 0.11372   8
 -11   9  -1 0.04413 0.08228   3
 -12  -9  -1 2.77221 0.27959   8
 -12  -9  -1 3.48872 0.25436   3
 -12   9  -1 3.73749 0.26414   3
 -13   9  -1 7.31031 0.50323   3
 -13 -10   1 0.21680 0.08938   8
 -12 -10   1 0.09942 0.06125   3
 -12 -10   1 0.10633 0.10172   8
 -12  10   1 0.09935 0.06882   3
 -11 -10   1 0.28267 0.08033   3
 -11 -10   1 0.23675 0.11915   8
 -11  10   1 0.17765 0.08912   3
 -11  10   1 0.24289 0.06245   7
 -10 -10   1 13.1293 0.85578   3
 -10 -10   1 11.7489 0.88202   8
 -10  10   1 11.3288 0.84315   7
 -10  10   1 13.4140 0.86653   3
  10  10  -1 10.1321 1.29255   5
  -9 -10   1 0.89644 0.15381   8
   9 -10  -1 0.92413 0.69129   5
  -9 -10   1 0.67718 0.10123   3
  -9  10   1 0.86726 0.09391   7
   9  10  -1 1.23507 0.49956   5
  -9  10   1 0.50062 0.10513   3
  -8 -10   1 12.8765 0.82203   8
  -8 -10   1 9.58296 0.78674   3
   8 -10  -1 10.9142 1.06678   5
  -8 -10   1 11.7304 0.77794   7
  -8  10   1 9.81097 0.79321   3
   8  10  -1 11.4637 1.12135   6
  -8  10   1 12.8422 0.81096   8
  -8  10   1 12.1189 0.78410   7
  -7 -10   1 0.39576 0.45819   9
  -7 -10   1 0.20410 0.07217   3
   7 -10  -1 0.51862 0.29478   5
  -7 -10   1 0.23757 0.10891   8
  -7  10   1 0.44931 0.11077   8
  -7  10   1 0.36950 0.07580   7
  -7  10   1 0.17504 0.07606   3
   7  10  -1 0.53883 0.34396   6
   6 -10  -1 1.94124 0.37063   5
  -6 -10   1 2.29851 0.54361   9
   6  10  -1 1.49968 0.41076   6
  -5 -10   1 71.4911 5.36546   9
   5 -10  -1 76.3354 5.18585   5
   5  10  -1 78.4593 5.24633   6
  -4 -10   1 315.220 19.7778   9
   4 -10  -1 303.521 19.6080   5
   4  10  -1 250.054 19.8737   6
  -3 -10   1 23.7160 1.81480   9
   3 -10  -1 22.8248 1.66193   5
  -2 -10   1 80.5010 5.86097   9
   2 -10  -1 88.3403 5.76301   5
  -2  10   1 89.5037 5.76160   6
  -2  10   1 81.8710 5.72104   9
  -1 -10   1 260.255 17.3980   9
   1 -10  -1 250.754 17.3252   5
  -1  10   1 263.470 17.3478   6
   0 -10   1 6.91628 0.62543   9
   0 -10   1 7.55295 0.61602   5
   0 -10  -1 7.67535 0.60513   5
   0  10   1 7.00737 0.66685   6
   1 -10   1 200.037 13.0418   9
   1 -10   1 190.146 13.0819   5
  -1  10  -1 188.358 13.0738   6
   1  10   1 198.729 13.1178   6
   2 -10   1 215.812 14.5452   5
  -2 -10  -1 215.994 14.6346   9
   2  10   1 222.931 14.5769   6
  -2  10  -1 209.657 14.5035   6
   3 -10   1 614.590 41.0222   5
   3  10   1 627.239 41.0520   6
  -3  10  -1 594.160 40.9223   6
   4 -10   1 12.7201 1.03692   5
  -4 -10  -1 12.9633 1.19145   9
   4  10   1 11.1146 1.18166   6
   5 -10   1 89.5605 6.30694   5
   5  10   1 93.7071 6.32420   6
   6 -10   1 17.6768 1.38737   5
  -6 -10  -1 16.0669 1.16825   8
  -6  10  -1 17.2277 1.15422   3
   6  10   1 18.0940 1.38891   6
  -7 -10  -1 10.3081 0.70409   8
  -7 -10  -1 8.99522 0.67339   3
   7 -10   1 11.3000 1.41382   5
  -7  10  -1 9.13226 0.67895   3
  -7  10  -1 10.6189 0.69334   8
  -7  10  -1 9.45855 0.66947   7
   7  10   1 11.2540 0.95926   6
  -8 -10  -1 8.63538 0.68218   3
   8 -10   1 9.92070 1.01365   5
  -8  10  -1 9.84041 0.67758   7
  -8  10  -1 11.2071 0.70959   8
   9 -10   1 1.55694 0.49965   5
  -9 -10  -1 1.00725 0.14100   3
  -9  10  -1 1.51131 0.13067   7
   9  10   1 1.23350 0.52490   5
  -9  10  -1 1.05867 0.15638   3
 -10 -10  -1 17.2496 1.34759   8
 -10 -10  -1 21.3758 1.30933   3
 -10  10  -1 19.2060 1.33222   3
  10  10   1 16.9344 1.76611   5
 -11 -10  -1 2.25166 0.25532   8
 -11 -10  -1 2.60158 0.20820   3
 -11  10  -1 2.71821 0.22542   3
 -12 -10  -1 0.12191 0.08386   3
 -12 -10  -1 0.10910 0.09458   8
 -12  10  -1 0.06140 0.06769   3
 -13  10  -1 0.03094 0.04554   3
 -13 -11   1 7.11072 0.51462   8
 -13  11   1 7.39629 0.50276   3
 -12 -11   1 0.37627 0.11382   8
 -12 -11   1 0.24449 0.06373   3
 -12  11   1 0.31844 0.08362   3
 -11 -11   1 2.56846 0.20806   3
 -11 -11   1 2.50122 0.25695   8
 -11  11   1 2.19733 0.18933   7
 -11  11   1 2.49090 0.22592   3
 -10 -11   1 1.16303 0.17752   8
 -10 -11   1 1.21618 0.15065   3
 -10  11   1 1.13567 0.13558   7
 -10  11   1 1.19631 0.16529   3
  -9 -11   1 4.19980 0.33141   3
  -9 -11   1 4.69710 0.38023   8
  -9  11   1 4.45010 0.32371   7
  -9  11   1 4.31009 0.34082   3
   8 -11  -1 16.8430 1.44034   5
  -8 -11   1 17.1744 1.21045   8
  -8 -11   1 17.4193 1.18366   3
  -8 -11   1 16.8101 1.17160   7
  -8  11   1 17.7063 1.19173   3
   8  11  -1 18.8772 1.51976   6
  -8  11   1 17.4318 1.17765   7
   7 -11  -1 36.2144 2.69519   5
  -7 -11   1 32.9163 2.49560   3
  -7 -11   1 39.8189 3.02059   9
  -7 -11   1 39.5734 2.52145   8
  -7  11   1 39.9002 2.50071   7
   7  11  -1 37.6780 2.76174   6
  -7  11   1 33.6873 2.50155   3
  -7  11   1 38.4561 2.51118   8
  -6 -11   1 42.4894 3.23096   9
   6 -11  -1 42.0262 2.97700   5
   6  11  -1 40.5492 3.03328   6
   5 -11  -1 456.759 30.5862   5
  -5 -11   1 440.894 30.7781   9
   5  11  -1 468.853 30.6507   6
  -4 -11   1 0.65043 0.37907   9
   4 -11  -1 0.76406 0.26120   5
  -4  11   1 0.64830 0.15164   6
   4  11  -1 0.59951 0.33630   6
  -3 -11   1 10.1236 0.92321   9
   3 -11  -1 8.88745 0.73711   5
  -3  11   1 7.89528 0.69021   6
   2 -11  -1 483.114 32.6743   5
  -2  11   1 491.963 32.6760   6
  -1 -11   1 447.476 30.0505   5
   1 -11  -1 447.324 30.0365   5
  -1  11   1 449.682 30.0594   6
   0 -11   1 7.06785 0.72015   9
   0 -11  -1 8.31147 0.63588   5
   0 -11   1 6.92533 0.62445   5
   0  11  -1 7.47430 0.71263   6
   0  11   1 7.96743 0.69497   6
   1 -11   1 11.8313 0.85516   5
   1 -11   1 9.34163 0.77251   9
  -1  11  -1 12.3206 0.86427   6
  -2 -11  -1 11.9742 1.04343   9
   2 -11   1 12.2915 0.94202   5
   2  11   1 11.9757 0.99493   6
  -2  11  -1 10.6383 0.89237   6
   3 -11   1 14.8232 1.22447   5
  -3 -11  -1 18.0303 1.41310   9
  -3  11  -1 15.2481 1.10773   6
   3  11   1 15.8252 1.28613   6
   4 -11   1 29.6216 2.22217   5
  -4 -11  -1 31.3801 2.38739   9
   4  11   1 31.0304 2.26325   6
   5 -11   1 83.4977 5.78767   5
   5  11   1 83.9595 5.80974   6
  -6 -11  -1 1.55718 0.17967   8
   6 -11   1 2.43174 0.42994   5
  -6  11  -1 1.04477 0.18899   8
   6  11   1 1.65739 0.38930   6
  -6  11  -1 1.15508 0.13352   3
   7 -11   1 4.08144 0.57925   5
  -7 -11  -1 3.47848 0.29291   8
  -7 -11  -1 2.76142 0.24442   3
  -7  11  -1 3.32418 0.27958   8
  -7  11  -1 3.22143 0.24299   7
  -7  11  -1 3.19667 0.25432   3
   7  11   1 3.84379 0.53804   6
  -8 -11  -1 9.75283 0.66138   3
  -8 -11  -1 8.80157 0.69385   8
   8 -11   1 8.16978 0.97987   5
  -8  11  -1 10.5269 0.67429   3
  -8  11  -1 8.98695 0.65414   7
  -9 -11  -1 0.92244 0.15769   8
   9 -11   1 1.23665 0.51196   5
   9  11   1 1.18985 0.54185   5
  -9  11  -1 0.95948 0.10048   7
 -10 -11  -1 0.22132 0.13336   8
  10  11   1 -0.6680 0.56768   5
 -11 -11  -1 2.22291 0.25478   8
 -11 -11  -1 2.63980 0.23164   3
 -11  11  -1 2.78230 0.22706   3
 -12 -11  -1 1.04398 0.16407   8
 -12  11  -1 1.18011 0.13197   3
 -13 -11  -1 2.25329 0.19193   8
 -13  11  -1 2.35691 0.17502   3
 -13 -12   1 0.02232 0.07803   8
 -13  12   1 0.07027 0.05164   3
 -12 -12   1 0.57764 0.09219   3
 -12 -12   1 0.76612 0.13050   8
 -12  12   1 0.55364 0.09865   3
 -11 -12   1 2.57409 0.26778   8
 -11 -12   1 2.73042 0.21831   3
 -11  12   1 2.35948 0.21732   7
 -11  12   1 2.83282 0.23534   3
 -10 -12   1 2.15764 0.24500   8
 -10 -12   1 1.66769 0.21939   3
 -10  12   1 1.70782 0.19465   3
 -10  12   1 1.93450 0.21416   7
  10  12  -1 1.29482 0.68008   5
  -9 -12   1 0.86152 0.13150   3
  -9  12   1 0.96156 0.14214   3
  -9  12   1 0.53115 0.09883   7
  -8 -12   1 0.21089 0.07370   3
  -8 -12   1 0.27535 0.11743   8
   8 -12  -1 0.40413 0.35184   5
  -8 -12   1 0.29845 0.06655   7
  -8  12   1 0.11291 0.07240   7
  -8  12   1 0.09453 0.07556   3
   8  12  -1 0.64850 0.42131   6
  -7 -12   1 5.33305 0.83517   9
   7 -12  -1 6.67865 0.63342   5
  -7 -12   1 4.41011 0.31266   7
  -7 -12   1 3.49036 0.28807   3
   7  12  -1 5.83111 0.68196   6
  -7  12   1 4.49759 0.29207   7
  -7  12   1 3.23952 0.29592   3
   6 -12  -1 129.665 8.43871   5
  -6 -12   1 125.662 8.69427   9
  -6 -12   1 126.138 8.28473   8
   6  12  -1 122.111 8.49285   6
  -6  12   1 114.949 8.27095   3
   5 -12  -1 138.443 9.50178   5
  -5 -12   1 145.784 9.72559   9
   5  12  -1 135.263 9.56969   6
  -4 -12   1 35.5701 2.78946   9
   4 -12  -1 37.6732 2.60574   5
  -4  12   1 36.2658 2.52490   6
   4  12  -1 38.3329 2.69388   6
   3 -12  -1 355.650 22.7543   5
  -3 -12   1 348.221 23.0583   9
   3  12  -1 288.179 22.9833   6
  -3  12   1 357.373 22.7285   6
  -2 -12   1 496.598 33.7480   9
   2 -12  -1 503.799 33.6370   5
  -2  12   1 505.109 33.6408   6
  -1  12   1 588.377 39.4430   6
   0 -12   1 0.50184 0.20677   5
   0 -12   1 0.06838 0.18649   9
   0 -12  -1 0.10370 0.18018   5
   0  12  -1 -0.0651 0.23433   6
   0  12   1 0.15041 0.24445   6
  -1 -12  -1 938.944 81.7796   2
   1 -12   1 957.135 90.2549   2
  -1  12  -1 928.851 64.9953   1
   1  12   1 929.118 65.6187   1
   2 -12   1 15.5564 1.19428   5
  -2 -12  -1 15.2710 1.30535   9
  -2  12  -1 15.7026 1.16087   6
   2  12   1 16.1381 1.26067   6
  -3 -12  -1 0.38333 0.33367   9
   3  12   1 0.43605 0.31651   6
  -3  12  -1 0.27943 0.13987   6
   4 -12   1 28.0604 2.08566   5
  -4 -12  -1 29.1097 2.25558   9
   4  12   1 27.9240 2.12937   6
   5 -12   1 62.4343 4.50170   5
   5  12   1 66.6427 4.54585   6
   6 -12   1 5.10789 0.62040   5
  -6 -12  -1 4.35885 0.34563   8
  -6  12  -1 4.08922 0.31670   3
   6  12   1 5.12574 0.62901   6
  -7 -12  -1 2.57577 0.25235   8
   7 -12   1 2.09166 0.20939   4
  -7 -12  -1 2.26139 0.19535   3
   7 -12   1 2.27735 0.47615   5
  -7  12  -1 2.61617 0.20716   3
  -7  12  -1 2.07825 0.19546   7
   7  12   1 3.13121 0.49984   6
  -8 -12  -1 6.15765 0.46578   8
   8 -12   1 5.98827 0.42755   4
   8 -12   1 5.21759 0.74996   5
  -8 -12  -1 5.64207 0.42236   3
  -8  12  -1 5.95765 0.41761   7
  -8  12  -1 5.80507 0.43469   3
  -9 -12  -1 13.4542 0.87939   3
  -9 -12  -1 12.2828 0.91182   8
   9 -12   1 11.4934 1.27105   5
  -9  12  -1 13.3216 0.89204   3
  -9  12  -1 12.0969 0.87020   7
 -10 -12  -1 12.8550 0.99832   8
 -10 -12  -1 14.8039 0.96775   3
 -10  12  -1 14.6162 0.98137   3
  10  12   1 15.2510 2.15289   5
 -11 -12  -1 5.42695 0.38293   3
 -11 -12  -1 5.65287 0.42317   8
 -11  12  -1 5.15563 0.39927   3
 -12 -12  -1 0.70144 0.11441   8
 -12  12  -1 0.70508 0.11194   3
 -13 -12  -1 0.04089 0.06615   8
 -13  12  -1 0.07520 0.04298   3
 -13 -13   1 0.25209 0.09187   8
 -13  13   1 0.14192 0.06004   3
 -12 -13   1 4.00121 0.34217   8
 -12  13   1 4.49681 0.32081   3
 -11 -13   1 0.62303 0.08707   3
 -11 -13   1 0.55823 0.13253   8
 -11  13   1 0.54627 0.10056   3
 -11  13   1 0.52815 0.08193   7
 -10 -13   1 7.43912 0.65494   8
 -10 -13   1 8.76977 0.59744   3
  10  13  -1 7.79593 1.13648   5
 -10  13   1 8.68445 0.59036   7
 -10  13   1 9.10968 0.64573   3
  -9 -13   1 2.21662 0.19446   3
  -9 -13   1 1.82600 0.24851   8
  -9  13   1 2.23731 0.20625   3
  -9  13   1 1.83904 0.18501   7
  -8 -13   1 2.61474 0.25895   8
  -8 -13   1 2.24828 0.20196   3
   8 -13  -1 1.55203 0.44715   5
  -8 -13   1 2.31004 0.19098   7
  -8  13   1 2.38012 0.20000   7
  -8  13   1 2.32434 0.21360   3
   8  13  -1 2.03035 0.51997   6
   7 -13  -1 17.4667 1.36166   5
  -7 -13   1 15.8525 1.09969   7
  -7 -13   1 14.2023 1.62638   9
  -7 -13   1 16.9111 1.14679   3
  -7 -13   1 15.7991 1.13634   8
   7  13  -1 16.8468 1.44916   6
  -7  13   1 15.9473 1.10603   7
  -7  13   1 16.9785 1.11755   3
   6 -13  -1 31.5194 2.32135   5
  -6 -13   1 31.9254 2.61339   9
  -6 -13   1 31.9136 2.16404   8
   6  13  -1 31.6248 2.41116   6
  -5 -13   1 0.50465 0.41453   9
   5 -13  -1 0.53192 0.29165   5
   5  13  -1 -0.0825 0.32863   6
   4 -13  -1 37.5842 2.70250   5
  -4 -13   1 30.0766 2.62847   9
   4  13  -1 38.1822 2.56800   6
   3 -13  -1 62.0193 4.38879   5
  -3 -13   1 61.5371 4.53828   9
  -3  13   1 65.5452 4.36882   6
   3  13  -1 66.9026 4.47179   6
   2 -13  -1 126.253 8.59054   5
  -2 -13   1 120.740 8.69374   9
   2  13  -1 133.567 8.66225   6
  -2  13   1 128.181 8.59757   6
   1 -13  -1 4.51084 0.47859   5
  -1  13   1 4.47995 0.50049   6
   1  13  -1 4.91532 0.54143   6
   0 -13  -1 28.0464 2.01558   5
   0 -13   1 25.8142 2.01243   5
   0 -13   1 30.4897 2.05351   9
   0  13   1 30.0362 2.07269   6
   0  13  -1 27.6355 2.05167   6
   1 -13   1 15.6828 1.15031   5
  -1  13  -1 13.3343 1.14012   6
   1  13   1 16.0578 1.21959   6
   2  13   1 6.70575 0.69985   6
  -2  13  -1 6.88888 0.61923   6
  -3 -13  -1 24.4371 2.01204   9
   3 -13   1 26.8408 1.88499   5
  -3  13  -1 24.6872 1.77890   6
   3  13   1 27.1861 1.95249   6
  -4 -13  -1 134.768 9.30111   9
   4 -13   1 131.385 9.12898   5
   4  13   1 136.061 9.17665   6
   5 -13   1 82.9856 5.91576   5
   5  13   1 88.3677 5.96541   6
   6 -13   1 10.5635 0.98106   5
  -6 -13  -1 11.6039 0.77646   8
   6  13   1 9.96565 1.01146   6
  -6  13  -1 9.36809 0.73209   3
  -7 -13  -1 0.49777 0.12450   8
   7 -13   1 0.16906 0.33740   5
   7 -13   1 0.42835 0.08999   4
  -7 -13  -1 0.44270 0.07952   3
  -7  13  -1 0.42674 0.08419   3
  -7  13  -1 0.38026 0.07904   7
   8 -13   1 0.21932 0.37478   5
  -8 -13  -1 0.11339 0.12252   8
   8 -13   1 0.48415 0.08541   4
  -8 -13  -1 0.20492 0.07266   3
   8  13   1 0.65162 0.54426   6
  -8  13  -1 0.20257 0.06639   7
  -8  13  -1 0.26879 0.08840   3
  -9 -13  -1 15.8594 1.08331   3
  -9 -13  -1 17.3643 1.12008   8
   9 -13   1 14.6623 1.10107   4
   9 -13   1 17.0578 1.51348   5
  -9  13  -1 15.0834 1.09471   3
  -9  13  -1 16.0477 1.07723   7
 -10 -13  -1 1.42465 0.20790   8
 -10 -13  -1 1.01500 0.12624   3
 -10  13  -1 0.74006 0.11842   3
 -11 -13  -1 0.90804 0.14812   8
 -11  13  -1 1.06421 0.14163   3
 -12 -13  -1 0.66961 0.11435   8
 -12  13  -1 0.79292 0.11003   3
 -13 -13  -1 2.25383 0.20131   8
 -13  13  -1 2.94505 0.19251   3
 -13  14   1 1.56622 0.13138   3
 -12 -14   1 1.51374 0.18477   8
 -12  14   1 1.13225 0.13784   3
 -11 -14   1 3.36918 0.29699   8
 -11 -14   1 3.17833 0.24660   3
 -11  14   1 3.20521 0.23693   7
 -11  14   1 3.12264 0.26321   3
 -10 -14   1 0.46090 0.13985   8
 -10 -14   1 0.65342 0.09280   3
 -10  14   1 0.61133 0.08447   7
 -10  14   1 0.73321 0.11214   3
  -9 -14   1 0.16173 0.08051   3
  -9 -14   1 0.08346 0.12677   8
  -9  14   1 -0.0265 0.07118   7
  -9  14   1 0.14339 0.08986   3
  -8 -14   1 1.05962 0.13867   3
  -8 -14   1 1.24895 0.13149   7
   8 -14  -1 1.39197 0.44519   5
  -8 -14   1 1.47823 0.20896   8
  -8  14   1 0.97980 0.14825   3
  -8  14   1 1.18378 0.14099   7
   8  14  -1 1.19531 0.47277   6
   7 -14  -1 1.31316 0.15216   4
  -7 -14   1 1.37621 0.14389   3
  -7 -14   1 1.27684 0.13667   7
   7 -14  -1 1.85276 0.41588   5
  -7 -14   1 1.49967 0.58791   9
  -7 -14   1 1.59203 0.21595   8
  -7  14   1 1.23469 0.15319   3
   7  14  -1 1.53897 0.44778   6
  -6 -14   1 78.7852 5.09222   8
  -6 -14   1 75.7421 5.56237   9
   6 -14  -1 76.8644 5.24403   5
   6  14  -1 73.2711 5.32510   6
  -6  14   1 72.8072 5.07447   3
   5 -14  -1 60.1183 4.17999   5
  -5 -14   1 57.7320 4.40769   9
   5  14  -1 62.4461 4.27129   6
  -4 -14   1 580.831 38.2316   9
   4 -14  -1 556.435 38.0318   5
   4  14  -1 581.298 38.1152   6
  -4  14   1 549.817 37.9682   6
  -3 -14   1 50.8586 3.42948   9
   3 -14  -1 42.6227 3.23077   5
  -3  14   1 46.1046 3.21719   6
   3  14  -1 46.8797 3.32958   6
  -2 -14   1 309.155 23.0312   9
   2 -14  -1 348.631 22.9309   5
   2  14  -1 351.873 22.9999   6
  -2  14   1 356.739 22.9405   6
   1 -14  -1 26.1966 1.93364   5
  -1 -14   1 29.6783 1.96965   5
  -1  14   1 26.6089 1.97537   6
   1  14  -1 26.3297 2.00070   6
   0 -14   1 131.562 8.69685   9
   0 -14   1 130.935 8.67221   5
   0 -14  -1 125.588 8.65895   5
   0  14  -1 123.860 8.68961   6
   0  14   1 127.285 8.70341   6
   1 -14   1 93.3920 6.41972   5
  -1  14  -1 92.4842 6.42314   6
   1  14   1 97.0048 6.47482   6
   2 -14   1 46.2422 3.45761   5
   2  14   1 51.3032 3.46683   6
  -2  14  -1 48.6220 3.37286   6
   3 -14   1 3.64629 0.46798   5
  -3  14  -1 3.06349 0.33432   6
   3  14   1 3.29498 0.51205   6
   4 -14   1 15.7931 1.31360   5
   4  14   1 17.4227 1.39887   6
   5 -14   1 5.43861 0.63686   5
   5  14   1 5.37815 0.68191   6
  -6 -14  -1 0.75721 0.12987   8
   6 -14   1 0.33331 0.30436   5
   6  14   1 0.96800 0.37998   6
  -7 -14  -1 0.40249 0.12229   8
  -7 -14  -1 0.15189 0.07675   3
   7 -14   1 0.27989 0.34802   5
   7 -14   1 0.19309 0.07490   4
  -7  14  -1 0.06522 0.07102   3
   7  14   1 -0.0838 0.32945   6
  -8 -14  -1 1.13889 0.13401   3
   8 -14   1 1.50570 0.47809   5
   8 -14   1 1.00947 0.15885   4
  -8  14  -1 0.96261 0.15204   3
   8  14   1 2.15482 0.55581   6
   9 -14   1 0.82117 0.52365   5
  -9 -14  -1 0.17103 0.07717   3
   9 -14   1 0.34485 0.08377   4
  -9 -14  -1 0.39883 0.13514   8
  -9  14  -1 0.24696 0.07441   7
  -9  14  -1 0.11620 0.08785   3
 -10 -14  -1 2.25892 0.18921   3
 -10 -14  -1 1.75010 0.24767   8
 -10  14  -1 2.42788 0.21155   3
 -11 -14  -1 0.07723 0.10539   8
 -11  14  -1 0.08696 0.07581   3
 -12 -14  -1 0.85966 0.12107   8
 -12  14  -1 1.01298 0.11616   3
 -13  14  -1 0.00663 0.03711   3
 -13 -15   1 0.87814 0.11661   8
 -13  15   1 0.82068 0.08684   3
 -12 -15   1 0.26613 0.10171   8
 -12  15   1 0.34489 0.07156   3
 -11 -15   1 0.05036 0.11206   8
 -11  15   1 0.04511 0.07391   3
 -11  15   1 -0.0690 0.05191   7
 -10 -15   1 0.35831 0.13577   8
 -10 -15   1 0.55420 0.08435   3
 -10  15   1 0.50099 0.07976   7
 -10  15   1 0.44728 0.09834   3
  -9 -15   1 20.2915 1.37290   3
  -9 -15   1 20.9299 1.40936   8
  -9  15   1 19.9592 1.36932   7
  -9  15   1 19.6591 1.38350   3
   8 -15  -1 5.06446 0.34130   4
  -8 -15   1 4.42103 0.33244   7
  -8 -15   1 5.01251 0.39267   8
  -8 -15   1 4.56601 0.34073   3
   8 -15  -1 4.43417 0.65376   5
   8  15  -1 3.37607 0.66311   6
  -8  15   1 4.37847 0.35244   3
  -8  15   1 4.46525 0.34038   7
  -7 -15   1 14.6936 1.03223   3
  -7 -15   1 16.6147 1.06834   8
  -7 -15   1 15.7473 1.02686   7
   7 -15  -1 13.2929 1.02938   4
  -7 -15   1 14.9673 1.62322   9
  -7  15   1 15.1189 1.04198   3
   7  15  -1 17.1615 1.41652   6
  -6 -15   1 12.3760 0.93890   8
   6 -15  -1 12.6781 1.13695   5
  -6 -15   1 10.8928 1.37430   9
  -6  15   1 14.9324 0.93203   3
   6  15  -1 13.9660 1.25384   6
   5 -15  -1 8.70952 0.82476   5
  -5 -15   1 8.58168 1.07847   9
   5  15  -1 9.11248 0.94351   6
   4 -15  -1 120.940 8.17720   5
  -4 -15   1 115.686 8.36913   9
   4  15  -1 124.976 8.27595   6
  -4  15   1 119.284 8.11035   6
  -3 -15   1 255.086 17.0745   9
   3 -15  -1 239.762 16.9003   5
   3  15  -1 261.052 16.9894   6
  -3  15   1 248.706 16.8833   6
  -2 -15   1 27.9536 2.18011   9
   2 -15  -1 26.7230 2.03962   5
   2  15  -1 32.0615 2.15254   6
  -2  15   1 28.6510 2.05548   6
   1 -15  -1 28.2181 2.24765   5
  -1 -15   1 34.8931 2.36126   9
  -1 -15   1 33.0288 2.33123   5
   1  15  -1 30.9704 2.37321   6
  -1  15   1 32.4105 2.30355   6
   0 -15  -1 5.93177 0.57637   5
   0 -15   1 5.45241 0.59120   9
   0  15  -1 6.12026 0.61714   6
   0  15   1 6.08850 0.63614   6
   1 -15   1 94.0963 6.48847   5
   1  15   1 95.4356 6.49391   6
  -1  15  -1 93.5915 6.44637   6
   2 -15   1 80.2522 5.41611   5
   2  15   1 80.5087 5.47604   6
  -2  15  -1 75.8243 5.38340   6
   3 -15   1 9.44217 0.82789   5
  -3  15  -1 8.14569 0.69649   6
   3  15   1 8.87193 0.91130   6
   4 -15   1 118.869 8.23802   5
   4  15   1 122.282 8.30272   6
   5 -15   1 -0.1544 0.25438   5
  -5 -15  -1 0.11133 0.09452   8
   5  15   1 0.05158 0.30286   6
  -6 -15  -1 1.56185 0.22718   8
   6 -15   1 2.11888 0.44403   5
   6 -15   1 1.92344 0.18497   4
  -6  15  -1 2.42887 0.18755   3
   6  15   1 2.63749 0.50423   6
   7 -15   1 11.7697 0.85468   4
   7 -15   1 13.3122 1.17584   5
  -7 -15  -1 13.9708 0.89312   8
   7  15   1 12.0083 1.18781   6
  -7  15  -1 11.7164 0.86416   3
  -8 -15  -1 8.08902 0.54421   3
  -8 -15  -1 7.90259 0.58619   8
   8 -15   1 8.03919 0.91394   5
   8 -15   1 6.53134 0.54073   4
   8  15   1 6.57758 0.89386   6
  -8  15  -1 7.77854 0.54017   7
  -8  15  -1 8.33121 0.55901   3
   9 -15   1 2.89158 0.70895   5
  -9 -15  -1 4.46130 0.36961   8
   9 -15   1 3.90998 0.31375   4
  -9 -15  -1 4.27438 0.31270   3
  -9  15  -1 4.28943 0.33107   3
  -9  15  -1 3.95755 0.30681   7
 -10 -15  -1 2.97693 0.27603   8
 -10  15  -1 2.44054 0.23128   3
 -11 -15  -1 3.52469 0.27513   8
 -11  15  -1 2.49536 0.23882   3
 -12 -15  -1 0.21838 0.09008   8
 -12  15  -1 0.26048 0.06466   3
 -13  15  -1 1.38433 0.11047   3
 -13 -16   1 0.42690 0.07210   8
 -13  16   1 0.26637 0.04872   3
 -12 -16   1 0.46114 0.10179   8
 -12  16   1 0.33087 0.07246   3
 -11 -16   1 0.72549 0.13018   8
 -11  16   1 0.70718 0.07637   7
 -11  16   1 0.63567 0.10053   3
 -10 -16   1 0.02621 0.06467   3
 -10 -16   1 0.05722 0.11178   8
 -10  16   1 0.22620 0.06670   7
 -10  16   1 0.03810 0.07954   3
  -9 -16   1 0.80750 0.15671   8
  -9 -16   1 0.56979 0.09520   3
   9 -16  -1 0.61657 0.09533   4
  -9  16   1 0.79010 0.09799   7
  -9  16   1 0.53901 0.10646   3
  -8 -16   1 3.52482 0.32394   8
  -8 -16   1 3.05403 0.25381   7
   8 -16  -1 3.72175 0.59173   5
  -8 -16   1 3.87251 0.30723   3
   8 -16  -1 2.58869 0.26570   4
  -8  16   1 3.11903 0.26351   7
   8  16  -1 3.17947 0.65161   6
  -8  16   1 3.83620 0.27854   3
  -7 -16   1 4.43197 0.34164   3
   7 -16  -1 4.56200 0.34218   4
   7 -16  -1 5.03774 0.63726   5
  -7 -16   1 5.18926 0.33905   7
   7  16  -1 6.41295 0.76941   6
  -7  16   1 4.50656 0.35375   3
   6 -16  -1 49.2817 3.48348   4
  -6 -16   1 52.9967 3.99394   9
   6 -16  -1 53.9560 3.69153   5
  -6 -16   1 56.1736 3.51395   8
  -6  16   1 49.5237 3.49205   3
   6  16  -1 49.2248 3.92462   6
  -5 -16   1 0.23714 0.40182   9
  -5 -16   1 0.28575 0.13204   8
   5 -16  -1 0.11008 0.26836   5
   5  16  -1 -0.4834 0.27777   6
   4 -16  -1 90.9357 6.35618   5
  -4 -16   1 98.0032 6.59573   9
   4  16  -1 90.4240 6.44711   6
  -4  16   1 91.5044 6.29435   6
   3 -16  -1 0.44689 0.26733   5
  -3 -16   1 0.44865 0.36598   9
   3  16  -1 0.62971 0.35807   6
  -3  16   1 0.59961 0.25387   6
   2 -16  -1 60.4745 4.09719   5
  -2 -16   1 52.9593 4.20212   9
   2  16  -1 63.3095 4.18615   6
  -2  16   1 61.5946 4.11124   6
  -1 -16   1 28.5810 2.02281   5
  -1 -16   1 30.3315 2.10256   9
   1 -16  -1 24.0162 2.13872   5
  -1  16   1 26.7994 2.03369   6
   1  16  -1 27.2365 2.06522   6
   0 -16   1 9.94364 0.86271   9
   0 -16   1 9.83905 0.84405   5
   0 -16  -1 10.1532 0.83388   5
   0  16  -1 8.84903 0.87295   6
   0  16   1 10.2942 1.01993   6
   1 -16   1 1.68168 0.33774   5
  -1  16  -1 1.80954 0.35455   6
   1  16   1 1.60657 0.39229   6
   2 -16   1 44.8718 3.09221   5
   2  16   1 43.0541 3.14736   6
  -2  16  -1 43.0256 3.05790   6
   3 -16   1 111.699 7.64157   5
   3  16   1 116.948 7.71187   6
  -3  16  -1 107.426 7.55912   6
   4 -16   1 1.72196 0.39991   5
   4  16   1 2.32940 0.47735   6
   5 -16   1 12.4825 1.08757   5
  -5 -16  -1 12.0059 0.85935   8
   5  16   1 13.1526 1.16501   6
   6 -16   1 0.14414 0.11974   4
  -6 -16  -1 0.17986 0.11388   8
   6 -16   1 0.21994 0.31749   5
   6  16   1 0.23802 0.36032   6
  -6  16  -1 0.02825 0.06506   3
   7 -16   1 0.22136 0.34054   5
   7 -16   1 -0.0391 0.06827   4
  -7 -16  -1 0.10104 0.11953   8
   7  16   1 -0.7508 0.28760   6
  -7  16  -1 0.03230 0.07216   3
   8 -16   1 -0.0037 0.07348   4
  -8 -16  -1 0.26435 0.12357   8
   8 -16   1 0.16952 0.44210   5
  -8  16  -1 0.10604 0.07214   7
  -8  16  -1 -0.0326 0.08037   3
   8  16   1 0.59839 0.48478   6
   9 -16   1 0.27134 0.13314   4
   9 -16   1 -0.0556 0.57909   5
  -9 -16  -1 0.15760 0.13061   8
  -9  16  -1 0.45856 0.09957   3
  -9  16  -1 0.26831 0.07687   7
  10 -16   1 0.98561 0.10400   4
 -10 -16  -1 0.74964 0.14505   8
 -10  16  -1 0.89753 0.13983   3
 -11 -16  -1 3.21113 0.29758   8
 -11  16  -1 3.65598 0.27223   3
 -12 -16  -1 0.03152 0.08038   8
 -12  16  -1 0.02712 0.05258   3
 -13  16  -1 0.81179 0.07337   3
 -13 -17   1 0.47251 0.07443   8
 -13  17   1 0.52791 0.06285   3
 -12 -17   1 1.26329 0.16870   8
 -12  17   1 1.37475 0.13368   3
 -11 -17   1 0.08014 0.10667   8
 -11  17   1 0.14138 0.05448   7
 -11  17   1 0.07198 0.07314   3
 -10 -17   1 0.15050 0.12092   8
 -10  17   1 -0.0348 0.07788   3
 -10  17   1 0.02858 0.06482   7
  -9 -17   1 5.07896 0.42136   3
  -9 -17   1 6.68167 0.47893   8
   9 -17  -1 5.98087 0.42381   4
  -9  17   1 6.23149 0.42456   7
   8 -17  -1 1.89128 0.51483   5
  -8 -17   1 2.08845 0.24532   8
  -8 -17   1 1.61158 0.16519   3
  -8 -17   1 1.92821 0.18196   7
   8 -17  -1 1.65814 0.16977   4
  -8  17   1 1.49364 0.18111   3
   8  17  -1 2.63215 0.60131   6
  -8  17   1 2.27520 0.17907   7
  -7 -17   1 6.62515 0.43509   3
   7 -17  -1 5.57467 0.43273   4
   7 -17  -1 5.61205 0.69504   5
  -7 -17   1 4.86065 0.47322   8
  -7 -17   1 5.96165 0.42885   7
  -7  17   1 7.17693 0.44992   3
   7  17  -1 6.22193 0.83642   6
   6 -17  -1 0.13583 0.06719   4
   6 -17  -1 0.04545 0.29797   5
  -6 -17   1 0.21134 0.48195   9
  -6 -17   1 0.20778 0.07093   7
  -6 -17   1 0.22155 0.12128   8
   6  17  -1 0.58710 0.40854   6
  -6  17   1 0.26761 0.07530   3
  -5 -17   1 0.61419 0.10813   8
  -5 -17   1 0.44653 0.42595   9
   5 -17  -1 0.59489 0.29457   5
   5  17  -1 0.09469 0.31944   6
   4 -17  -1 110.377 7.72765   5
  -4 -17   1 116.029 7.96666   9
   4  17  -1 113.317 7.82781   6
  -4  17   1 113.344 7.67357   6
  -3 -17   1 56.6285 4.11754   9
   3 -17  -1 56.7223 3.93326   5
  -3  17   1 55.2006 3.91542   6
   3  17  -1 58.0033 4.03656   6
   2 -17  -1 95.4554 6.75602   5
  -2 -17   1 99.2114 6.90114   9
   2  17  -1 101.396 6.84406   6
  -2  17   1 100.589 6.77614   6
  -1 -17   1 41.2468 2.90825   9
  -1 -17   1 39.1484 2.82454   5
   1 -17  -1 39.8965 2.80695   5
  -1  17   1 39.7535 2.93184   6
   1  17  -1 38.6383 2.86591   6
   0 -17   1 0.26468 0.25412   5
   0 -17  -1 0.59007 0.24590   5
   0  17  -1 0.40300 0.29302   6
   0  17   1 1.21594 0.32622   6
   1 -17   1 116.999 8.00559   5
  -1  17  -1 115.905 8.01927   6
   1  17   1 119.606 8.06484   6
   2 -17   1 16.9871 1.28412   5
  -2  17  -1 15.6609 1.25783   6
   2  17   1 15.4710 1.36387   6
   3 -17   1 11.5436 0.95521   5
  -3  17  -1 9.65441 0.82985   6
   3  17   1 10.0043 1.03480   6
   4 -17   1 1.56632 0.37167   5
   4  17   1 0.92544 0.39716   6
   5 -17   1 4.16025 0.30732   4
   5 -17   1 5.02522 0.61309   5
  -5 -17  -1 4.04919 0.36194   8
   5  17   1 3.90829 0.61558   6
   6 -17   1 35.0389 2.66485   5
   6 -17   1 36.2749 2.41107   4
  -6 -17  -1 37.1146 2.43993   8
  -6  17  -1 34.4621 2.41806   3
   6  17   1 35.6278 2.73092   6
   7 -17   1 5.45405 0.37360   4
   7 -17   1 4.47662 0.69097   5
  -7 -17  -1 5.54440 0.42590   8
   7  17   1 4.59464 0.69784   6
  -7  17  -1 4.46681 0.39414   3
  -8 -17  -1 2.14755 0.26925   8
   8 -17   1 2.62734 0.21020   4
   8 -17   1 1.90905 0.54670   5
  -8  17  -1 2.29190 0.20408   7
   8  17   1 0.85832 0.74817   6
  -8  17  -1 2.62857 0.22508   3
  -9 -17  -1 3.57236 0.33852   8
   9 -17   1 3.90480 0.28567   4
  -9  17  -1 3.95306 0.30223   3
  -9  17  -1 3.30692 0.30807   7
 -10 -17  -1 0.07166 0.11647   8
  10 -17   1 -0.0195 0.10152   4
 -10  17  -1 0.22115 0.07590   7
 -10  17  -1 -0.0075 0.07094   3
 -11 -17  -1 0.08607 0.10657   8
 -11  17  -1 -0.0194 0.06542   3
 -12 -17  -1 -0.0110 0.07606   8
 -12  17  -1 -0.0053 0.05217   3
 -13 -18   1 0.00868 0.05933   8
 -13  18   1 -0.0116 0.03514   3
 -12 -18   1 0.28254 0.09254   8
 -12  18   1 0.16706 0.05934   3
 -11 -18   1 3.07412 0.27778   8
 -11  18   1 2.88229 0.22373   7
 -11  18   1 3.18659 0.24559   3
  10 -18  -1 0.81324 0.10673   4
 -10 -18   1 0.92863 0.15166   8
 -10  18   1 0.67824 0.10551   3
 -10  18   1 0.78261 0.09359   7
  -9 -18   1 0.58818 0.15813   8
   9 -18  -1 0.76146 0.11095   4
  -9  18   1 0.68385 0.10807   3
  -9  18   1 0.67306 0.09851   7
  -8 -18   1 0.26034 0.13681   8
   8 -18  -1 0.11861 0.68472   5
   8 -18  -1 0.49098 0.08559   4
  -8 -18   1 0.32349 0.07618   7
  -8 -18   1 0.49329 0.08145   3
   8  18  -1 0.51154 0.74599   6
  -8  18   1 0.57685 0.09541   3
  -8  18   1 0.25240 0.08829   7
  -7 -18   1 8.51774 0.62027   8
  -7 -18   1 7.39722 0.54043   7
  -7 -18   1 7.61809 0.54561   3
   7 -18  -1 7.51078 0.83807   5
   7 -18  -1 7.78422 0.54680   4
   7  18  -1 9.44240 1.02663   6
  -7  18   1 7.83769 0.55840   3
  -6 -18   1 44.6498 3.05635   3
   6 -18  -1 46.0487 3.05634   4
  -6 -18   1 44.8766 3.05332   7
  -6 -18   1 41.5803 3.56957   9
  -6 -18   1 45.7119 3.08549   8
   6 -18  -1 45.4992 3.26340   5
   6  18  -1 45.5056 3.40686   6
  -6  18   1 48.1166 3.06664   3
  -5 -18   1 1.78745 0.59863   9
   5 -18  -1 1.58241 0.36089   5
   5 -18  -1 1.15191 0.13791   4
  -5 -18   1 1.67066 0.19642   8
   5  18  -1 1.42558 0.46781   6
   4 -18  -1 19.4378 1.48421   5
  -4 -18   1 18.4646 1.71640   9
  -4  18   1 18.7281 1.41152   6
   4  18  -1 20.3855 1.61992   6
  -3 -18   1 4.63717 0.67140   9
   3 -18  -1 3.84580 0.48040   5
  -3  18   1 3.38168 0.44601   6
   3  18  -1 3.60183 0.59174   6
  -2 -18   1 68.3933 4.60873   9
   2 -18  -1 63.5401 4.44072   5
   2  18  -1 64.0692 4.52267   6
  -2  18   1 60.1282 4.51581   6
   1 -18  -1 7.44467 0.72201   5
  -1 -18   1 7.73790 0.75513   5
  -1 -18   1 8.17006 0.82499   9
  -1  18   1 7.70968 0.79183   6
   1  18  -1 7.25010 0.79829   6
   0 -18  -1 0.19881 0.24502   5
   0 -18   1 0.42757 0.27117   5
   0  18   1 -0.0055 0.28001   6
   0  18  -1 -0.1940 0.27448   6
   1 -18   1 130.481 8.70941   5
  -1  18  -1 124.859 8.72509   6
   1  18   1 127.969 8.76379   6
   2 -18   1 7.52102 0.71922   5
   2  18   1 5.76895 0.73420   6
  -2  18  -1 6.60790 0.66615   6
   3 -18   1 3.91030 0.54015   5
  -3  18  -1 4.04267 0.44206   6
   3  18   1 4.52821 0.63166   6
   4 -18   1 109.362 7.61191   5
  -4 -18  -1 107.716 7.43803   8
   4  18   1 116.560 7.69640   6
   5 -18   1 19.6358 1.58723   5
   5 -18   1 19.5415 1.33266   4
   5  18   1 20.5158 1.80425   6
   6 -18   1 27.5390 1.86003   4
   6 -18   1 28.3366 2.14500   5
  -6 -18  -1 29.8390 1.89407   8
   6  18   1 28.6293 2.21792   6
  -6  18  -1 24.8452 1.86606   3
  -7 -18  -1 5.17572 0.41253   8
   7 -18   1 4.09154 0.66197   5
   7 -18   1 5.19913 0.36643   4
   7  18   1 4.04096 0.68463   6
  -7  18  -1 4.57974 0.36874   3
   8 -18   1 0.63136 0.45879   5
  -8 -18  -1 0.31434 0.13603   8
   8 -18   1 0.23117 0.07945   4
  -8  18  -1 0.21495 0.07609   7
   8  18   1 0.64119 0.53726   6
  -8  18  -1 0.29331 0.08695   3
   9 -18   1 2.46716 0.19140   4
  -9 -18  -1 1.93361 0.28170   8
  -9  18  -1 1.83790 0.20828   3
  -9  18  -1 2.18091 0.18127   7
 -10 -18  -1 0.14592 0.11670   8
  10 -18   1 0.06114 0.07023   4
 -10  18  -1 0.33968 0.06723   7
 -10  18  -1 0.17932 0.07903   3
 -11 -18  -1 0.75703 0.12633   8
 -11  18  -1 0.69086 0.09916   3
 -12 -18  -1 0.07405 0.07621   8
 -12  18  -1 0.11627 0.05076   3
 -12 -19   1 0.20606 0.08593   8
 -12  19   1 0.30210 0.05872   3
 -11 -19   1 0.20594 0.10684   8
 -11  19   1 0.28422 0.05925   7
 -11  19   1 0.47011 0.09348   3
  10 -19  -1 -0.0002 0.07963   4
 -10 -19   1 0.07674 0.12229   8
 -10  19   1 0.14995 0.07832   3
 -10  19   1 0.08809 0.06600   7
   9 -19  -1 4.38254 0.30857   4
  -9 -19   1 4.04786 0.35961   8
  -9  19   1 3.98862 0.31864   7
  -9  19   1 3.91654 0.33490   3
  -8 -19   1 9.69947 0.70260   8
   8 -19  -1 9.56904 0.65380   4
  -8  19   1 8.82917 0.65450   7
  -8  19   1 9.69976 0.66749   3
   8  19  -1 7.42204 1.05367   6
   7 -19  -1 5.74295 0.39582   4
   7 -19  -1 5.86466 0.71872   5
  -7 -19   1 5.43620 0.38565   7
  -7 -19   1 6.11157 0.45037   8
   7  19  -1 4.86183 0.77700   6
  -7  19   1 4.76956 0.40259   3
   6 -19  -1 12.2590 1.00934   5
  -6 -19   1 10.9537 0.74609   8
   6 -19  -1 10.5444 0.70047   4
  -6 -19   1 10.0658 0.69391   7
   6  19  -1 9.26251 1.08316   6
  -6  19   1 8.94100 0.70620   3
  -5 -19   1 0.80078 0.14618   8
   5 -19  -1 0.89036 0.09371   4
  -5 -19   1 1.01656 0.51215   9
  -5 -19   1 0.69906 0.09310   7
   5 -19  -1 0.91530 0.32999   5
  -5  19   1 0.88600 0.11841   3
   5  19  -1 0.48960 0.42552   6
  -4 -19   1 4.35053 0.71102   9
   4 -19  -1 4.55272 0.52146   5
  -4 -19   1 3.57135 0.34252   8
   4  19  -1 4.46575 0.64679   6
  -4  19   1 4.15567 0.43744   6
   3 -19  -1 51.0282 3.61462   5
  -3 -19   1 47.9237 3.78828   9
   3  19  -1 57.0704 3.74282   6
   2 -19  -1 21.5350 1.64082   5
  -2 -19   1 21.6171 1.79301   9
  -2  19   1 22.3392 1.67359   6
   2  19  -1 21.8441 1.74952   6
  -1 -19   1 1.00754 0.50334   9
  -1 -19   1 1.32670 0.33002   5
   1 -19  -1 0.98070 0.30517   5
   1  19  -1 0.80054 0.33685   6
  -1  19   1 0.30663 0.30960   6
   0 -19  -1 1.15188 0.31799   5
   0 -19   1 1.74055 0.36528   5
   0  19  -1 1.53277 0.39938   6
   0  19   1 1.77495 0.41000   6
   1 -19   1 0.39854 0.29135   5
  -1  19  -1 1.41699 0.36762   6
   1  19   1 0.70587 0.37929   6
   2 -19   1 26.6084 1.98883   5
   2  19   1 26.6756 2.07006   6
   3 -19   1 91.0978 6.09402   5
  -3  19  -1 82.4167 6.01212   6
   3  19   1 91.9568 6.17815   6
   4 -19   1 1.11822 0.13242   4
   4 -19   1 1.06043 0.36066   5
  -4 -19  -1 1.37394 0.20178   8
   4  19   1 0.80549 0.40819   6
   5 -19   1 5.92046 0.90526   5
   5 -19   1 5.56103 0.40129   4
   5  19   1 6.27351 0.79569   6
   6 -19   1 3.04450 0.25200   4
  -6 -19  -1 3.36475 0.31286   8
   6 -19   1 3.16107 0.56365   5
   6  19   1 2.82403 0.58663   6
   7 -19   1 2.02188 0.50961   5
   7 -19   1 2.73207 0.23311   4
  -7 -19  -1 2.50085 0.29250   8
   7  19   1 2.24014 0.56147   6
  -7  19  -1 3.16692 0.24450   3
  -8 -19  -1 0.26957 0.13492   8
   8 -19   1 0.21528 0.07902   4
   8 -19   1 0.53270 0.45572   5
  -8  19  -1 0.35948 0.08816   3
   8  19   1 0.90669 0.56465   6
  -8  19  -1 0.19280 0.08173   7
   9 -19   1 1.69132 0.16401   4
  -9 -19  -1 1.69411 0.23114   8
  -9  19  -1 1.65749 0.17833   3
  -9  19  -1 1.55159 0.15566   7
 -10 -19  -1 1.04254 0.16099   8
  10 -19   1 1.30845 0.13839   4
 -10  19  -1 1.01036 0.12333   7
 -10  19  -1 1.39108 0.14840   3
 -11 -19  -1 2.16676 0.22651   8
 -11  19  -1 2.42474 0.19668   3
 -12 -19  -1 -0.0128 0.08627   8
 -12  19  -1 0.05710 0.05782   3
 -12 -20   1 -0.0024 0.07872   8
 -12  20   1 0.07052 0.04934   3
 -11 -20   1 5.03673 0.41985   8
 -11  20   1 4.55320 0.35042   7
 -11  20   1 5.15299 0.36050   3
  10 -20  -1 -0.0794 0.06352   4
 -10 -20   1 -0.0121 0.11290   8
 -10  20   1 0.02494 0.06413   7
 -10  20   1 -0.0270 0.07186   3
  -9 -20   1 0.24976 0.14152   8
   9 -20  -1 0.55715 0.08723   4
  -9  20   1 0.44757 0.08450   7
  -8 -20   1 4.40302 0.36901   8
   8 -20  -1 3.78750 0.30344   4
  -8  20   1 3.82335 0.30578   7
   8  20  -1 4.27128 0.77249   6
   7 -20  -1 0.92185 0.41596   5
   7 -20  -1 0.72777 0.09340   4
  -7 -20   1 0.62378 0.14649   8
   7  20  -1 0.48337 0.43579   6
   6 -20  -1 5.93139 0.43294   4
  -6 -20   1 5.74830 0.42456   7
  -6 -20   1 6.53862 0.48978   8
   6 -20  -1 7.01035 0.77252   5
   6  20  -1 6.17553 0.83182   6
   5 -20  -1 9.56500 0.67344   4
  -5 -20   1 9.44385 0.66855   7
   5 -20  -1 11.5840 0.95543   5
  -5 -20   1 10.1818 0.71211   8
  -5 -20   1 9.79545 1.22414   9
   5  20  -1 8.93402 1.05637   6
   4 -20  -1 4.30117 0.50266   5
  -4 -20   1 2.02604 0.58116   9
   4 -20  -1 2.66883 0.21694   4
   4  20  -1 3.65527 0.57569   6
  -4  20   1 3.46649 0.39368   6
   3 -20  -1 41.0761 2.88296   5
  -3 -20   1 37.4344 3.06572   9
  -3  20   1 41.5705 2.87364   6
   3  20  -1 41.2977 2.99727   6
   2 -20  -1 186.639 12.9688   5
  -2 -20   1 190.561 13.1219   9
   2  20  -1 195.709 13.0571   6
  -2  20   1 193.623 12.9891   6
   1 -20  -1 1.37773 0.33555   5
  -1 -20   1 1.45742 0.36764   5
  -1  20   1 1.40024 0.38045   6
   1  20  -1 1.33680 0.40505   6
   0 -20  -1 20.1240 1.56552   5
   0  20   1 20.3610 1.64887   6
   0  20  -1 20.9927 1.64595   6
   1 -20   1 0.42119 0.28751   5
  -1  20  -1 0.36376 0.31385   6
   1  20   1 1.17990 0.37260   6
   2 -20   1 0.39636 0.30329   5
  -2  20  -1 0.29013 0.28094   6
   2  20   1 0.16080 0.33196   6
   3 -20   1 0.56114 0.32325   5
  -3  20  -1 0.45687 0.25200   6
   3  20   1 0.16145 0.36255   6
   4 -20   1 0.07437 0.06270   4
   4 -20   1 -0.1486 0.27342   5
   4  20   1 0.11021 0.36298   6
   5 -20   1 4.95071 0.66640   5
   5 -20   1 5.29939 0.37217   4
  -5 -20  -1 5.37490 0.41404   8
   5  20   1 4.40829 0.38434   4
   5  20   1 4.08410 0.70166   6
  -5  20  -1 5.40344 0.37835   3
   6 -20   1 2.02888 0.48605   5
  -6 -20  -1 1.98399 0.26276   8
   6 -20   1 2.21099 0.19041   4
   6  20   1 2.58748 0.57714   6
   7 -20   1 0.05145 0.38824   5
  -7 -20  -1 0.09541 0.12526   8
   7 -20   1 0.16697 0.07468   4
  -7  20  -1 0.16607 0.08230   3
   7  20   1 0.43782 0.40339   6
  -8 -20  -1 -0.0367 0.12528   8
   8 -20   1 0.05202 0.07311   4
   8 -20   1 -0.0998 0.45093   5
  -8  20  -1 -0.0332 0.07373   3
   8  20   1 0.38730 0.55666   6
  -8  20  -1 0.06346 0.07087   7
   9 -20   1 2.56437 0.21886   4
  -9 -20  -1 2.33999 0.27449   8
  -9  20  -1 2.62599 0.21255   7
  -9  20  -1 2.98953 0.23474   3
 -10 -20  -1 0.00229 0.10898   8
  10 -20   1 0.02259 0.06271   4
 -10  20  -1 0.01775 0.06881   3
 -10  20  -1 0.00084 0.05664   7
 -11 -20  -1 0.57606 0.11623   8
 -11  20  -1 0.61644 0.10420   3
 -12 -20  -1 0.09051 0.06809   8
 -12  20  -1 0.08487 0.04465   3
 -12 -21   1 0.05260 0.07912   8
 -12  21   1 0.00543 0.04373   3
 -11 -21   1 0.11165 0.09606   8
 -11  21   1 0.03074 0.06415   3
 -11  21   1 0.12234 0.04754   7
  10 -21  -1 0.52154 0.08095   4
 -10 -21   1 0.50210 0.13278   8
 -10  21   1 0.50586 0.08753   3
 -10  21   1 0.35732 0.07288   7
   9 -21  -1 26.1903 1.68526   4
  -9 -21   1 24.0223 1.71868   8
  -9  21   1 25.3479 1.69599   3
  -9  21   1 24.1243 1.68409   7
  -8 -21   1 7.18377 0.59908   8
   8 -21  -1 8.33978 0.55366   4
   8  21  -1 5.57419 0.94084   6
  -8  21   1 7.40209 0.55290   7
  -8  21   1 8.59292 0.56654   3
  -7 -21   1 3.59512 0.34657   8
   7 -21  -1 3.56981 0.61346   5
   7 -21  -1 3.84305 0.28430   4
  -7  21   1 3.66035 0.29585   3
   7  21  -1 3.70541 0.71850   6
   6 -21  -1 2.22931 0.47659   5
   6 -21  -1 1.86277 0.17316   4
  -6 -21   1 1.78073 0.25354   8
   6  21  -1 2.49561 0.58644   6
  -6  21   1 1.78098 0.17728   3
  -5 -21   1 0.25480 0.10927   8
   5 -21  -1 0.22767 0.06817   4
   5  21  -1 0.34203 0.40771   6
   4 -21  -1 1.74071 0.16220   4
  -4 -21   1 1.39694 0.52850   9
   4 -21  -1 2.34439 0.41991   5
  -4  21   1 1.16184 0.46918   6
   4  21  -1 2.24096 0.54710   6
   3 -21  -1 1.69877 0.15644   4
   3 -21  -1 1.42216 0.36342   5
  -3 -21   1 2.26950 0.56269   9
   3  21  -1 1.79561 0.48337   6
  -3  21   1 2.00040 0.37566   6
  -2 -21   1 22.6624 1.94683   9
   2 -21  -1 23.5362 1.79289   5
   2  21  -1 24.6684 1.90275   6
  -2  21   1 24.2562 1.81828   6
   1 -21  -1 4.41896 0.54100   5
  -1 -21   1 4.74613 0.57714   5
  -1  21   1 4.69877 0.58703   6
   1  21  -1 4.03688 0.62231   6
   0 -21  -1 34.8234 2.66699   5
   0 -21   1 38.4676 2.70826   5
   0  21   1 36.4322 2.74999   6
   0  21  -1 38.9690 2.75045   6
   1 -21   1 2.61927 0.43428   5
   1  21   1 1.84808 0.44807   6
  -1  21  -1 1.55730 0.40162   6
   2 -21   1 3.05204 0.47811   5
  -2  21  -1 2.98263 0.46128   6
   2  21   1 3.23361 0.54622   6
   3 -21   1 1.38969 0.14193   4
   3 -21   1 2.29553 0.42417   5
  -3  21  -1 1.19217 0.40248   6
   3  21   1 0.75546 0.40875   6
   4 -21   1 2.81356 0.60715   5
  -4 -21  -1 3.20430 0.29129   8
   4 -21   1 2.96800 0.23729   4
   4  21   1 2.35533 0.27409   4
   4  21   1 3.45008 0.58526   6
  -4  21  -1 3.32180 0.25147   4
  -5 -21  -1 1.22820 0.20584   8
   5 -21   1 1.27522 0.14360   4
   5 -21   1 2.03795 0.42747   5
  -5  21  -1 1.10625 0.12879   4
  -5  21  -1 1.39845 0.14427   3
   5  21   1 1.11413 0.18929   4
   5  21   1 0.99810 0.48851   6
   6 -21   1 28.8513 2.09331   5
  -6 -21  -1 24.2202 1.81536   8
   6 -21   1 27.6615 1.77869   4
  -6  21  -1 26.1509 1.79075   3
   6  21   1 26.5476 2.18028   6
   7 -21   1 5.05081 0.37233   4
  -7 -21  -1 4.76270 0.42178   8
  -7  21  -1 5.30742 0.38247   3
   7  21   1 3.78065 0.81687   6
  -8 -21  -1 2.11639 0.26678   8
   8 -21   1 3.17690 0.62554   5
   8 -21   1 2.26207 0.19876   4
  -8  21  -1 1.92438 0.19699   7
  -8  21  -1 2.54579 0.21311   3
   8  21   1 2.07882 0.70196   6
  -9 -21  -1 6.45232 0.50543   8
   9 -21   1 6.95304 0.46147   4
  -9  21  -1 6.47799 0.47221   3
  -9  21  -1 6.15268 0.45675   7
 -10 -21  -1 2.62771 0.26829   8
  10 -21   1 2.95471 0.21268   4
 -10  21  -1 2.64346 0.22488   3
 -10  21  -1 2.57641 0.20460   7
 -11 -21  -1 0.13794 0.09551   8
 -11  21  -1 -0.0214 0.05553   3
 -12 -21  -1 0.58517 0.10239   8
 -12  21  -1 0.74114 0.07731   3
 -12 -22   1 0.14274 0.06918   8
 -12  22   1 0.11206 0.04156   3
 -11 -22   1 0.51317 0.11303   8
 -11  22   1 0.39711 0.05691   7
 -11  22   1 0.52959 0.07573   3
 -10 -22   1 0.07959 0.11435   8
  10 -22  -1 -0.0282 0.06046   4
 -10  22   1 0.05053 0.06729   3
 -10  22   1 -0.0353 0.06065   7
  -9 -22   1 0.31008 0.14048   8
   9 -22  -1 0.45049 0.08390   4
  -9  22   1 0.38856 0.08457   7
  -9  22   1 0.57993 0.09402   3
  -8 -22   1 0.01732 0.13800   8
   8 -22  -1 0.04331 0.07234   4
  -8  22   1 0.16541 0.08297   3
  -8  22   1 0.23351 0.08485   7
   8  22  -1 0.35111 0.49430   6
   7 -22  -1 6.19928 0.78814   5
  -7 -22   1 6.04066 0.51550   8
   7 -22  -1 6.68429 0.46519   4
   7  22  -1 4.72240 0.84957   6
  -7  22   1 6.87833 0.47588   3
   6 -22  -1 6.98595 0.45655   4
  -6 -22   1 6.94809 0.54128   8
   6 -22  -1 7.47235 0.80571   5
  -6  22   1 5.51190 0.45967   3
   6  22  -1 5.90806 0.89431   6
   5 -22  -1 16.3156 1.06511   4
   5 -22  -1 15.9727 1.33348   5
  -5 -22   1 16.9288 1.10259   8
   5  22  -1 16.7782 1.51767   6
  -5  22   1 14.5574 1.06536   4
   5  22  -1 14.2360 1.10474   4
   4 -22  -1 0.17734 0.06622   4
  -4 -22   1 0.39222 0.10238   8
   4 -22  -1 0.03392 0.27508   5
  -4  22   1 0.37943 0.08398   4
  -4  22   1 0.22385 0.07101   3
  -4  22   1 0.25906 0.26352   6
   4  22  -1 -0.1242 0.37072   6
   4  22  -1 0.20958 0.09773   4
   3 -22  -1 19.2946 1.37518   4
   3 -22  -1 20.8052 1.59610   5
  -3  22   1 20.0942 1.57792   6
  -3  22   1 21.0200 1.38239   4
   3  22  -1 21.9383 1.75000   6
   2 -22  -1 5.54802 0.40663   4
   2 -22  -1 6.38609 0.66094   5
  -2  22   1 6.20853 0.66923   6
   2  22  -1 5.95256 0.75360   6
  -1 -22   1 31.3065 2.21392   5
   1 -22  -1 26.7005 2.16285   5
   1  22  -1 29.9028 2.27617   6
  -1  22   1 30.1568 2.23114   6
   0 -22   1 42.4637 2.96342   5
   0  22  -1 39.0488 2.98481   6
   0  22   1 40.1231 3.00090   6
   1 -22   1 0.42572 0.32096   5
  -1  22  -1 0.38911 0.32819   6
   1  22   1 0.36869 0.36570   6
   2 -22   1 4.85066 0.59971   5
   2 -22   1 4.49864 0.33084   4
  -2  22  -1 4.60718 0.34720   4
  -2  22  -1 4.81263 0.56569   6
   2  22   1 4.21081 0.65131   6
   3 -22   1 11.6590 0.81352   4
   3 -22   1 10.6869 1.07092   5
  -3  22  -1 11.8063 1.00208   6
  -3  22  -1 12.0236 0.81434   4
   3  22   1 11.8830 0.81615   4
  -4 -22  -1 3.20681 0.31150   8
   4 -22   1 3.48825 0.25903   4
   4 -22   1 2.85135 0.53585   5
   4  22   1 2.79647 0.57626   6
   4  22   1 3.09025 0.26873   4
  -4  22  -1 3.78745 0.31433   4
   5 -22   1 1.59587 0.44813   5
   5 -22   1 1.24556 0.14937   4
  -5 -22  -1 1.15627 0.18020   8
  -5  22  -1 1.41865 0.14765   3
  -5  22  -1 1.23193 0.13031   4
   5  22   1 1.33578 0.13680   4
   5  22   1 0.84114 0.47443   6
   6 -22   1 0.13773 0.34801   5
  -6 -22  -1 0.07963 0.13910   8
   6 -22   1 -0.0093 0.07209   4
  -6  22  -1 0.09520 0.07713   3
   6  22   1 0.25504 0.42350   6
   7 -22   1 3.96361 0.30545   4
   7 -22   1 3.43743 0.64931   5
  -7 -22  -1 3.42380 0.35884   8
   7  22   1 2.96925 0.69353   6
  -7  22  -1 4.45647 0.31456   3
   8 -22   1 0.89407 0.87837   5
  -8 -22  -1 0.91774 0.16128   8
   8  22   1 0.00254 1.13071   6
  -8  22  -1 0.50081 0.10290   3
  -8  22  -1 0.95990 0.10263   7
   9 -22   1 0.36879 0.07881   4
  -9 -22  -1 0.26739 0.12933   8
  -9  22  -1 0.59008 0.09047   3
  -9  22  -1 0.29824 0.07604   7
 -10 -22  -1 -0.0044 0.10406   8
  10 -22   1 0.04510 0.05772   4
 -10  22  -1 0.05189 0.06748   3
 -10  22  -1 0.12747 0.05467   7
 -11 -22  -1 1.87306 0.20606   8
 -11  22  -1 2.40194 0.18046   3
 -12 -22  -1 0.01090 0.05702   8
 -12  22  -1 0.02577 0.03491   3
 -12 -23   1 0.05161 0.06344   8
 -12  23   1 0.02611 0.03814   3
 -11 -23   1 0.70692 0.12084   8
 -11  23   1 0.82649 0.10021   3
 -11  23   1 0.67344 0.08480   7
  10 -23  -1 0.55438 0.07565   4
 -10 -23   1 0.38035 0.13014   8
 -10  23   1 0.49683 0.08474   3
 -10  23   1 0.55729 0.07468   7
   9 -23  -1 1.08082 0.11011   4
  -9 -23   1 0.76806 0.15922   8
  -9  23   1 0.96976 0.10861   7
  -9  23   1 1.27087 0.14145   3
  -8 -23   1 0.52143 0.15039   8
   8 -23  -1 0.54623 0.11303   4
   8  23  -1 1.07785 0.57989   6
  -8  23   1 0.69932 0.10492   3
  -8  23   1 0.43721 0.09470   7
   7 -23  -1 4.08527 0.32182   4
  -7 -23   1 3.84259 0.37736   8
   7 -23  -1 3.40051 0.64020   5
  -7  23   1 4.78269 0.33236   3
   7  23  -1 4.21138 0.75852   6
  -6 -23   1 9.26407 0.70744   8
   6 -23  -1 9.35878 0.97550   5
   6 -23  -1 9.54651 0.65857   4
   6  23  -1 8.61997 1.10473   6
  -6  23   1 9.65398 0.66545   3
   5 -23  -1 27.1675 1.76933   4
  -5 -23   1 27.7435 1.80328   8
   5 -23  -1 30.2013 2.04448   5
   5  23  -1 23.7932 1.77335   4
  -5  23   1 26.3935 1.76852   4
  -5  23   1 24.0853 1.77327   3
   5  23  -1 28.2812 2.22658   6
   4 -23  -1 5.28663 0.67924   5
   4 -23  -1 5.22968 0.34961   4
   4  23  -1 5.23225 0.76866   6
  -4  23   1 5.29594 0.55860   6
   4  23  -1 4.96092 0.38058   4
  -4  23   1 4.03976 0.35319   4
   3 -23  -1 -0.1271 0.26371   5
   3 -23  -1 0.00963 0.05913   4
  -3  23   1 0.10401 0.27467   6
   3  23  -1 -0.0075 0.08264   4
  -3  23   1 0.09603 0.07774   4
   3  23  -1 0.07569 0.38259   6
   2 -23  -1 0.09866 0.05726   4
   2 -23  -1 -0.0427 0.25997   5
   2  23  -1 0.49032 0.37919   6
  -2  23   1 0.25252 0.29861   6
  -2  23   1 0.19014 0.07567   4
   2  23  -1 0.04658 0.08575   4
   1 -23  -1 24.3760 1.68119   4
  -1 -23   1 27.2045 1.94067   5
   1 -23  -1 25.3068 1.90027   5
  -1  23   1 25.0326 1.68920   4
  -1  23   1 27.1206 1.96479   6
   1  23  -1 23.2401 1.70319   4
   1  23  -1 26.6365 2.01261   6
   0 -23   1 3.79703 0.53080   5
   0  23   1 4.92904 0.61601   6
   0  23  -1 2.46039 0.22607   4
   0  23   1 2.27411 0.22180   4
   0  23  -1 3.91154 0.58044   6
   1 -23   1 9.76706 0.69779   4
   1 -23   1 10.1208 0.98715   5
   1  23   1 10.4453 1.07303   6
  -1  23  -1 9.80915 1.01097   6
  -1  23  -1 10.3962 0.71047   4
   1  23   1 10.4305 0.70902   4
   2 -23   1 1.91670 0.42578   5
   2 -23   1 1.07700 0.12538   4
  -2  23  -1 0.88422 0.34081   6
  -2  23  -1 1.09054 0.12148   4
   2  23   1 1.02841 0.44306   6
   2  23   1 1.03253 0.11714   4
   3 -23   1 0.14640 0.06355   4
   3 -23   1 0.22096 0.35654   5
  -3  23  -1 -0.2648 0.25145   6
   3  23   1 0.12256 0.07652   4
   3  23   1 0.11827 0.37904   6
  -3  23  -1 0.16616 0.08473   4
   4 -23   1 1.11555 0.13459   4
   4 -23   1 1.17486 0.40513   5
  -4 -23  -1 1.40029 0.21421   8
  -4  23  -1 0.85031 0.11694   4
   4  23   1 0.83716 0.45345   6
  -5 -23  -1 18.6188 1.20956   8
   5 -23   1 19.2678 1.51314   5
   5 -23   1 18.8166 1.17402   4
   5  23   1 14.8759 1.17401   4
  -5  23  -1 16.2163 1.16963   4
   5  23   1 18.8005 1.61890   6
  -5  23  -1 16.9165 1.17691   3
   6 -23   1 0.07850 0.07576   4
  -6 -23  -1 -0.1098 0.13816   8
   6 -23   1 0.16819 0.36537   5
  -6  23  -1 0.04508 0.07487   3
   6  23   1 -0.0985 0.41051   6
  -7 -23  -1 0.13517 0.13258   8
   7 -23   1 0.77610 0.45833   5
   7 -23   1 0.20789 0.07674   4
   7  23   1 -0.3318 0.38839   6
  -7  23  -1 0.10603 0.07889   3
   8 -23   1 8.82452 0.61053   4
  -8 -23  -1 8.76299 0.68773   8
   8  23   1 7.26560 1.06470   6
  -8  23  -1 9.00096 0.62003   3
  -8  23  -1 8.50023 0.60865   7
  -9 -23  -1 1.98084 0.22804   8
   9 -23   1 2.17281 0.17354   4
  -9  23  -1 1.65002 0.17934   3
  -9  23  -1 1.86833 0.16575   7
  10 -23   1 0.00592 0.05551   4
 -10 -23  -1 0.02408 0.10688   8
 -10  23  -1 0.00033 0.08271   7
 -11 -23  -1 -0.0018 0.07982   8
 -11  23  -1 0.02657 0.05139   3
 -12 -23  -1 0.75268 0.09009   8
 -12 -24   1 0.02797 0.05676   8
 -11 -24   1 -0.0227 0.09050   8
 -11  24   1 0.04036 0.04996   3
 -10 -24   1 -0.0085 0.10922   8
  10 -24  -1 0.04154 0.05943   4
 -10  24   1 0.06228 0.06432   3
 -10  24   1 0.07128 0.06067   7
   9 -24  -1 0.01797 0.06431   4
  -9 -24   1 -0.0351 0.11909   8
  -9  24   1 0.00611 0.06669   3
  -9  24   1 -0.0219 0.06595   7
   8 -24  -1 0.16874 0.07316   4
  -8  24   1 0.06084 0.07624   3
   8  24  -1 0.04533 0.50194   6
  -8  24   1 0.12872 0.09121   7
   7 -24  -1 4.26913 0.32159   4
   7 -24  -1 4.04927 1.00501   5
  -7 -24   1 3.60759 0.37624   8
  -7  24   1 4.77909 0.32975   3
   7  24  -1 2.59546 0.70297   6
  -6 -24   1 10.3551 0.75774   8
   6 -24  -1 10.7299 0.70826   4
   6 -24  -1 9.89811 1.04488   5
  -6  24   1 10.5197 0.71419   3
   6  24  -1 8.94868 0.74667   4
   6  24  -1 9.46405 1.16758   6
   5 -24  -1 0.12443 0.07494   4
   5 -24  -1 0.22554 0.32224   5
  -5 -24   1 0.10673 0.12071   8
  -5  24   1 0.08441 0.06816   3
  -5  24   1 0.05550 0.08167   4
   5  24  -1 0.05084 0.08917   4
   5  24  -1 0.09323 0.42768   6
   4 -24  -1 0.55418 0.08296   4
   4 -24  -1 0.73939 0.36670   5
  -4 -24   1 0.31063 0.11884   8
  -4  24   1 0.67149 0.09762   4
  -4  24   1 0.65858 0.09119   3
   4  24  -1 -0.0704 0.39247   6
  -4  24   1 0.30581 0.32219   6
   4  24  -1 0.59811 0.10060   4
   3 -24  -1 0.04941 0.06203   4
   3  24  -1 0.28180 0.40026   6
  -3  24   1 -0.0435 0.07537   4
  -3  24   1 0.55206 0.31597   6
   3  24  -1 -0.1529 0.09658   4
   2 -24  -1 0.95962 0.10732   4
   2 -24  -1 0.99509 0.35774   5
  -2  24   1 1.53723 0.17504   4
   2  24  -1 0.92950 0.53118   6
  -2  24   1 1.09730 0.37522   6
   2  24  -1 1.31140 0.12895   4
   1 -24  -1 0.15846 0.06075   4
   1 -24  -1 0.10513 0.28265   5
  -1  24   1 0.20133 0.07765   4
   1  24  -1 0.25717 0.08623   4
   1  24  -1 0.07971 0.37543   6
  -1  24   1 -0.2857 0.30349   6
   0 -24   1 1.57217 0.43655   5
   0 -24   1 1.42826 0.15702   4
   0 -24  -1 1.65698 0.15714   4
   0  24  -1 1.84074 0.50119   6
   0  24  -1 2.03003 0.18996   4
   0  24   1 1.73226 0.47940   6
   0  24   1 2.03561 0.18062   4
   1 -24   1 66.1212 4.48035   5
   1 -24   1 61.8040 4.22776   4
  -1 -24  -1 60.4283 4.22893   4
  -1  24  -1 63.5187 4.24087   4
   1  24   1 62.0905 4.23389   4
  -1  24  -1 65.4263 4.48763   6
   1  24   1 65.4959 4.55061   6
   2 -24   1 0.09148 0.06153   4
   2 -24   1 -0.2494 0.28700   5
  -2  24  -1 0.02253 0.08005   4
   2  24   1 -0.3296 0.33966   6
  -2  24  -1 0.15113 0.29811   6
   3 -24   1 2.10320 0.18565   4
   3 -24   1 1.99137 0.45327   5
   3  24   1 2.03531 0.19852   4
  -3  24  -1 1.53736 0.38784   6
  -3  24  -1 2.26847 0.20388   4
   3  24   1 2.07254 0.54387   6
  -4 -24  -1 15.0058 1.06572   8
   4 -24   1 16.1793 1.35718   5
   4 -24   1 14.5127 1.03094   4
  -4  24  -1 15.0936 1.03480   4
   4  24   1 15.4401 1.03671   4
   4  24   1 16.3510 1.47435   6
  -5 -24  -1 4.72305 0.41636   8
   5 -24   1 5.12301 0.39486   4
   5 -24   1 5.02498 0.71077   5
   5  24   1 4.15114 0.75652   6
   5  24   1 4.14100 0.36870   4
  -5  24  -1 5.52749 0.36910   3
  -5  24  -1 4.92438 0.36118   4
  -6 -24  -1 0.79572 0.17552   8
   6 -24   1 1.57794 0.50842   5
   6 -24   1 0.79701 0.10707   4
   6  24   1 1.36746 0.97792   6
  -6  24  -1 0.88530 0.13807   3
   7 -24   1 0.98970 0.46826   5
  -7 -24  -1 0.83458 0.16105   8
   7 -24   1 0.80189 0.09770   4
   7  24   1 0.74412 0.48272   6
  -7  24  -1 0.54460 0.09900   3
  -8 -24  -1 0.53105 0.13973   8
   8 -24   1 0.69385 0.09524   4
  -8  24  -1 0.53488 0.09074   7
  -8  24  -1 0.83396 0.12744   3
  -9 -24  -1 0.68543 0.13893   8
   9 -24   1 0.60965 0.08628   4
  -9  24  -1 0.62765 0.08372   7
  -9  24  -1 0.56223 0.09238   3
 -10 -24  -1 0.11796 0.10539   8
  10 -24   1 0.15029 0.05789   4
 -10  24  -1 0.13868 0.06431   3
 -11 -24  -1 0.10637 0.08262   8
 -11  24  -1 0.06389 0.05156   3
 -12 -25   1 0.07242 0.05063   8
 -11 -25   1 -0.0020 0.07970   8
 -11  25   1 -0.0063 0.04091   3
 -10 -25   1 2.51133 0.27541   8
  10 -25  -1 2.48374 0.20217   4
 -10  25   1 2.74569 0.20992   3
 -10  25   1 2.47998 0.20007   7
   9 -25  -1 0.08415 0.06533   4
  -9 -25   1 0.19155 0.11999   8
  -9  25   1 0.03864 0.06526   7
  -9  25   1 0.08990 0.07013   3
  -8 -25   1 2.72315 0.29974   8
   8 -25  -1 3.11432 0.24187   4
  -8  25   1 3.27779 0.25079   3
  -8  25   1 2.71918 0.24379   7
   7 -25  -1 0.00687 0.07283   4
  -7 -25   1 0.12643 0.13793   8
  -7  25   1 0.02097 0.07210   3
   7  25  -1 -0.0637 0.45241   6
   6 -25  -1 4.42852 0.34591   4
   6 -25  -1 4.16702 0.65369   5
  -6 -25   1 3.91001 0.40511   8
   6  25  -1 4.65826 0.35474   4
  -6  25   1 5.22383 0.35232   3
   6  25  -1 4.84075 0.83868   6
   5 -25  -1 12.3313 1.19664   5
  -5 -25   1 13.5053 0.95813   8
   5 -25  -1 14.5359 0.91820   4
  -5  25   1 12.4721 0.91949   3
   5  25  -1 12.7633 0.92149   4
  -5  25   1 13.8027 0.91564   4
   5  25  -1 13.5502 1.41985   6
   4 -25  -1 12.3942 1.10912   5
   4 -25  -1 11.8485 0.80167   4
  -4 -25   1 11.9348 0.83702   8
  -4  25   1 10.7236 0.80215   3
   4  25  -1 11.6342 0.80817   4
   4  25  -1 10.5175 1.22610   6
  -4  25   1 12.1943 0.80436   4
   3 -25  -1 22.9604 1.77801   5
   3 -25  -1 21.6696 1.52071   4
   3  25  -1 22.8428 1.52916   4
  -3  25   1 22.9742 1.52646   4
   3  25  -1 23.1159 1.93188   6
  -3  25   1 21.5909 1.75278   6
   2 -25  -1 0.14070 0.06385   4
   2 -25  -1 0.07169 0.29033   5
  -2  25   1 -0.3180 0.30381   6
   2  25  -1 0.27552 0.41113   6
  -2  25   1 0.17304 0.08324   4
   2  25  -1 0.12253 0.08243   4
   1 -25  -1 12.4724 1.51043   5
  -1 -25   1 14.5707 0.97497   4
   1 -25  -1 13.9245 0.97500   4
   1  25  -1 14.5075 0.98752   4
  -1  25   1 15.3591 1.30930   6
   1  25  -1 15.0503 1.71714   6
   0 -25  -1 39.7067 2.64947   4
   0 -25   1 39.3876 2.63964   4
   0 -25   1 40.5780 2.90472   5
   0  25   1 37.8963 2.93627   6
   0  25  -1 41.4945 2.94771   6
   0  25   1 38.2337 2.64476   4
   0  25  -1 38.7216 2.64668   4
  -1 -25  -1 46.9129 3.17363   4
   1 -25   1 47.6903 3.17548   4
   1 -25   1 50.4713 3.45322   5
  -1  25  -1 46.1191 3.18232   4
   1  25   1 50.1601 3.52907   6
  -1  25  -1 46.4175 3.44106   6
   1  25   1 46.0599 3.18145   4
   2 -25   1 1.51511 0.43822   5
  -2 -25  -1 1.55102 0.14725   4
   2 -25   1 1.31971 0.14959   4
  -2  25  -1 1.65486 0.41206   6
   2  25   1 1.16320 0.46324   6
   2  25   1 1.73049 0.17361   4
  -2  25  -1 1.69098 0.18081   4
   3 -25   1 0.25017 0.34423   5
   3 -25   1 0.36450 0.07806   4
  -3  25  -1 0.43114 0.09436   4
  -3  25  -1 0.36727 0.32150   6
   3  25   1 0.19557 0.41604   6
   3  25   1 0.25612 0.08736   4
   4 -25   1 1.06760 0.41835   5
  -4 -25  -1 0.92145 0.15448   8
   4 -25   1 0.65414 0.08825   4
   4  25   1 0.48219 0.10021   4
  -4  25  -1 0.42338 0.09913   4
   4  25   1 0.61503 0.47730   6
   5 -25   1 1.73219 0.16572   4
  -5 -25  -1 1.87324 0.24577   8
   5 -25   1 2.33233 0.51967   5
   5  25   1 1.88354 0.55939   6
  -5  25  -1 1.31832 0.15968   3
  -5  25  -1 1.26824 0.15824   4
   6 -25   1 0.90310 0.10830   4
  -6 -25  -1 0.64393 0.15735   8
   6 -25   1 1.09856 0.45875   5
   6  25   1 -0.1252 0.43267   6
  -6  25  -1 0.99153 0.13883   3
  -7 -25  -1 10.1042 0.77882   8
   7 -25   1 10.8967 0.73789   4
   7 -25   1 10.3424 1.11860   5
  -7  25  -1 11.0033 0.74555   3
   7  25   1 9.87580 1.18512   6
  -8 -25  -1 1.60079 0.22981   8
   8 -25   1 1.67224 0.16229   4
  -8  25  -1 1.56091 0.15885   7
  -8  25  -1 1.55569 0.16326   3
   9 -25   1 0.72736 0.09140   4
  -9 -25  -1 0.68063 0.13470   8
  -9  25  -1 0.83095 0.09598   7
  -9  25  -1 0.96741 0.12151   3
  10 -25   1 0.04043 0.05403   4
 -10 -25  -1 0.12032 0.09767   8
 -10  25  -1 0.09189 0.06039   3
 -11 -25  -1 0.17840 0.08551   8
 -11  25  -1 0.17534 0.04850   3
 -11 -26   1 0.00275 0.07598   8
 -11  26   1 -0.0043 0.03900   3
 -10 -26   1 0.51944 0.12073   8
  10 -26  -1 0.69730 0.07604   4
 -10  26   1 0.56012 0.07311   7
 -10  26   1 0.53888 0.07909   3
   9 -26  -1 0.95797 0.09992   4
  -9 -26   1 0.76533 0.14230   8
  -9  26   1 0.84667 0.10064   7
  -9  26   1 0.97769 0.12391   3
   8 -26  -1 0.34276 0.08241   4
  -8 -26   1 0.20985 0.12668   8
  -8  26   1 0.42363 0.08323   3
  -8  26   1 0.31289 0.08510   7
   7 -26  -1 2.68253 0.24684   4
   7  26  -1 1.30190 0.63531   6
  -7  26   1 3.34014 0.25215   3
  -6 -26   1 0.69836 0.16042   8
   6 -26  -1 1.11248 0.46105   5
   6 -26  -1 0.64886 0.10064   4
  -6  26   1 0.62742 0.09808   3
   6  26  -1 0.08999 0.47635   6
   6  26  -1 0.58279 0.11200   4
   5 -26  -1 10.0197 0.69976   4
   5 -26  -1 8.75941 1.01539   5
  -5 -26   1 9.29309 0.74401   8
  -5  26   1 10.3096 0.69676   4
   5  26  -1 8.64992 1.16198   6
  -5  26   1 10.0510 0.70381   3
   5  26  -1 11.0151 0.70978   4
  -4 -26   1 7.60580 0.58218   8
   4 -26  -1 8.16502 0.53986   4
   4 -26  -1 8.15183 0.87434   5
  -4  26   1 7.30741 0.54042   4
   4  26  -1 8.46879 1.05717   6
   4  26  -1 7.30647 0.54634   4
   3 -26  -1 6.27822 0.78322   5
   3 -26  -1 6.87251 0.48031   4
   3  26  -1 5.69957 0.83730   6
   3  26  -1 6.92425 0.49211   4
  -3  26   1 6.65771 0.48658   4
  -3  26   1 6.71254 0.75916   6
   2 -26  -1 0.13169 0.06376   4
  -2 -26   1 0.07489 0.06605   4
   2 -26  -1 0.48904 0.33376   5
   2  26  -1 0.01619 0.08238   4
  -2  26   1 0.28763 0.35275   6
  -2  26   1 0.05211 0.08407   4
   2  26  -1 0.18150 0.40846   6
   1 -26  -1 0.35836 0.07195   4
  -1 -26   1 0.41631 0.09277   4
  -1  26   1 0.31865 0.66289   6
   1  26  -1 0.31572 0.09688   4
   1  26  -1 0.26895 0.41150   6
  -1  26   1 0.43867 0.08937   4
   0 -26   1 5.55714 0.72220   5
   0 -26   1 5.25091 0.37399   4
   0 -26  -1 5.50206 0.37294   4
   0  26  -1 4.95274 0.39125   4
   0  26  -1 5.21292 0.73728   6
   0  26   1 5.44691 0.72797   6
   0  26   1 4.92048 0.38759   4
  -1 -26  -1 1.16380 0.12987   4
   1 -26   1 0.78701 0.40703   5
   1 -26   1 0.93443 0.10843   4
   1  26   1 1.18559 0.12482   4
   1  26   1 0.72847 0.44840   6
  -1  26  -1 1.06954 0.43210   6
  -1  26  -1 1.10609 0.12919   4
   2 -26   1 0.15442 0.07008   4
  -2 -26  -1 0.01807 0.06175   4
   2 -26   1 -0.0084 0.31870   5
   2  26   1 0.33870 0.40369   6
   2  26   1 0.12881 0.08426   4
  -2  26  -1 0.06778 0.08817   4
  -2  26  -1 -0.1549 0.32053   6
   3 -26   1 0.02963 0.06951   4
   3 -26   1 0.22891 0.35707   5
   3  26   1 -0.0126 0.07948   4
  -3  26  -1 -0.0475 0.08450   4
   3  26   1 0.24421 0.41313   6
  -3  26  -1 -0.0099 0.31786   6
   4 -26   1 2.50569 0.23799   4
   4 -26   1 2.10479 0.52302   5
  -4 -26  -1 2.63076 0.31805   8
   4  26   1 3.03357 0.64993   6
   4  26   1 2.46209 0.23208   4
  -4  26  -1 2.57956 0.22911   4
   5 -26   1 0.01766 0.07625   4
  -5 -26  -1 0.03217 0.13749   8
   5 -26   1 0.02272 0.35482   5
  -5  26  -1 -0.0237 0.07444   4
   5  26   1 0.06632 0.09072   4
   5  26   1 -0.0384 0.43079   6
  -5  26  -1 0.02784 0.07025   3
   6 -26   1 5.59597 0.40020   4
  -6 -26  -1 4.66515 0.45482   8
   6 -26   1 4.55965 0.71091   5
  -6  26  -1 5.94223 0.40464   3
   6  26   1 5.26226 0.86419   6
   7 -26   1 0.05733 0.53949   5
   7  26   1 0.09340 0.91377   6
  -8 -26  -1 0.13164 0.12393   8
   8 -26   1 0.14391 0.07186   4
  -8  26  -1 0.15104 0.06892   7
  -8  26  -1 0.11380 0.07002   3
   9 -26   1 1.69339 0.15902   4
  -9 -26  -1 1.44663 0.20442   8
  -9  26  -1 1.31545 0.13749   7
  -9  26  -1 1.39155 0.14681   3
 -10 -26  -1 0.05963 0.09187   8
  10 -26   1 0.10431 0.06197   4
 -10  26  -1 0.04067 0.05518   3
 -11 -26  -1 0.01879 0.06606   8
 -11  26  -1 0.01632 0.03588   3
 -11 -27   1 0.33356 0.08019   8
 -10 -27   1 0.07707 0.10453   8
  10 -27  -1 0.07507 0.06926   4
 -10  27   1 0.12659 0.05175   7
 -10  27   1 0.03617 0.04797   3
   9 -27  -1 0.04637 0.07399   4
  -9 -27   1 0.07862 0.10786   8
  -9  27   1 0.01295 0.06399   7
  -9  27   1 0.01910 0.06619   3
  -8 -27   1 1.02464 0.16353   8
   8 -27  -1 1.14698 0.13728   4
  -8  27   1 1.22785 0.14380   7
  -8  27   1 1.19286 0.13823   3
   7 -27  -1 2.41058 0.21675   4
  -7 -27   1 1.79574 0.26263   8
  -7  27   1 2.13353 0.19303   3
   6 -27  -1 0.62844 0.47685   5
  -6 -27   1 -0.0691 0.13118   8
   6 -27  -1 0.06118 0.07765   4
   6  27  -1 0.11914 0.09397   4
   6  27  -1 0.36264 0.53207   6
  -6  27   1 0.00740 0.06979   3
   5 -27  -1 0.02053 0.38682   5
   5 -27  -1 0.06236 0.07891   4
  -5 -27   1 0.11069 0.14193   8
  -5  27   1 -0.0127 0.07898   4
   5  27  -1 0.25018 0.09401   4
  -5  27   1 0.11190 0.07251   3
   5  27  -1 -0.3797 0.89915   6
   4 -27  -1 18.8093 1.70936   5
  -4 -27   1 21.1664 1.46587   8
   4 -27  -1 21.5931 1.43113   4
  -4  27   1 19.6355 1.43166   3
  -4  27   1 21.5583 1.43253   4
   4  27  -1 21.8660 1.91781   6
   4  27  -1 22.1271 1.44003   4
   3 -27  -1 1.00115 0.10633   4
   3 -27  -1 0.82100 0.40849   5
   3  27  -1 0.76455 0.50066   6
   3  27  -1 0.84320 0.12208   4
  -3  27   1 0.88031 0.11607   4
  -3  27   1 0.93671 0.45902   6
  -2 -27   1 0.63406 0.09660   4
   2 -27  -1 0.57151 0.08471   4
   2 -27  -1 0.76362 0.36881   5
   2  27  -1 0.42554 0.10393   4
  -2  27   1 0.05956 0.37327   6
   2  27  -1 0.68964 0.45055   6
  -2  27   1 0.58112 0.10110   4
   1 -27  -1 1.62108 0.16185   4
  -1 -27   1 1.63709 0.15581   4
   1  27  -1 1.06969 0.46346   6
  -1  27   1 1.59580 0.18218   4
  -1  27   1 1.04146 0.44745   6
   1  27  -1 1.89319 0.19398   4
   0 -27   1 8.44663 0.92323   5
   0 -27  -1 7.99695 0.56658   4
   0 -27   1 7.61198 0.56555   4
   0  27   1 9.04779 0.58248   4
   0  27   1 8.52841 0.96762   6
   0  27  -1 7.93740 0.58049   4
   0  27  -1 8.48906 0.96021   6
   1 -27   1 1.16385 0.12110   4
   1 -27   1 1.24598 0.44007   5
  -1 -27  -1 1.06981 0.13817   4
   1  27   1 1.23727 0.48457   6
  -1  27  -1 0.59593 0.40633   6
   1  27   1 1.52804 0.17319   4
  -1  27  -1 1.44285 0.14047   4
   2 -27   1 0.24488 0.07729   4
  -2 -27  -1 0.24017 0.07180   4
   2 -27   1 0.25232 0.36881   5
   2  27   1 0.72182 0.46409   6
  -2  27  -1 0.34839 0.09827   4
   2  27   1 0.37188 0.09768   4
   3 -27   1 0.55671 0.41041   5
   3 -27   1 0.52537 0.08411   4
  -3  27  -1 0.43537 0.10112   4
   3  27   1 0.56115 0.10077   4
  -3  27  -1 0.18407 0.37751   6
   3  27   1 0.43693 0.44220   6
  -4 -27  -1 11.8257 0.75507   8
   4 -27   1 10.8393 0.70834   4
   4 -27   1 10.2113 1.08851   5
  -4  27  -1 9.83332 0.72579   4
   4  27   1 9.94835 0.71351   4
  -4  27  -1 8.66334 0.72699   3
   4  27   1 10.1093 1.18336   6
  -5 -27  -1 0.31720 0.14585   8
   5 -27   1 0.44877 0.39721   5
   5 -27   1 0.30456 0.08310   4
   5  27   1 -0.1132 0.08995   4
   5  27   1 0.51504 0.49009   6
  -5  27  -1 0.09890 0.07633   4
   6 -27   1 2.81721 0.23462   4
  -6 -27  -1 2.65995 0.30719   8
   6 -27   1 2.33465 0.57090   5
  -6  27  -1 2.80362 0.23264   3
   6  27   1 1.30654 0.59849   6
  -7 -27  -1 0.20476 0.12839   8
   7 -27   1 0.18913 0.07919   4
  -7  27  -1 0.06451 0.07270   3
   7  27   1 1.08752 0.54518   6
  -8 -27  -1 0.91553 0.16359   8
   8 -27   1 1.28820 0.14056   4
  -8  27  -1 1.21137 0.13928   7
  -8  27  -1 1.48305 0.14293   3
   9 -27   1 0.08109 0.06126   4
  -9 -27  -1 0.01369 0.09927   8
  -9  27  -1 0.10659 0.06180   3
  -9  27  -1 0.00791 0.05765   7
 -10 -27  -1 0.40207 0.10174   8
  10 -27   1 0.33563 0.05708   4
 -10  27  -1 0.34848 0.06149   3
 -11 -27  -1 0.10405 0.06591   8
 -11 -28   1 -0.0201 0.06450   8
 -10 -28   1 0.03365 0.09736   8
  10 -28  -1 0.11162 0.04980   4
 -10  28   1 0.10764 0.04601   3
 -10  28   1 0.02513 0.05310   7
   9 -28  -1 0.16739 0.06527   4
  -9 -28   1 0.15983 0.11106   8
  -9  28   1 0.24237 0.06723   3
  -9  28   1 0.21060 0.06676   7
   8 -28  -1 0.30405 0.07581   4
  -8 -28   1 0.20730 0.12846   8
  -8  28   1 0.37135 0.08252   7
   7 -28  -1 2.74841 0.22476   4
  -7 -28   1 2.75550 0.28916   8
   7  28  -1 2.31242 0.69743   6
  -7  28   1 2.57750 0.22152   3
   6 -28  -1 2.46543 0.62690   5
  -6 -28   1 3.93572 0.36202   8
   6 -28  -1 3.77625 0.29373   4
   6  28  -1 3.67162 0.30473   4
  -6  28   1 3.85599 0.29219   3
   6  28  -1 2.95925 0.73625   6
   5 -28  -1 0.36131 0.39483   5
   5 -28  -1 0.38821 0.09007   4
  -5 -28   1 0.42405 0.15391   8
   5  28  -1 0.29594 0.49786   6
  -5  28   1 0.51483 0.09367   4
  -5  28   1 0.59348 0.09338   3
   5  28  -1 0.82871 0.11217   4
  -4 -28   1 0.00799 0.13545   8
   4 -28  -1 0.09942 0.07736   4
   4 -28  -1 -0.0828 0.33653   5
   4  28  -1 0.07246 0.09333   4
   4  28  -1 0.03927 0.48061   6
  -4  28   1 -0.0049 0.08387   4
  -4  28   1 -0.0099 0.07551   3
   3 -28  -1 9.47444 0.97061   5
   3 -28  -1 8.76772 0.61411   4
  -3  28   1 8.45419 0.92427   6
   3  28  -1 8.83126 0.62359   4
   3  28  -1 8.51997 1.07629   6
  -3  28   1 8.65702 0.61895   4
   2 -28  -1 -0.2801 0.30735   5
   2 -28  -1 -0.0303 0.06906   4
  -2 -28   1 0.14632 0.06798   4
   2  28  -1 0.56344 0.46184   6
  -2  28   1 0.07581 0.08706   4
  -2  28   1 -0.1436 0.35906   6
   2  28  -1 0.15153 0.09338   4
  -1 -28   1 5.40052 0.37931   4
   1 -28  -1 5.35857 0.38232   4
  -1  28   1 5.08335 0.73487   6
  -1  28   1 5.23755 0.39761   4
   1  28  -1 5.31320 0.78776   6
   1  28  -1 5.03163 0.40135   4
   0 -28  -1 2.50782 0.20906   4
   0 -28   1 2.53246 0.20957   4
   0  28   1 2.76176 0.58188   6
   0  28  -1 2.76736 0.59546   6
   0  28   1 2.50711 0.23288   4
   0  28  -1 2.44839 0.23886   4
   1 -28   1 3.72609 0.62941   5
  -1 -28  -1 3.15105 0.25323   4
   1 -28   1 3.22704 0.25672   4
   1  28   1 2.97605 0.64069   6
  -1  28  -1 3.16357 0.59628   6
  -1  28  -1 3.39539 0.28092   4
   1  28   1 3.35545 0.27454   4
   2 -28   1 8.91320 0.96567   5
  -2 -28  -1 8.13218 0.55763   4
   2 -28   1 8.41187 0.56630   4
  -2  28  -1 7.94071 0.57565   4
  -2  28  -1 6.96655 0.85180   6
   2  28   1 7.93281 0.57279   4
   2  28   1 5.86375 0.89511   6
   3 -28   1 0.54817 0.39912   5
   3 -28   1 -0.0102 0.07348   4
   3  28   1 0.12458 0.42774   6
   3  28   1 0.02605 0.09373   4
  -3  28  -1 -0.1207 0.12507   4
  -4 -28  -1 1.11787 0.17853   8
   4 -28   1 0.99773 0.45313   5
   4 -28   1 1.06322 0.11367   4
   4  28   1 0.96732 0.12154   4
  -4  28  -1 0.84908 0.13020   3
   4  28   1 1.52309 0.60073   6
  -4  28  -1 0.78269 0.11442   4
   5 -28   1 3.77158 0.66535   5
   5 -28   1 4.17740 0.30736   4
  -5 -28  -1 3.83212 0.37040   8
   5  28   1 3.98690 0.31394   4
  -5  28  -1 3.77228 0.29686   4
  -5  28  -1 3.89833 0.30327   3
   5  28   1 4.36932 0.75899   6
  -6 -28  -1 3.27895 0.34650   8
   6 -28   1 3.55934 0.28066   4
   6 -28   1 2.87767 0.61241   5
  -6  28  -1 3.88337 0.28204   3
   6  28   1 1.62761 0.62145   6
   7 -28   1 0.50521 0.08723   4
  -7 -28  -1 0.37415 0.13260   8
  -7  28  -1 0.44175 0.08321   3
  -8 -28  -1 0.86935 0.15178   8
   8 -28   1 1.22718 0.13017   4
  -8  28  -1 1.01993 0.12482   3
  -8  28  -1 0.83447 0.10193   7
   9 -28   1 0.13368 0.06126   4
  -9 -28  -1 0.12328 0.12170   8
  -9  28  -1 0.18193 0.05807   7
  -9  28  -1 0.14203 0.06361   3
  10 -28   1 -0.0011 0.04239   4
 -10 -28  -1 -0.0317 0.08186   8
 -10  28  -1 0.00586 0.04223   3
 -11 -28  -1 0.70722 0.10195   8
 -11 -29   1 0.07318 0.05793   8
 -10 -29   1 0.66264 0.10959   8
  10 -29  -1 0.71614 0.07215   4
 -10  29   1 0.71225 0.07891   3
 -10  29   1 0.71815 0.08321   7
  -9 -29   1 0.08322 0.13782   8
   9 -29  -1 0.13955 0.06085   4
  -9  29   1 0.16506 0.05552   3
  -9  29   1 0.18473 0.06168   7
   8 -29  -1 0.22530 0.07396   4
  -8 -29   1 0.14395 0.11502   8
  -8  29   1 0.19364 0.07114   3
  -8  29   1 0.18440 0.07313   7
   7 -29  -1 0.09134 0.07420   4
  -7 -29   1 0.02823 0.12366   8
  -7  29   1 0.04123 0.06551   3
  -6 -29   1 3.75873 0.35703   8
   6 -29  -1 3.97749 0.28479   4
  -6  29   1 3.37326 0.28399   3
   6  29  -1 1.79722 0.68242   6
   6  29  -1 3.67784 0.30049   4
   5 -29  -1 0.77793 0.10743   4
  -5 -29   1 0.94742 0.17969   8
   5 -29  -1 1.08991 0.44851   5
  -5  29   1 0.75948 0.12515   3
   5  29  -1 1.02395 0.57602   6
   5  29  -1 0.99843 0.11764   4
   4 -29  -1 8.04654 0.56743   4
   4 -29  -1 5.72064 0.90905   5
  -4 -29   1 7.78711 0.61814   8
   4  29  -1 7.19005 1.04966   6
   4  29  -1 8.46988 0.57790   4
  -4  29   1 8.20273 0.56972   4
   3 -29  -1 2.79604 0.23118   4
   3 -29  -1 1.95761 0.48234   5
  -3  29   1 2.83132 0.24300   4
   3  29  -1 2.69707 0.24779   4
   3  29  -1 1.91672 0.64276   6
  -3  29   1 2.74490 0.55366   6
  -2 -29   1 2.43278 0.20608   4
   2 -29  -1 2.57391 0.22052   4
  -2  29   1 2.59144 0.28148   4
   2  29  -1 3.64009 0.69194   6
   2  29  -1 2.58931 0.26562   4
  -2  29   1 2.99363 0.57224   6
   1 -29  -1 0.40905 0.08112   4
  -1 -29   1 0.38158 0.07843   4
   1  29  -1 0.49794 0.42911   6
  -1  29   1 0.27001 0.41982   6
   1  29  -1 0.31876 0.10457   4
  -1  29   1 0.46145 0.10204   4
   0 -29   1 6.97731 0.48778   4
   0 -29  -1 6.92723 0.48820   4
   0  29   1 6.57183 0.50097   4
   0  29  -1 6.34083 0.86267   6
   0  29   1 6.39875 0.87536   6
   0  29  -1 7.18534 0.50534   4
   1 -29   1 0.49098 0.08757   4
   1 -29   1 0.67204 0.44880   5
  -1 -29  -1 0.56154 0.08441   4
   1  29   1 0.59109 0.46305   6
  -1  29  -1 0.52528 0.11060   4
  -1  29  -1 0.93226 0.44290   6
   1  29   1 0.38359 0.10855   4
   2 -29   1 7.49425 0.86714   5
  -2 -29  -1 5.99672 0.41583   4
   2 -29   1 6.22516 0.42646   4
   2  29   1 5.70574 0.43493   4
   2  29   1 4.99849 0.83617   6
  -2  29  -1 5.59243 0.43511   4
  -2  29  -1 4.61816 0.70174   6
   3 -29   1 5.97790 0.83301   5
   3 -29   1 6.72750 0.46728   4
   3  29   1 6.57104 0.47574   4
  -3  29  -1 6.29344 0.47348   4
   3  29   1 5.81875 0.89686   6
   4 -29   1 0.92724 0.42768   5
   4 -29   1 1.07407 0.11560   4
  -4 -29  -1 1.09243 0.16920   8
  -4  29  -1 0.77437 0.10620   3
   4  29   1 0.95554 0.12024   4
  -4  29  -1 0.85756 0.11417   4
   4  29   1 1.05758 0.54208   6
   5 -29   1 0.06383 0.08226   4
   5 -29   1 0.18463 0.43168   5
  -5 -29  -1 -0.0211 0.13582   8
   5  29   1 -0.1669 0.47653   6
  -5  29  -1 -0.0221 0.06804   3
  -5  29  -1 -0.1292 0.07179   4
   5  29   1 0.05975 0.08819   4
  -6 -29  -1 -0.0181 0.13791   8
   6 -29   1 0.00040 0.46581   5
  -6  29  -1 0.02038 0.06477   3
   6  29   1 -0.2231 0.62410   6
  -7 -29  -1 0.36248 0.13399   8
   7 -29   1 0.24150 0.08010   4
  -7  29  -1 0.32534 0.07493   3
   8 -29   1 0.31503 0.07347   4
  -8 -29  -1 0.40148 0.12214   8
  -8  29  -1 0.32307 0.07246   7
  -8  29  -1 0.48137 0.07878   3
   9 -29   1 -0.0094 0.05799   4
  -9 -29  -1 0.02670 0.09488   8
  -9  29  -1 0.01413 0.05083   7
  -9  29  -1 0.01813 0.05432   3
  10 -29   1 0.20645 0.04501   4
 -10 -29  -1 0.21611 0.08867   8
 -10  29  -1 0.09763 0.04257   3
 -10 -30   1 -0.0261 0.08052   8
  10 -30  -1 -0.0379 0.04105   4
 -10  30   1 -0.0068 0.04206   7
   9 -30  -1 0.06894 0.05631   4
  -9 -30   1 -0.0154 0.09516   8
  -9  30   1 0.07369 0.06343   3
  -9  30   1 0.00886 0.05444   7
   8 -30  -1 0.08794 0.06546   4
  -8 -30   1 0.10693 0.11564   8
  -8  30   1 0.13047 0.06994   7
  -8  30   1 -0.0053 0.05571   3
  -7 -30   1 0.15346 0.12238   8
   7 -30  -1 0.08163 0.07183   4
  -7  30   1 0.14606 0.06734   3
   6 -30  -1 2.77772 0.24367   4
  -6 -30   1 2.74043 0.33555   8
   6  30  -1 2.70417 0.71788   6
  -6  30   1 3.26496 0.24027   3
   6  30  -1 2.93336 0.25537   4
  -5 -30   1 2.62282 0.30562   8
   5 -30  -1 3.00091 0.23172   4
   5 -30  -1 2.83167 0.60211   5
  -5  30   1 2.48044 0.21818   3
   5  30  -1 1.71326 0.65860   6
   5  30  -1 2.82795 0.24001   4
   4 -30  -1 0.57774 0.09798   4
  -4 -30   1 0.64711 0.16841   8
   4 -30  -1 0.36270 0.40199   5
  -4  30   1 0.63327 0.10463   4
   4  30  -1 0.78011 0.11379   4
   4  30  -1 0.18751 0.47674   6
  -3 -30   1 2.84869 0.31668   8
   3 -30  -1 2.78912 0.23719   4
   3  30  -1 2.90964 0.25692   4
   3  30  -1 2.51429 0.76969   6
  -3  30   1 2.55582 0.59727   6
  -3  30   1 2.81090 0.24891   4
   2 -30  -1 0.77877 0.10234   4
  -2 -30   1 0.79152 0.09024   4
  -2  30   1 0.78625 0.11234   4
   2  30  -1 1.16204 0.55184   6
   2  30  -1 0.54963 0.11203   4
  -2  30   1 0.70378 0.44956   6
  -1 -30   1 10.2459 0.69933   4
   1 -30  -1 10.4400 0.70297   4
   1  30  -1 9.07721 1.11418   6
   1  30  -1 10.2378 0.71602   4
  -1  30   1 9.26073 1.08272   6
  -1  30   1 9.83668 0.71208   4
   0 -30   1 0.18041 0.08736   4
   0 -30  -1 0.19027 0.12060   4
   0  30  -1 0.76966 0.42658   6
   0  30  -1 0.13564 0.09678   4
   0  30   1 -0.1832 0.38558   6
   0  30   1 0.14241 0.09242   4
   1 -30   1 5.57095 0.40520   4
   1 -30   1 6.03600 0.81544   5
  -1 -30  -1 5.79967 0.40162   4
   1  30   1 5.46470 0.41649   4
  -1  30  -1 5.49390 0.42162   4
   1  30   1 4.82407 0.80262   6
  -1  30  -1 5.65641 0.75951   6
   2 -30   1 0.52927 0.08834   4
  -2 -30  -1 0.23764 0.07133   4
   2 -30   1 0.57561 0.44470   5
   2  30   1 -0.4226 0.44290   6
  -2  30  -1 1.19590 0.46146   6
  -2  30  -1 0.24073 0.09616   4
   2  30   1 0.31081 0.10118   4
   3 -30   1 0.59151 0.09482   4
   3 -30   1 0.80111 0.78003   5
  -3  30  -1 0.37133 0.10113   4
   3  30   1 0.61333 0.10782   4
   3  30   1 1.04547 0.54795   6
  -3  30  -1 0.37126 0.08012   3
   4 -30   1 0.46260 0.09572   4
   4 -30   1 0.13149 0.38724   5
  -4 -30  -1 0.45667 0.15097   8
   4  30   1 0.42529 0.52216   6
  -4  30  -1 0.38560 0.08240   3
   4  30   1 0.51349 0.10120   4
  -4  30  -1 0.35414 0.09396   4
  -5 -30  -1 3.32506 0.32378   8
   5 -30   1 2.94740 0.62731   5
   5 -30   1 3.18198 0.25549   4
  -5  30  -1 3.03596 0.24761   3
  -5  30  -1 2.78679 0.24556   4
   5  30   1 3.15180 0.26382   4
   5  30   1 3.39672 0.72961   6
   6 -30   1 5.19271 0.36206   4
  -6 -30  -1 4.36307 0.41604   8
   6  30   1 5.47627 0.88510   6
  -6  30  -1 4.91728 0.35868   3
  -7 -30  -1 0.05277 0.11447   8
   7 -30   1 0.04204 0.07089   4
  -7  30  -1 0.08424 0.06368   3
   8 -30   1 0.02950 0.06285   4
  -8 -30  -1 0.10708 0.11155   8
  -8  30  -1 0.07875 0.05887   3
  -8  30  -1 -0.0079 0.08398   7
  -9 -30  -1 0.05672 0.09371   8
   9 -30   1 0.06821 0.05279   4
  -9  30  -1 0.06205 0.05350   7
  -9  30  -1 0.06109 0.04675   3
 -10 -30  -1 0.11506 0.07495   8
  10 -30   1 0.13641 0.04167   4
 -10 -31   1 0.15740 0.07802   8
  10 -31  -1 -0.0470 0.03806   4
  -9 -31   1 0.08674 0.09922   8
   9 -31  -1 0.07941 0.05440   4
  -9  31   1 0.09538 0.04779   3
  -9  31   1 0.04156 0.05136   7
  -8 -31   1 1.28458 0.19234   8
   8 -31  -1 1.34816 0.13534   4
  -8  31   1 1.14723 0.13801   7
  -8  31   1 1.30466 0.12835   3
  -7 -31   1 0.16731 0.12117   8
   7 -31  -1 0.07988 0.07354   4
  -7  31   1 0.17250 0.08417   3
  -6 -31   1 0.30372 0.13872   8
   6 -31  -1 0.29011 0.08177   4
   6  31  -1 0.27774 0.57622   6
  -6  31   1 0.20058 0.07113   3
   6  31  -1 0.27842 0.09239   4
  -5 -31   1 5.55087 0.47363   8
   5 -31  -1 5.88503 0.41513   4
   5  31  -1 4.20501 0.84793   6
   5  31  -1 5.75494 0.43540   4
   4 -31  -1 -0.0059 0.08002   4
  -4 -31   1 -0.0952 0.13164   8
   4  31  -1 -0.0474 0.08499   4
   4  31  -1 -0.4045 0.44784   6
  -4  31   1 0.00139 0.08280   4
  -3 -31   1 0.46021 0.16622   8
   3 -31  -1 0.48660 0.08872   4
  -3  31   1 0.14262 0.09186   4
   3  31  -1 -0.0253 0.48716   6
   3  31  -1 0.15648 0.10134   4
   2 -31  -1 0.10860 0.07683   4
  -2  31   1 0.06785 0.09236   4
   2  31  -1 -0.0312 0.09214   4
  -2  31   1 0.19712 0.42222   6
   2  31  -1 -0.8665 0.64022   6
   1 -31  -1 6.46327 0.44829   4
  -1 -31   1 6.18594 0.44269   4
  -1  31   1 6.13797 0.46031   4
   1  31  -1 6.19711 0.46267   4
   1  31  -1 5.93990 0.86389   6
  -1  31   1 5.70236 0.84524   6
   0 -31  -1 4.27983 0.30927   4
   0 -31   1 4.13223 0.30675   4
   0  31  -1 3.72600 0.69325   6
   0  31  -1 3.89670 0.32612   4
   0  31   1 3.93772 0.32255   4
   0  31   1 3.79522 0.70036   6
   1 -31   1 0.07501 0.07450   4
  -1 -31  -1 0.19816 0.07282   4
  -1  31  -1 0.14262 0.09564   4
   1  31   1 -0.1353 0.43988   6
   1  31   1 0.14956 0.09358   4
  -1  31  -1 0.12584 0.41515   6
   2 -31   1 0.98193 0.57017   5
  -2 -31  -1 1.32566 0.13979   4
   2 -31   1 1.36703 0.15963   4
   2  31   1 1.09358 0.13767   4
  -2  31  -1 1.29024 0.14321   4
  -2  31  -1 0.09501 0.47788   6
   2  31   1 2.48376 0.73084   6
   3 -31   1 2.14162 0.19400   4
  -3 -31  -1 2.01637 0.28045   8
   3 -31   1 1.23295 0.49794   5
  -3  31  -1 2.07236 0.20575   4
   3  31   1 1.90922 0.63975   6
  -3  31  -1 1.97805 0.18202   3
   3  31   1 2.00428 0.20843   4
   4 -31   1 0.56961 0.43544   5
  -4 -31  -1 0.54288 0.15570   8
   4 -31   1 0.50897 0.09276   4
  -4  31  -1 0.34895 0.07847   3
  -4  31  -1 0.36709 0.09045   4
   4  31   1 0.29335 0.09783   4
   4  31   1 0.07518 0.47246   6
  -5 -31  -1 7.19540 0.59541   8
   5 -31   1 5.41950 1.07104   5
   5 -31   1 8.40960 0.55236   4
   5  31   1 6.66043 1.01033   6
  -5  31  -1 7.61267 0.54652   3
  -5  31  -1 7.77326 0.54261   4
   5  31   1 8.07608 0.55668   4
  -6 -31  -1 0.21376 0.13073   8
   6 -31   1 0.32591 0.07926   4
  -6  31  -1 0.23047 0.07098   3
  -7 -31  -1 0.49457 0.13484   8
   7 -31   1 0.68532 0.09190   4
  -7  31  -1 0.60525 0.08277   3
   8 -31   1 0.46860 0.07641   4
  -8 -31  -1 0.40212 0.12525   8
  -8  31  -1 0.49146 0.06970   3
  -8  31  -1 0.55324 0.07578   7
  -9 -31  -1 0.24165 0.09654   8
   9 -31   1 0.49282 0.06215   4
  -9  31  -1 0.31556 0.05420   7
  -9  31  -1 0.45265 0.07018   3
 -10 -31  -1 0.09019 0.06404   8
[truncated: 1,642,350 more chars]
